# Supplementary material for: Integrated Analysis of Transcriptome and Metabolome Reveals the Regulation of Chitooligosaccharide on Drought Tolerance in Sugarcane (Saccharum spp. Hybrid) under Drought Stress
Source: Int J Mol Sci. 2022 Aug 27;23(17):9737. doi: 10.3390/ijms23179737 (PMC9456405; doi:10.3390/ijms23179737)
Supplement: Supplementary file 1 [file ijms-23-09737-s001.zip]

Archive with 15 entries (15 files):
- Supplementary figures.pdf
- Supplementary table legends.pdf
- Table S1.xlsx
- Table S10.xlsx
- Table S11.xlsx
- Table S12.xlsx
- Table S13.xlsx
- Table S2.xlsx
- Table S3.xlsx
- Table S4.xlsx
- Table S5.xlsx
- Table S6.xlsx
- Table S7.xlsx
- Table S8.xlsx
- Table S9.xlsx
