# Supplementary material for: Integrated Analysis of Transcriptome and Metabolome Reveals the Regulation of Chitooligosaccharide on Drought Tolerance in Sugarcane (Saccharum spp. Hybrid) under Drought Stress
Source: Int J Mol Sci. 2022 Aug 27;23(17):9737. doi: 10.3390/ijms23179737 (PMC9456405; doi:10.3390/ijms23179737)
Supplement: Supplementary file 1 [file ijms-23-09737-s001.zip › Table S1.xlsx]

## Sheet: Sheet1
Table S1. The quality of RNA-seq data.
Sample	Raw Reads	Clean Reads	Q20(%)	Q30(%)	GC	Reads mapped
					Content(%)
Rs_221-1	50025270	48643114	97.15	92.24	53.96	41375125(85.06%)
Rs_221-2	43365478	42155694	97.21	92.36	51.24	36287717(86.08%)
Rs_221-3	43515330	42330306	96.68	91.11	54.12	35905628(84.82%)
Rs_222-1	47408256	45633482	97.54	93.25	55.74	39355697(86.24%)
Rs_222-2	48119902	45530280	97.6	93.34	54.58	39201309(86.10%)
Rs_222-3	47351698	44579108	97.53	93.17	54.73	38184097(85.65%)
Rs_223-1	48417722	46049174	97.41	92.92	53.13	39153603(85.03%)
Rs_223-2	45863840	43673596	97.37	92.73	52.96	37297228(85.40%)
Rs_223-3	45241450	43117240	97.22	92.35	53.71	36943503(85.68%)
