# Supplementary material for: Integrated Analysis of Transcriptome and Metabolome Reveals the Regulation of Chitooligosaccharide on Drought Tolerance in Sugarcane (Saccharum spp. Hybrid) under Drought Stress
Source: Int J Mol Sci. 2022 Aug 27;23(17):9737. doi: 10.3390/ijms23179737 (PMC9456405; doi:10.3390/ijms23179737)
Supplement: Supplementary file 1 [file ijms-23-09737-s001.zip › Table S10.xlsx]

## Sheet: Sheet1
Table S10. Top-20 enriched KEGG pathways for SDMs in M_DS/COS.
KEGG_pathway	ko_id	Cluter_frequency	Metabolome_frequency	P-value	SDMs ID
Purine metabolism	ko00230	9 out of 54 16.6666666666667%	22 out of 317 6.94006309148265%	0.00525245474569325	pme1184;pme3961;pme3184;pme1119;pme0040;pmb0532;mws0609;pme2776;pmf0512
Phenylalanine metabolism	ko00360	6 out of 54 11.1111111111111%	13 out of 317 4.10094637223975%	0.0122389995097706	mws0491;MWS20194;Zmgn002106;pme0021;Lmrn003000;mws0250
Fatty acid biosynthesis	ko00061	3 out of 54 5.55555555555556%	6 out of 317 1.89274447949527%	0.0640701804667941	mws0119;pmb2640;mws0361
Valine, leucine and isoleucine biosynthesis	ko00290	3 out of 54 5.55555555555556%	8 out of 317 2.52365930599369%	0.139333683675094	Lmbn001754;pmb3101;Lmbn000216
Betalain biosynthesis	ko00965	1 out of 54 1.85185185185185%	1 out of 317 0.315457413249211%	0.170347003154574	mws0250
Ether lipid metabolism	ko00565	1 out of 54 1.85185185185185%	1 out of 317 0.315457413249211%	0.170347003154574	mws0120
Tropane, piperidine and pyridine alkaloid biosynthesis	ko00960	3 out of 54 5.55555555555556%	9 out of 317 2.8391167192429%	0.18450422851815	Lmrn003000;pme0021;MWS0811
Phenylalanine, tyrosine and tryptophan biosynthesis	ko00400	3 out of 54 5.55555555555556%	9 out of 317 2.8391167192429%	0.18450422851815	ML10176345;pme0021;mws0250
Ubiquinone and other terpenoid-quinone biosynthesis	ko00130	2 out of 54 3.7037037037037%	5 out of 317 1.57728706624606%	0.202380647012846	mws0250;MWS20194
2-Oxocarboxylic acid metabolism	ko01210	6 out of 54 11.1111111111111%	24 out of 317 7.57097791798107%	0.206810989720505	Lmbn000216;pmb3101;Lmbn001754;mws1346;pme0021;mws0250
C5-Branched dibasic acid metabolism	ko00660	3 out of 54 5.55555555555556%	10 out of 317 3.15457413249211%	0.232964094112767	Lmbn000216;Zmzn000113;pmb2826
Pyruvate metabolism	ko00620	2 out of 54 3.7037037037037%	6 out of 317 1.89274447949527%	0.271535880285869	pmb3101;Zmgn001448
Cyanoamino acid metabolism	ko00460	2 out of 54 3.7037037037037%	6 out of 317 1.89274447949527%	0.271535880285869	mws0250;pme0021
Lysine biosynthesis	ko00300	2 out of 54 3.7037037037037%	6 out of 317 1.89274447949527%	0.271535880285869	pme1712;mws1346
alpha-Linolenic acid metabolism	ko00592	3 out of 54 5.55555555555556%	11 out of 317 3.47003154574133%	0.283476006133216	Zmzn003953;pmb2791;pmn001689
Lysine degradation	ko00310	3 out of 54 5.55555555555556%	11 out of 317 3.47003154574133%	0.283476006133216	pme1712;MWS0811;mws1346
Biosynthesis of various secondary metabolites - part 2	ko00998	3 out of 54 5.55555555555556%	11 out of 317 3.47003154574133%	0.283476006133216	mws0250;pme0021;MWS20194
Penicillin and cephalosporin biosynthesis	ko00311	1 out of 54 1.85185185185185%	2 out of 317 0.630914826498423%	0.312123148185122	mws1346
Biosynthesis of amino acids	ko01230	8 out of 54 14.8148148148148%	40 out of 317 12.6182965299685%	0.366220706882346	pme1712;mws0250;pme0021;Lmbn001754;mws1346;pmb3101;Lmbn000216;ML10176345
Tryptophan metabolism	ko00380	3 out of 54 5.55555555555556%	13 out of 317 4.10094637223975%	0.386336905784334	mws0005;pmb0774;pme2024
