# Supplementary material for: Integrated Analysis of Transcriptome and Metabolome Reveals the Regulation of Chitooligosaccharide on Drought Tolerance in Sugarcane (Saccharum spp. Hybrid) under Drought Stress
Source: Int J Mol Sci. 2022 Aug 27;23(17):9737. doi: 10.3390/ijms23179737 (PMC9456405; doi:10.3390/ijms23179737)
Supplement: Supplementary file 1 [file ijms-23-09737-s001.zip › Table S11.xlsx]

## Sheet: Sheet1
Table S11. Correlation of DEGs and SDMs in pyruvate metabolism in the CG/DS group.
Gene ID	Metabolites	Correlation	P-Value
Sspon.02G0026610-2B	D-Lactic Acid	0.998329	4.18809e-06
Sspon.02G0043670-1B	Pyruvic acid	0.995036	3.69021e-05
Sspon.02G0043670-1B	2-Isopropylmalic Acid	0.993877	5.61299e-05
Sspon.02G0043670-1B	2-Propylmalic Acid	0.99252	8.3721e-05
Sspon.03G0006680-1A	D-Lactic Acid	0.990069	0.000147437
Sspon.04G0005820-1A	L-Malic acid	0.988265	0.00020574
Sspon.02G0049510-1C	D-Lactic Acid	0.987723	0.000225166
Sspon.05G0001030-2D	D-Lactic Acid	0.987033	0.000251109
Sspon.05G0008290-3C	D-Lactic Acid	0.986854	0.000258074
Sspon.03G0006680-1P	D-Lactic Acid	0.986253	0.000282162
novel.25810	D-Lactic Acid	0.98616	0.000285974
novel.68154	D-Lactic Acid	0.985859	0.000298517
novel.53456	2-Isopropylmalic Acid	0.985407	0.000317877
Sspon.05G0008290-2B	D-Lactic Acid	0.985365	0.000319706
novel.5498	2-Isopropylmalic Acid	0.983916	0.000385978
Sspon.05G0008290-1A	D-Lactic Acid	0.983869	0.000388218
novel.38993	D-Lactic Acid	0.983785	0.000392261
novel.39457	L-Malic acid	0.983222	0.000419891
Sspon.01G0037420-2C	2-Isopropylmalic Acid	0.98322	0.000419992
Sspon.02G0043670-1B	L-Malic acid	0.98126	0.000523476
novel.5498	2-Propylmalic Acid	0.981224	0.000525514
novel.5498	Pyruvic acid	0.981073	0.000533942
novel.24797	2-Propylmalic Acid	0.98092	0.000542578
novel.24797	L-Malic acid	0.980014	0.000595142
Sspon.01G0037420-2C	2-Propylmalic Acid	0.979145	0.000647845
novel.13464	D-Lactic Acid	0.978432	0.000692763
novel.41331	D-Lactic Acid	0.977046	0.00078428
novel.39457	Pyruvic acid	0.976482	0.00082314
Sspon.01G0037420-2C	Pyruvic acid	0.975523	0.000891359
novel.66051	D-Lactic Acid	0.975375	0.000902087
Sspon.02G0013900-1A	D-Lactic Acid	0.974499	0.000967186
novel.24797	Pyruvic acid	0.974352	0.000978267
Sspon.04G0005820-1A	Pyruvic acid	0.974201	0.000989762
Sspon.02G0013900-2C	D-Lactic Acid	0.972959	0.00108695
Sspon.08G0010120-2B	L-Malic acid	0.972864	0.00109455
Sspon.08G0016990-1A	2-Propylmalic Acid	0.968201	0.0015007
novel.53456	2-Propylmalic Acid	0.968095	0.00151062
novel.53456	Pyruvic acid	0.967647	0.00155314
Sspon.04G0005820-1A	2-Propylmalic Acid	0.967577	0.00155983
Sspon.08G0016990-1A	Pyruvic acid	0.967164	0.00159963
Sspon.02G0013900-3D	D-Lactic Acid	0.967139	0.00160206
novel.5498	L-Malic acid	0.965074	0.00180844
novel.39457	2-Propylmalic Acid	0.964164	0.00190328
Sspon.08G0010120-2B	2-Propylmalic Acid	0.963923	0.00192885
Sspon.08G0010120-2B	Pyruvic acid	0.963725	0.00194992
novel.24797	2-Isopropylmalic Acid	0.963261	0.00199979
Sspon.04G0026540-2D	2-Propylmalic Acid	0.962603	0.0020717
Sspon.04G0005820-1A	2-Isopropylmalic Acid	0.959947	0.00237429
Sspon.02G0032270-1A	D-Lactic Acid	0.959073	0.00247821
Sspon.04G0012960-2B	Pyruvic acid	0.958809	0.00251012
Sspon.04G0026540-2D	Pyruvic acid	0.958622	0.00253281
Sspon.01G0037420-2C	L-Malic acid	0.957252	0.002702
Sspon.06G0009730-1T	D-Lactic Acid	0.956416	0.00280798
novel.39457	2-Isopropylmalic Acid	0.956283	0.00282498
Sspon.06G0028910-1P	2-Isopropylmalic Acid	0.955689	0.00290173
Sspon.08G0016990-1A	L-Malic acid	0.954105	0.00311116
Sspon.01G0008160-2C	D-Lactic Acid	0.953625	0.00317615
Sspon.08G0016990-1A	2-Isopropylmalic Acid	0.953286	0.00322233
Sspon.04G0012960-2B	2-Propylmalic Acid	0.953238	0.00322895
Sspon.03G0014790-2B	D-Lactic Acid	0.952925	0.00327191
Sspon.04G0003870-1P	D-Lactic Acid	0.952082	0.00338916
Sspon.05G0016160-2B	L-Malic acid	0.95024	0.00365243
Sspon.05G0016160-2B	Pyruvic acid	0.949803	0.00371637
Sspon.04G0012960-2B	L-Malic acid	0.948577	0.0038985
Sspon.04G0026540-2D	L-Malic acid	0.948272	0.00394453
novel.53456	L-Malic acid	0.945943	0.00430419
Sspon.04G0012960-2B	2-Isopropylmalic Acid	0.945942	0.00430436
Sspon.06G0028910-1P	Pyruvic acid	0.945773	0.00433114
novel.24555	D-Lactic Acid	0.943907	0.00463142
Sspon.01G0037420-3D	Pyruvic acid	0.942072	0.00493636
Sspon.01G0016840-1A	2-Isopropylmalic Acid	0.941464	0.00503933
Sspon.04G0026540-2D	2-Isopropylmalic Acid	0.941151	0.0050929
Sspon.01G0037420-3D	L-Malic acid	0.94112	0.00509823
Sspon.05G0016160-2B	2-Isopropylmalic Acid	0.940982	0.00512183
Sspon.06G0028910-1P	L-Malic acid	0.940904	0.00513534
Sspon.08G0010120-2B	2-Isopropylmalic Acid	0.939632	0.00535639
novel.56185	2-Isopropylmalic Acid	0.939094	0.00545127
Sspon.04G0013240-1A	2-Isopropylmalic Acid	0.937742	0.00569349
novel.43224	2-Propylmalic Acid	0.932477	0.00668516
Sspon.08G0016990-3D	2-Isopropylmalic Acid	0.931884	0.00680161
Sspon.05G0016170-4D	D-Lactic Acid	0.931473	0.00688308
novel.67301	D-Lactic Acid	0.931328	0.00691176
novel.43224	Pyruvic acid	0.929725	0.00723434
Sspon.08G0016990-3D	2-Propylmalic Acid	0.929724	0.00723463
novel.43224	2-Isopropylmalic Acid	0.929628	0.00725409
novel.59199	2-Isopropylmalic Acid	0.928666	0.00745138
Sspon.05G0016160-2B	2-Propylmalic Acid	0.928388	0.0075089
Sspon.01G0037420-3D	2-Isopropylmalic Acid	0.926066	0.00799725
Sspon.01G0008170-1A	D-Lactic Acid	0.924987	0.00822946
Sspon.06G0021590-2C	L-Malic acid	0.92466	0.00830032
Sspon.07G0008260-2B	2-Propylmalic Acid	0.923774	0.00849417
Sspon.01G0016840-1A	2-Propylmalic Acid	0.92305	0.00865404
Sspon.06G0028910-1P	2-Propylmalic Acid	0.92119	0.0090718
novel.43224	L-Malic acid	0.921181	0.00907377
Sspon.01G0016840-1A	Pyruvic acid	0.919703	0.00941257
Sspon.06G0021590-1B	2-Propylmalic Acid	0.917734	0.0098732
Sspon.04G0011260-1P	2-Isopropylmalic Acid	0.917723	0.00987567
novel.28834	2-Propylmalic Acid	0.917417	0.00994826
Sspon.03G0014790-3C	D-Lactic Acid	0.917266	0.00998412
novel.3373	Pyruvic acid	-0.918258	0.00974944
Sspon.04G0003870-1P	2-Propylmalic Acid	-0.91858	0.00967385
Sspon.07G0008260-2B	D-Lactic Acid	-0.919486	0.00946272
novel.53456	D-Lactic Acid	-0.921033	0.00910741
Sspon.05G0013800-4D	2-Propylmalic Acid	-0.921416	0.0090205
novel.28834	D-Lactic Acid	-0.921793	0.00893541
Sspon.05G0016170-4D	2-Propylmalic Acid	-0.923616	0.00852886
Sspon.05G0013800-4D	L-Malic acid	-0.924302	0.00837845
novel.42844	2-Isopropylmalic Acid	-0.924434	0.00834967
Sspon.01G0037420-2C	D-Lactic Acid	-0.929092	0.00736376
Sspon.05G0016170-4D	Pyruvic acid	-0.92956	0.007268
Sspon.03G0018740-2C	Pyruvic acid	-0.930922	0.00699289
Sspon.05G0013800-4D	Pyruvic acid	-0.93217	0.00674536
Sspon.01G0008160-2C	2-Propylmalic Acid	-0.932563	0.00666833
Sspon.04G0003870-1P	2-Isopropylmalic Acid	-0.934905	0.00621814
Sspon.06G0009730-1A	2-Propylmalic Acid	-0.934948	0.00620999
novel.31765	D-Lactic Acid	-0.935378	0.00612909
novel.44085	L-Malic acid	-0.935625	0.00608284
novel.44085	2-Isopropylmalic Acid	-0.936291	0.005959
Sspon.05G0013800-4D	2-Isopropylmalic Acid	-0.937127	0.00580534
novel.44085	Pyruvic acid	-0.939784	0.0053297
Sspon.03G0014790-2B	Pyruvic acid	-0.940691	0.00517202
novel.5498	D-Lactic Acid	-0.941103	0.00510122
Sspon.06G0009730-1A	L-Malic acid	-0.941214	0.00508216
novel.42844	Pyruvic acid	-0.941306	0.00506643
novel.42844	2-Propylmalic Acid	-0.943056	0.00477154
Sspon.04G0003870-1P	L-Malic acid	-0.944826	0.0044822
Sspon.06G0021590-2C	D-Lactic Acid	-0.9466	0.00420123
Sspon.04G0003870-1P	Pyruvic acid	-0.946739	0.00417963
Sspon.01G0008160-2C	Pyruvic acid	-0.946971	0.00414349
novel.39457	D-Lactic Acid	-0.947242	0.00410164
Sspon.01G0037420-3D	D-Lactic Acid	-0.947795	0.00401688
Sspon.06G0009730-1A	Pyruvic acid	-0.950223	0.00365493
novel.24797	D-Lactic Acid	-0.952853	0.00328182
novel.42844	L-Malic acid	-0.956437	0.00280526
Sspon.03G0014790-2B	2-Propylmalic Acid	-0.956468	0.00280125
Sspon.02G0013900-3D	L-Malic acid	-0.956664	0.00277626
Sspon.06G0009730-1A	2-Isopropylmalic Acid	-0.957903	0.00262092
Sspon.03G0014790-2B	2-Isopropylmalic Acid	-0.958243	0.00257912
Sspon.01G0008160-2C	L-Malic acid	-0.960115	0.00235452
Sspon.03G0018740-2C	L-Malic acid	-0.960579	0.00230034
Sspon.05G0001030-2D	2-Isopropylmalic Acid	-0.963397	0.0019852
Sspon.08G0010120-2B	D-Lactic Acid	-0.964482	0.00186987
Sspon.02G0026610-2B	L-Malic acid	-0.96483	0.00183362
Sspon.06G0009730-1T	L-Malic acid	-0.971703	0.00118978
Sspon.04G0026540-2D	D-Lactic Acid	-0.971992	0.00116567
Sspon.02G0013900-3D	Pyruvic acid	-0.972827	0.00109754
Sspon.05G0001030-2D	L-Malic acid	-0.973848	0.00101698
Sspon.06G0021590-1B	D-Lactic Acid	-0.975275	0.000909422
Sspon.02G0026610-2B	2-Isopropylmalic Acid	-0.976094	0.000850389
Sspon.02G0032270-1A	L-Malic acid	-0.977211	0.000773081
Sspon.02G0049510-1C	L-Malic acid	-0.977393	0.000760846
Sspon.02G0049510-1C	2-Isopropylmalic Acid	-0.977488	0.000754455
Sspon.02G0032270-1A	2-Propylmalic Acid	-0.978267	0.000703327
Sspon.02G0013900-3D	2-Isopropylmalic Acid	-0.978473	0.000690149
Sspon.02G0026610-2B	2-Propylmalic Acid	-0.978588	0.000682799
Sspon.05G0001030-2D	Pyruvic acid	-0.978953	0.000659789
Sspon.02G0013900-1A	2-Isopropylmalic Acid	-0.979902	0.000601844
Sspon.02G0026610-2B	Pyruvic acid	-0.980179	0.000585395
Sspon.02G0032270-1A	2-Isopropylmalic Acid	-0.980455	0.00056927
Sspon.05G0001030-2D	2-Propylmalic Acid	-0.981833	0.00049207
novel.66051	L-Malic acid	-0.982602	0.000451383
Sspon.02G0049510-1C	2-Propylmalic Acid	-0.982865	0.000437876
Sspon.02G0049510-1C	Pyruvic acid	-0.982906	0.000435798
Sspon.02G0043670-1B	D-Lactic Acid	-0.983195	0.000421225
novel.13464	L-Malic acid	-0.983504	0.000405943
Sspon.03G0006680-1A	2-Isopropylmalic Acid	-0.984451	0.000360787
Sspon.03G0006680-1A	L-Malic acid	-0.984998	0.00033588
Sspon.06G0009730-1T	2-Propylmalic Acid	-0.985489	0.000314335
Sspon.08G0016990-1A	D-Lactic Acid	-0.985514	0.000313231
novel.41331	L-Malic acid	-0.985836	0.000299505
Sspon.02G0032270-1A	Pyruvic acid	-0.986611	0.000267695
Sspon.02G0013900-3D	2-Propylmalic Acid	-0.986928	0.000255188
Sspon.06G0009730-1T	Pyruvic acid	-0.987367	0.000238375
Sspon.02G0013900-2C	L-Malic acid	-0.9886	0.000194212
Sspon.05G0008290-1A	L-Malic acid	-0.988657	0.000192258
Sspon.05G0008290-3C	2-Isopropylmalic Acid	-0.98867	0.000191832
Sspon.05G0008290-2B	L-Malic acid	-0.988955	0.000182302
novel.38993	L-Malic acid	-0.989013	0.000180417
Sspon.03G0006680-1P	2-Isopropylmalic Acid	-0.98917	0.000175287
novel.68154	L-Malic acid	-0.989715	0.000158138
novel.25810	L-Malic acid	-0.990169	0.00014451
Sspon.02G0013900-1A	2-Propylmalic Acid	-0.990172	0.000144396
novel.25810	2-Isopropylmalic Acid	-0.990282	0.000141188
Sspon.05G0008290-3C	L-Malic acid	-0.990725	0.000128641
novel.68154	2-Isopropylmalic Acid	-0.990755	0.000127818
Sspon.03G0006680-1P	L-Malic acid	-0.991239	0.000114789
Sspon.05G0008290-2B	2-Isopropylmalic Acid	-0.991255	0.000114391
Sspon.02G0013900-2C	2-Propylmalic Acid	-0.991565	0.000106425
Sspon.05G0008290-1A	2-Isopropylmalic Acid	-0.992465	8.4947e-05
novel.38993	2-Isopropylmalic Acid	-0.992606	8.18148e-05
Sspon.02G0013900-1A	Pyruvic acid	-0.992723	7.92454e-05
Sspon.03G0006680-1A	Pyruvic acid	-0.992888	7.56993e-05
Sspon.03G0006680-1A	2-Propylmalic Acid	-0.993671	5.99535e-05
novel.66051	2-Isopropylmalic Acid	-0.994089	5.23028e-05
Sspon.05G0008290-3C	2-Propylmalic Acid	-0.994999	3.74546e-05
Sspon.03G0006680-1P	2-Propylmalic Acid	-0.99511	3.58039e-05
novel.41331	2-Isopropylmalic Acid	-0.995155	3.51519e-05
Sspon.02G0013900-1A	L-Malic acid	-0.995293	3.31852e-05
Sspon.04G0012960-2B	D-Lactic Acid	-0.995345	3.24509e-05
novel.66051	Pyruvic acid	-0.995349	3.23968e-05
Sspon.05G0008290-3C	Pyruvic acid	-0.996138	2.23423e-05
novel.25810	2-Propylmalic Acid	-0.996225	2.13457e-05
Sspon.02G0013900-2C	2-Isopropylmalic Acid	-0.996334	2.01349e-05
Sspon.03G0006680-1P	Pyruvic acid	-0.996445	1.89336e-05
novel.68154	2-Propylmalic Acid	-0.996606	1.72594e-05
novel.13464	Pyruvic acid	-0.996644	1.68712e-05
novel.13464	2-Propylmalic Acid	-0.99669	1.6415e-05
novel.25810	Pyruvic acid	-0.996835	1.50133e-05
novel.68154	Pyruvic acid	-0.996953	1.39151e-05
Sspon.05G0008290-2B	Pyruvic acid	-0.99698	1.3665e-05
Sspon.05G0008290-2B	2-Propylmalic Acid	-0.997	1.34828e-05
novel.41331	Pyruvic acid	-0.997041	1.31218e-05
novel.66051	2-Propylmalic Acid	-0.997088	1.27052e-05
Sspon.06G0009730-1T	2-Isopropylmalic Acid	-0.997321	1.07565e-05
Sspon.05G0008290-1A	Pyruvic acid	-0.997354	1.04956e-05
novel.38993	Pyruvic acid	-0.997505	9.33249e-06
Sspon.05G0008290-1A	2-Propylmalic Acid	-0.997553	8.97579e-06
novel.38993	2-Propylmalic Acid	-0.997573	8.82615e-06
novel.13464	2-Isopropylmalic Acid	-0.997575	8.81386e-06
Sspon.02G0013900-2C	Pyruvic acid	-0.997946	6.32282e-06
novel.41331	2-Propylmalic Acid	-0.997958	6.2504e-06
