# Supplementary material for: Integrated Analysis of Transcriptome and Metabolome Reveals the Regulation of Chitooligosaccharide on Drought Tolerance in Sugarcane (Saccharum spp. Hybrid) under Drought Stress
Source: Int J Mol Sci. 2022 Aug 27;23(17):9737. doi: 10.3390/ijms23179737 (PMC9456405; doi:10.3390/ijms23179737)
Supplement: Supplementary file 1 [file ijms-23-09737-s001.zip › Table S12.xlsx]

## Sheet: Sheet1
Table S12. Correlation of DEGs and SDMs in phenylalanine metabolism in the DS/COS group.
Gene ID	Metabolites	Correlation	P-Value
Sspon.06G0011670-1A	L-Phenylalanine	0.918981	0.00958016
Sspon.06G0011670-1A	Phenethylamine	0.919268	0.00951348
novel.49301	Cinnamic acid	-0.920825	0.00915491
novel.12964	L-Phenylalanine	-0.921941	0.00890192
Sspon.04G0008040-9P	N-Acetyl-L-phenylalanine	-0.923559	0.00854141
novel.12964	N-Acetyl-L-phenylalanine	-0.928264	0.00753441
novel.12964	L-Tyrosine	-0.934496	0.0062957
Sspon.04G0008040-10P	2-Hydroxy-3-phenylpropanoic acid	-0.934537	0.00628776
Sspon.04G0008040-7P	Cinnamic acid	0.935367	0.00613107
Sspon.04G0008040-9P	Phenethylamine	-0.936026	0.00600815
Sspon.04G0008040-7P	2-Hydroxy-3-phenylpropanoic acid	-0.937113	0.00580779
novel.31257	N-Acetyl-L-phenylalanine	-0.938916	0.00548297
Sspon.02G0004710-1A	Cinnamic acid	0.939248	0.00542403
Sspon.04G0008040-10P	L-Tyrosine	-0.942225	0.00491051
Sspon.04G0008040-10P	L-Phenylalanine	-0.943523	0.00469434
novel.45461	Cinnamic acid	-0.944587	0.00452081
Sspon.02G0004710-1A	N-Acetyl-L-phenylalanine	-0.945256	0.0044133
novel.45461	N-Acetyl-L-phenylalanine	0.945333	0.00440106
novel.31257	Cinnamic acid	0.946307	0.00424706
novel.45461	Phenethylamine	0.94834	0.00393423
Sspon.04G0008040-9P	L-Tyrosine	-0.951411	0.00348404
Sspon.04G0008040-5P	L-Phenylalanine	-0.952392	0.0033458
Sspon.04G0008040-9P	2-Hydroxy-3-phenylpropanoic acid	-0.953965	0.0031301
novel.12964	Phenethylamine	-0.954233	0.00309406
Sspon.02G0004710-1A	Phenethylamine	-0.955425	0.00293607
novel.31257	2-Hydroxy-3-phenylpropanoic acid	-0.955979	0.00286418
Sspon.04G0008040-10P	Phenethylamine	-0.956918	0.00274412
Sspon.04G0008040-10P	N-Acetyl-L-phenylalanine	-0.95971	0.00240227
novel.45461	L-Phenylalanine	0.960128	0.00235293
novel.45461	L-Tyrosine	0.963152	0.00201162
Sspon.04G0008040-5P	L-Tyrosine	-0.964673	0.00184994
Sspon.04G0008040-9P	L-Phenylalanine	-0.966314	0.00168305
Sspon.04G0008040-9P	Cinnamic acid	0.966937	0.00162167
Sspon.02G0004710-1A	L-Tyrosine	-0.968877	0.00143793
Sspon.02G0004710-1A	L-Phenylalanine	-0.974705	0.000951632
Sspon.04G0008040-5P	Phenethylamine	-0.975366	0.000902776
novel.49301	Phenethylamine	0.981977	0.000484322
novel.49301	L-Tyrosine	0.985231	0.000325566
Sspon.02G0004710-1A	2-Hydroxy-3-phenylpropanoic acid	-0.986768	0.000261469
Sspon.04G0008040-7P	Phenethylamine	-0.987246	0.000242973
Sspon.04G0008040-7P	L-Tyrosine	-0.988058	0.000213078
novel.49301	L-Phenylalanine	0.988367	0.000202205
novel.45461	2-Hydroxy-3-phenylpropanoic acid	0.989385	0.000168423
Sspon.04G0008040-7P	L-Phenylalanine	-0.994018	5.35647e-05
novel.31257	L-Tyrosine	-0.997378	1.0307e-05
novel.31257	L-Phenylalanine	-0.9978	7.2521e-06
novel.31257	Phenethylamine	-0.997844	6.96992e-06
