# Supplementary material for: Integrated Analysis of Transcriptome and Metabolome Reveals the Regulation of Chitooligosaccharide on Drought Tolerance in Sugarcane (Saccharum spp. Hybrid) under Drought Stress
Source: Int J Mol Sci. 2022 Aug 27;23(17):9737. doi: 10.3390/ijms23179737 (PMC9456405; doi:10.3390/ijms23179737)
Supplement: Supplementary file 1 [file ijms-23-09737-s001.zip › Table S13.xlsx]

## Sheet: Sheet1
Table S13. RT-qPCR primers.
Gene ID	Forward（5'→3'）	Reverse（5'→3'）
novel.31257	GGAGCTCAACAAGGTGCTC	GCCGTTCCACTCCTTGAG
Sspon.03G0031040-1B	AGCGCTAAGCTTATCTTTGG	GTTGCGGGATGTAGATAGTG
Sspon.06G0011670-1A	CCATGGCCAAGATGTTCGAG	GGCTTGATCCTGAAGCACAC
Sspon.04G0003870-1P	TGGATGTTCTTGCTGTGAAG	AACCCTTTCAATTGGGTCAC
novel.65336	GACGACTACGAGGCGAAC	GTCGTAGATCGCCGTCAC
Sspon.04G0012960-2B	ATGATGACGCCGACGAAAGG	AGGTGGAGAGGAAGCTCGAC
Sspon.03G0006680-1A	AAGCTTGCCAGAAGTATGGG	CTGGCCAGTTTCTCAGTACC
novel.68154	TCGATATGCTTTCCTGTTCG	TCAGGCCTTTCTCAATATGC
Sspon.05G0008290-2B	GCGTCATCGAGGAGGAGATG	ATGAGGTTGTACGCGTCGAG
novel.38993	GATCTTCAGCCGGCAGTG	GGTGAAGCACCTGGATGG
GAPDH (control gene)	CACGGCCACTGGAAGCA	TCCTCAGGGTTCCTGATGCC
