# Supplementary material for: Integrated Analysis of Transcriptome and Metabolome Reveals the Regulation of Chitooligosaccharide on Drought Tolerance in Sugarcane (Saccharum spp. Hybrid) under Drought Stress
Source: Int J Mol Sci. 2022 Aug 27;23(17):9737. doi: 10.3390/ijms23179737 (PMC9456405; doi:10.3390/ijms23179737)
Supplement: Supplementary file 1 [file ijms-23-09737-s001.zip › Table S2.xlsx]

## Sheet: Sheet 1
Table S2. GO enrichment in T_CG/DS.
Ontology	ID	Description	GeneRatio	BgRatio	pvalue	p.adjust	geneID	Count	up	down
Cellular component	GO:0009522	photosystem I	66/7339	112/74202	2.28583e-37	9.3719e-35	novel.10235/Sspon.05G0016910-1A/Sspon.01G0022760-3C/novel.15757/Sspon.02G0019880-2B/Sspon.05G0011800-1P/Sspon.07G0002040-4D/Sspon.05G0016910-4D/Sspon.07G0002330-1P/Sspon.05G0016910-3C/Sspon.02G0011900-2C/Sspon.02G0035050-1B/Sspon.02G0004520-3C/Sspon.01G0022760-1A/Sspon.07G0019870-1A/Sspon.02G0035910-2D/Sspon.01G0029400-1T/Sspon.07G0002040-1A/Sspon.07G0019870-3C/Sspon.01G0022760-2B/Sspon.02G003509…	66	0	66
Cellular component	GO:0009521	photosystem	106/7339	293/74202	7.83323e-34	1.60581e-31	novel.10235/Sspon.02G0006040-3C/Sspon.05G0016910-1A/Sspon.02G0006040-1A/Sspon.02G0006040-4D/Sspon.01G0022760-3C/Sspon.05G0001060-2C/novel.15757/Sspon.02G0019880-2B/Sspon.05G0011800-1P/Sspon.07G0002040-4D/Sspon.05G0016910-4D/novel.70677/Sspon.07G0002330-1P/Sspon.05G0016910-3C/Sspon.02G0011900-2C/Sspon.02G0035050-1B/Sspon.02G0004520-3C/Sspon.01G0022760-1A/novel.13051/Sspon.07G0019870-1A/Sspon.04G00…	106	3	103
Biological process	GO:1901606	alpha-amino acid catabolic process	89/6951	244/69448	1.35959e-28	3.67633e-25	novel.59157/Sspon.01G0026110-1A/novel.70096/Sspon.04G0008060-1A/Sspon.05G0013130-1A/novel.1356/Sspon.01G0014000-3D/novel.31261/Sspon.04G0008060-2B/novel.8393/Sspon.07G0014420-1A/novel.31734/novel.55324/Sspon.04G0002100-1A/Sspon.02G0030710-3D/Sspon.05G0013130-3D/Sspon.04G0002100-2B/novel.58680/Sspon.04G0008040-7P/Sspon.07G0018610-1A/Sspon.07G0018610-3D/Sspon.08G0016340-2B/Sspon.01G0024190-1A/Sspon…	89	45	44
Biological process	GO:0009063	cellular amino acid catabolic process	90/6951	256/69448	1.56209e-27	2.11195e-24	novel.59157/Sspon.01G0026110-1A/novel.70096/Sspon.04G0008060-1A/Sspon.05G0013130-1A/novel.1356/Sspon.01G0014000-3D/novel.31261/Sspon.04G0008060-2B/novel.8393/Sspon.07G0014420-1A/novel.31734/novel.55324/Sspon.04G0002100-1A/Sspon.02G0030710-3D/Sspon.05G0013130-3D/Sspon.04G0002100-2B/novel.58680/Sspon.04G0008040-7P/Sspon.07G0018610-1A/Sspon.07G0018610-3D/Sspon.08G0016340-2B/Sspon.01G0024190-1A/Sspon…	90	46	44
Cellular component	GO:0010287	plastoglobule	86/7339	294/74202	1.21608e-20	1.66198e-18	Sspon.05G0018310-3C/novel.69172/Sspon.05G0016910-1A/Sspon.05G0018310-1P/novel.18797/Sspon.02G0010590-3C/Sspon.01G0022760-3C/Sspon.05G0001060-2C/novel.15757/novel.32609/novel.13299/Sspon.02G0010590-1A/novel.32829/Sspon.05G0010080-4D/Sspon.05G0016910-4D/novel.34813/Sspon.05G0016910-3C/Sspon.02G0004520-3C/Sspon.01G0022760-1A/Sspon.08G0010350-2B/Sspon.04G0010860-1A/Sspon.05G0001060-1T/Sspon.01G002276…	86	14	72
Molecular function	GO:0016168	chlorophyll binding	48/7777	110/76768	1.06742e-19	1.36416e-16	novel.10235/Sspon.05G0016910-1A/Sspon.01G0022760-3C/Sspon.05G0001060-2C/novel.15757/Sspon.07G0002040-4D/Sspon.05G0016910-4D/Sspon.05G0016910-3C/Sspon.02G0011900-2C/Sspon.02G0035050-1B/Sspon.02G0004520-3C/Sspon.01G0022760-1A/Sspon.05G0001060-1T/Sspon.07G0002040-1A/Sspon.01G0022760-2B/Sspon.02G0035090-1P/novel.13358/Sspon.02G0035090-2D/Sspon.05G0016910-2B/Sspon.06G0005960-2C/Sspon.02G0004520-1A/Ssp…	48	0	48
Molecular function	GO:0030170	pyridoxal phosphate binding	109/7777	436/76768	4.11165e-19	1.75156e-16	novel.9229/novel.4964/novel.45460/novel.57982/Sspon.01G0026110-1A/Sspon.06G0011630-2C/Sspon.04G0032740-1C/novel.1356/novel.8393/Sspon.03G0013940-1A/novel.49301/novel.49300/novel.69699/novel.57981/Sspon.01G0024190-1A/novel.14028/novel.69664/Sspon.04G0010630-2B/Sspon.06G0011630-1A/Sspon.06G0011640-1A/Sspon.01G0049600-1B/novel.2022/Sspon.01G0021330-3C/Sspon.07G0015110-2B/novel.65933/novel.24713/nove…	109	63	46
Molecular function	GO:0070279	vitamin B6 binding	109/7777	436/76768	4.11165e-19	1.75156e-16	novel.9229/novel.4964/novel.45460/novel.57982/Sspon.01G0026110-1A/Sspon.06G0011630-2C/Sspon.04G0032740-1C/novel.1356/novel.8393/Sspon.03G0013940-1A/novel.49301/novel.49300/novel.69699/novel.57981/Sspon.01G0024190-1A/novel.14028/novel.69664/Sspon.04G0010630-2B/Sspon.06G0011630-1A/Sspon.06G0011640-1A/Sspon.01G0049600-1B/novel.2022/Sspon.01G0021330-3C/Sspon.07G0015110-2B/novel.65933/novel.24713/nove…	109	63	46
Cellular component	GO:0009523	photosystem II	72/7339	232/74202	4.1479e-19	4.2516e-17	novel.10235/Sspon.02G0006040-3C/Sspon.05G0016910-1A/Sspon.02G0006040-1A/Sspon.02G0006040-4D/Sspon.01G0022760-3C/Sspon.05G0001060-2C/novel.15757/Sspon.07G0002040-4D/Sspon.05G0016910-4D/novel.70677/Sspon.05G0016910-3C/Sspon.02G0035050-1B/Sspon.02G0004520-3C/Sspon.01G0022760-1A/novel.13051/Sspon.04G0032490-1C/Sspon.02G0006040-2B/Sspon.02G0042610-1B/Sspon.05G0001060-1T/Sspon.07G0002040-1A/Sspon.01G00…	72	3	69
Biological process	GO:0009765	photosynthesis, light harvesting	50/6951	130/69448	7.31361e-18	5.11606e-15	novel.10235/Sspon.08G0011150-1A/Sspon.05G0016910-1A/Sspon.08G0011150-3C/Sspon.01G0022760-3C/Sspon.05G0001060-2C/novel.15757/Sspon.08G0011150-2B/Sspon.05G0011800-1P/Sspon.07G0002040-4D/Sspon.05G0016910-4D/Sspon.05G0016910-3C/Sspon.02G0035050-1B/Sspon.02G0004520-3C/Sspon.01G0022760-1A/Sspon.08G0011150-4D/Sspon.05G0001060-1T/Sspon.07G0002040-1A/Sspon.01G0022760-2B/Sspon.02G0035090-1P/Sspon.02G003509…	50	5	45
Biological process	GO:0009768	photosynthesis, light harvesting in photosystem I	32/6951	57/69448	7.56813e-18	5.11606e-15	Sspon.05G0016910-1A/Sspon.01G0022760-3C/Sspon.05G0001060-2C/novel.15757/Sspon.05G0011800-1P/Sspon.05G0016910-4D/Sspon.05G0016910-3C/Sspon.02G0004520-3C/Sspon.01G0022760-1A/Sspon.05G0001060-1T/Sspon.01G0022760-2B/Sspon.02G0035090-1P/Sspon.02G0035090-2D/Sspon.05G0016910-2B/Sspon.06G0005960-2C/Sspon.02G0004520-1A/Sspon.01G0022760-4D/Sspon.05G0001060-3D/novel.21591/Sspon.05G0011800-1A/Sspon.05G001180…	32	0	32
Molecular function	GO:0015171	amino acid transmembrane transporter activity	98/7777	409/76768	4.83706e-16	1.54544e-13	novel.66329/novel.38497/novel.38038/novel.63148/novel.24224/Sspon.05G0029030-1B/Sspon.05G0029030-2C/novel.29440/novel.29439/novel.61763/novel.27361/Sspon.05G0029030-3D/novel.7588/Sspon.05G0005210-2P/novel.5683/Sspon.01G0038520-2C/Sspon.07G0029500-1B/novel.27951/novel.49364/Sspon.04G0002610-3D/novel.47492/Sspon.03G0000700-1A/novel.4495/novel.473/novel.28888/novel.51252/novel.22447/Sspon.05G0005210…	98	52	46
Biological process	GO:0019684	photosynthesis, light reaction	91/6951	376/69448	1.29788e-15	7.01891e-13	novel.10235/Sspon.08G0011150-1A/Sspon.05G0016910-1A/novel.69808/Sspon.05G0010670-2C/Sspon.05G0010670-1A/Sspon.08G0011150-3C/Sspon.01G0022760-3C/Sspon.05G0001060-2C/novel.65427/novel.15757/Sspon.05G0010670-3D/Sspon.08G0011150-2B/Sspon.05G0011800-1P/Sspon.07G0002040-4D/Sspon.05G0016910-4D/Sspon.05G0016910-3C/Sspon.02G0011900-2C/Sspon.02G0035050-1B/Sspon.02G0004520-3C/Sspon.01G0022760-1A/Sspon.08G00…	91	17	74
Biological process	GO:0006865	amino acid transport	84/6951	339/69448	3.73084e-15	1.68137e-12	novel.42409/novel.49357/novel.66329/novel.38497/novel.38038/novel.63148/Sspon.05G0029030-1B/Sspon.05G0029030-2C/novel.29440/novel.29439/Sspon.07G0019670-3D/novel.61763/novel.67645/novel.27361/Sspon.05G0029030-3D/Sspon.05G0005210-2P/Sspon.07G0029500-1B/novel.27951/novel.49364/Sspon.05G0035230-1C/Sspon.04G0002610-3D/novel.55632/novel.47492/Sspon.03G0000700-1A/novel.473/novel.51252/novel.44586/novel…	84	43	41
Biological process	GO:0015996	chlorophyll catabolic process	37/6951	93/69448	3.74281e-14	1.4458e-11	Sspon.06G0004350-3C/Sspon.06G0004350-1A/Sspon.06G0004350-1P/Sspon.04G0023280-2C/Sspon.06G0004350-2B/novel.6373/Sspon.01G0042570-1B/novel.68670/Sspon.03G0037420-1B/Sspon.03G0037420-2C/Sspon.01G0042570-2C/Sspon.04G0023280-1B/novel.15758/Sspon.01G0042570-3D/novel.36203/novel.8954/Sspon.02G0035080-2D/novel.1832/Sspon.01G0024450-3D/Sspon.03G0037420-1T/Sspon.02G0004550-1A/novel.27313/Sspon.01G0002710-3…	37	23	14
Molecular function	GO:0031409	pigment binding	27/7777	52/76768	5.04556e-14	1.28964e-11	Sspon.05G0016910-1A/Sspon.01G0022760-3C/Sspon.05G0001060-2C/novel.15757/Sspon.05G0016910-4D/Sspon.05G0016910-3C/Sspon.02G0004520-3C/Sspon.01G0022760-1A/Sspon.05G0001060-1T/Sspon.01G0022760-2B/Sspon.02G0035090-1P/Sspon.02G0035090-2D/Sspon.05G0016910-2B/Sspon.06G0005960-2C/Sspon.02G0004520-1A/Sspon.01G0022760-4D/Sspon.05G0001060-3D/novel.21591/novel.15756/Sspon.03G0032740-1B/Sspon.02G0004520-2B/nov…	27	0	27
Biological process	GO:0046149	pigment catabolic process	37/6951	96/69448	1.21291e-13	4.09965e-11	Sspon.06G0004350-3C/Sspon.06G0004350-1A/Sspon.06G0004350-1P/Sspon.04G0023280-2C/Sspon.06G0004350-2B/novel.6373/Sspon.01G0042570-1B/novel.68670/Sspon.03G0037420-1B/Sspon.03G0037420-2C/Sspon.01G0042570-2C/Sspon.04G0023280-1B/novel.15758/Sspon.01G0042570-3D/novel.36203/novel.8954/Sspon.02G0035080-2D/novel.1832/Sspon.01G0024450-3D/Sspon.03G0037420-1T/Sspon.02G0004550-1A/novel.27313/Sspon.01G0002710-3…	37	23	14
Biological process	GO:0009642	response to light intensity	96/6951	462/69448	4.10975e-12	9.70387e-10	novel.15798/novel.15800/Sspon.08G0011150-1A/Sspon.04G0002270-1A/novel.43948/Sspon.08G0011150-3C/novel.24682/Sspon.08G0011150-2B/novel.32609/novel.64893/Sspon.01G0027760-2B/Sspon.08G0011150-4D/novel.64895/Sspon.01G0037050-2C/Sspon.03G0015310-2B/Sspon.08G0002130-2B/Sspon.04G0000800-2D/novel.11664/Sspon.04G0013810-1A/Sspon.03G0015260-3C/novel.3252/Sspon.04G0000810-2D/Sspon.08G0025040-1C/Sspon.06G000…	96	61	35
Biological process	GO:0006787	porphyrin-containing compound catabolic process	37/6951	106/69448	4.11737e-12	9.70387e-10	Sspon.06G0004350-3C/Sspon.06G0004350-1A/Sspon.06G0004350-1P/Sspon.04G0023280-2C/Sspon.06G0004350-2B/novel.6373/Sspon.01G0042570-1B/novel.68670/Sspon.03G0037420-1B/Sspon.03G0037420-2C/Sspon.01G0042570-2C/Sspon.04G0023280-1B/novel.15758/Sspon.01G0042570-3D/novel.36203/novel.8954/Sspon.02G0035080-2D/novel.1832/Sspon.01G0024450-3D/Sspon.03G0037420-1T/Sspon.02G0004550-1A/novel.27313/Sspon.01G0002710-3…	37	23	14
Biological process	GO:0033015	tetrapyrrole catabolic process	37/6951	106/69448	4.11737e-12	9.70387e-10	Sspon.06G0004350-3C/Sspon.06G0004350-1A/Sspon.06G0004350-1P/Sspon.04G0023280-2C/Sspon.06G0004350-2B/novel.6373/Sspon.01G0042570-1B/novel.68670/Sspon.03G0037420-1B/Sspon.03G0037420-2C/Sspon.01G0042570-2C/Sspon.04G0023280-1B/novel.15758/Sspon.01G0042570-3D/novel.36203/novel.8954/Sspon.02G0035080-2D/novel.1832/Sspon.01G0024450-3D/Sspon.03G0037420-1T/Sspon.02G0004550-1A/novel.27313/Sspon.01G0002710-3…	37	23	14
Biological process	GO:0009644	response to high light intensity	61/6951	238/69448	4.30645e-12	9.70387e-10	Sspon.08G0011150-1A/Sspon.04G0002270-1A/Sspon.08G0011150-3C/Sspon.08G0011150-2B/novel.32609/novel.64893/Sspon.01G0027760-2B/Sspon.08G0011150-4D/novel.64895/Sspon.01G0037050-2C/Sspon.08G0002130-2B/Sspon.04G0000800-2D/Sspon.04G0013810-1A/novel.3252/Sspon.04G0000810-2D/Sspon.08G0025040-1C/Sspon.06G0005960-2C/novel.33668/Sspon.07G0010260-2B/novel.27123/Sspon.08G0002130-3D/Sspon.06G0017390-3C/Sspon.08…	61	41	20
Biological process	GO:0046351	disaccharide biosynthetic process	48/6951	166/69448	8.01829e-12	1.6678e-09	Sspon.02G0015060-3D/Sspon.02G0015060-1P/Sspon.02G0015060-2B/novel.68483/Sspon.02G0015060-1A/Sspon.04G0001910-2B/Sspon.04G0001910-3C/novel.70639/novel.54097/Sspon.02G0015500-1A/Sspon.03G0028140-2C/novel.50750/Sspon.02G0015800-1A/Sspon.02G0015800-3C/novel.44693/Sspon.04G0001910-4D/Sspon.04G0001910-1P/Sspon.01G0014860-3C/Sspon.04G0001910-1A/Sspon.07G0004130-1A/Sspon.03G0028140-3D/Sspon.07G0004130-2B…	48	32	16
Molecular function	GO:0017096	acetylserotonin O-methyltransferase activity	14/7777	18/76768	2.4427e-11	5.20295e-09	novel.41250/novel.11214/novel.15231/novel.41246/novel.31479/novel.31480/novel.46233/novel.59356/novel.67310/novel.15232/Sspon.07G0037160-1D/Sspon.07G0017110-1A/Sspon.07G0017110-2C/Sspon.02G0019110-2B	14	4	10
Cellular component	GO:0098807	chloroplast thylakoid membrane protein complex	20/7339	38/74202	4.47266e-11	3.66759e-09	Sspon.05G0016910-1A/Sspon.05G0016910-4D/Sspon.05G0016910-3C/Sspon.02G0011900-2C/Sspon.03G0026180-2C/Sspon.02G0035910-2D/novel.25127/novel.13358/Sspon.05G0016910-2B/novel.18632/novel.29495/Sspon.02G0035910-1B/Sspon.03G0018130-1P/novel.17361/novel.26696/Sspon.03G0018130-2B/Sspon.03G0018130-1A/Sspon.03G0026180-3D/novel.28550/Sspon.02G0011900-1A	20	5	15
Molecular function	GO:0003849	3-deoxy-7-phosphoheptulonate synthase activity	13/7777	16/76768	4.88702e-11	8.92231e-09	Sspon.01G0039980-1P/novel.10091/novel.68112/Sspon.01G0039980-1B/Sspon.01G0039980-3P/Sspon.01G0039990-2C/Sspon.01G0039980-2P/novel.68111/Sspon.06G0000380-1A/Sspon.01G0060040-1D/Sspon.06G0000380-3C/Sspon.01G0039980-2C/Sspon.01G0011400-1A	13	5	8
Biological process	GO:0005982	starch metabolic process	69/6951	303/69448	6.22227e-11	1.20179e-08	novel.70369/Sspon.07G0030080-1C/Sspon.08G0014350-2D/novel.67079/novel.46946/Sspon.06G0007590-4D/Sspon.02G0012610-1A/Sspon.05G0012010-2C/Sspon.02G0020140-3C/novel.21152/novel.69448/novel.25901/Sspon.04G0011130-4D/novel.29959/Sspon.08G0014350-1A/Sspon.01G0014860-3C/Sspon.06G0007590-3C/Sspon.01G0000460-1P/novel.35441/Sspon.02G0012610-2B/Sspon.07G0001370-2B/Sspon.06G0007590-1A/novel.61928/Sspon.04G00…	69	25	44
Biological process	GO:0001505	regulation of neurotransmitter levels	48/6951	177/69448	9.57587e-11	1.65464e-08	novel.59157/Sspon.07G0002560-2D/Sspon.05G0013130-1A/novel.55324/Sspon.05G0013130-3D/Sspon.03G0009080-1A/Sspon.07G0018610-1A/Sspon.07G0018610-3D/Sspon.04G0024040-3D/novel.31202/novel.55628/novel.2022/novel.57436/Sspon.04G0024040-2C/novel.29157/Sspon.03G0009080-3C/Sspon.06G0004940-2B/Sspon.05G0013460-1A/Sspon.05G0032060-1C/novel.55626/Sspon.04G0017250-1A/Sspon.04G0003970-2P/novel.38912/novel.55629/…	48	18	30
Biological process	GO:0042133	neurotransmitter metabolic process	45/6951	160/69448	9.79077e-11	1.65464e-08	novel.59157/Sspon.07G0002560-2D/Sspon.05G0013130-1A/novel.55324/Sspon.05G0013130-3D/Sspon.03G0009080-1A/Sspon.07G0018610-1A/Sspon.07G0018610-3D/Sspon.04G0024040-3D/novel.31202/novel.55628/novel.2022/novel.57436/Sspon.04G0024040-2C/novel.29157/Sspon.03G0009080-3C/Sspon.06G0004940-2B/Sspon.05G0013460-1A/Sspon.05G0032060-1C/novel.55626/Sspon.04G0017250-1A/Sspon.04G0003970-2P/novel.38912/novel.55629/…	45	17	28
Biological process	GO:0042126	nitrate metabolic process	45/6951	162/69448	1.53512e-10	2.25302e-08	Sspon.08G0010370-1T/Sspon.04G0024040-3D/novel.31202/Sspon.04G0009640-2B/novel.67675/Sspon.04G0024040-2C/Sspon.03G0010600-1A/Sspon.03G0010600-2B/novel.29157/Sspon.06G0004940-2B/Sspon.03G0018550-1A/Sspon.07G0005230-2B/Sspon.05G0013010-4D/Sspon.03G0018550-2B/Sspon.08G0010370-1A/Sspon.08G0010380-1A/novel.27972/Sspon.06G0004940-3C/novel.50556/Sspon.03G0010600-1P/Sspon.05G0013010-2B/Sspon.07G0010320-1A…	45	22	23
Biological process	GO:0042128	nitrate assimilation	45/6951	162/69448	1.53512e-10	2.25302e-08	Sspon.08G0010370-1T/Sspon.04G0024040-3D/novel.31202/Sspon.04G0009640-2B/novel.67675/Sspon.04G0024040-2C/Sspon.03G0010600-1A/Sspon.03G0010600-2B/novel.29157/Sspon.06G0004940-2B/Sspon.03G0018550-1A/Sspon.07G0005230-2B/Sspon.05G0013010-4D/Sspon.03G0018550-2B/Sspon.08G0010370-1A/Sspon.08G0010380-1A/novel.27972/Sspon.06G0004940-3C/novel.50556/Sspon.03G0010600-1P/Sspon.05G0013010-2B/Sspon.07G0010320-1A…	45	22	23
Biological process	GO:0016109	tetraterpenoid biosynthetic process	41/6951	140/69448	1.66643e-10	2.25302e-08	novel.64960/novel.34082/Sspon.02G0032110-3C/Sspon.05G0025550-2C/Sspon.08G0000480-1A/Sspon.05G0001360-1A/novel.52457/Sspon.01G0032360-1A/Sspon.05G0001360-2D/Sspon.04G0032010-2D/Sspon.05G0025550-1T/Sspon.05G0001360-2P/Sspon.08G0000480-2B/novel.24454/novel.66656/novel.21638/novel.17046/Sspon.04G0032010-1P/Sspon.02G0032110-4D/Sspon.02G0032110-2B/novel.30542/Sspon.01G0001470-1A/novel.66535/novel.4945/…	41	14	27
Biological process	GO:0016117	carotenoid biosynthetic process	41/6951	140/69448	1.66643e-10	2.25302e-08	novel.64960/novel.34082/Sspon.02G0032110-3C/Sspon.05G0025550-2C/Sspon.08G0000480-1A/Sspon.05G0001360-1A/novel.52457/Sspon.01G0032360-1A/Sspon.05G0001360-2D/Sspon.04G0032010-2D/Sspon.05G0025550-1T/Sspon.05G0001360-2P/Sspon.08G0000480-2B/novel.24454/novel.66656/novel.21638/novel.17046/Sspon.04G0032010-1P/Sspon.02G0032110-4D/Sspon.02G0032110-2B/novel.30542/Sspon.01G0001470-1A/novel.66535/novel.4945/…	41	14	27
Molecular function	GO:0102336	3-oxo-arachidoyl-CoA synthase activity	34/7777	103/76768	2.36547e-10	2.74825e-08	Sspon.07G0001620-3D/novel.50020/Sspon.07G0001620-1A/novel.20144/novel.21744/novel.67299/Sspon.07G0021410-2C/Sspon.07G0001620-2P/novel.38382/Sspon.01G0007680-2B/Sspon.07G0021410-1B/novel.37657/Sspon.08G0006500-2B/Sspon.01G0007680-3D/novel.51738/novel.50721/novel.38381/novel.55811/novel.64865/Sspon.08G0006500-1P/novel.34004/Sspon.08G0021390-2D/Sspon.07G0001620-1P/Sspon.06G0016200-1A/novel.50019/nov…	34	19	15
Molecular function	GO:0102337	3-oxo-cerotoyl-CoA synthase activity	34/7777	103/76768	2.36547e-10	2.74825e-08	Sspon.07G0001620-3D/novel.50020/Sspon.07G0001620-1A/novel.20144/novel.21744/novel.67299/Sspon.07G0021410-2C/Sspon.07G0001620-2P/novel.38382/Sspon.01G0007680-2B/Sspon.07G0021410-1B/novel.37657/Sspon.08G0006500-2B/Sspon.01G0007680-3D/novel.51738/novel.50721/novel.38381/novel.55811/novel.64865/Sspon.08G0006500-1P/novel.34004/Sspon.08G0021390-2D/Sspon.07G0001620-1P/Sspon.06G0016200-1A/novel.50019/nov…	34	19	15
Molecular function	GO:0102338	3-oxo-lignoceronyl-CoA synthase activity	34/7777	103/76768	2.36547e-10	2.74825e-08	Sspon.07G0001620-3D/novel.50020/Sspon.07G0001620-1A/novel.20144/novel.21744/novel.67299/Sspon.07G0021410-2C/Sspon.07G0001620-2P/novel.38382/Sspon.01G0007680-2B/Sspon.07G0021410-1B/novel.37657/Sspon.08G0006500-2B/Sspon.01G0007680-3D/novel.51738/novel.50721/novel.38381/novel.55811/novel.64865/Sspon.08G0006500-1P/novel.34004/Sspon.08G0021390-2D/Sspon.07G0001620-1P/Sspon.06G0016200-1A/novel.50019/nov…	34	19	15
Molecular function	GO:0102756	very-long-chain 3-ketoacyl-CoA synthase activity	34/7777	103/76768	2.36547e-10	2.74825e-08	Sspon.07G0001620-3D/novel.50020/Sspon.07G0001620-1A/novel.20144/novel.21744/novel.67299/Sspon.07G0021410-2C/Sspon.07G0001620-2P/novel.38382/Sspon.01G0007680-2B/Sspon.07G0021410-1B/novel.37657/Sspon.08G0006500-2B/Sspon.01G0007680-3D/novel.51738/novel.50721/novel.38381/novel.55811/novel.64865/Sspon.08G0006500-1P/novel.34004/Sspon.08G0021390-2D/Sspon.07G0001620-1P/Sspon.06G0016200-1A/novel.50019/nov…	34	19	15
Biological process	GO:0005984	disaccharide metabolic process	64/6951	281/69448	2.97068e-10	3.8251e-08	Sspon.02G0015060-3D/Sspon.02G0015060-1P/Sspon.02G0015060-2B/novel.68483/Sspon.02G0015060-1A/Sspon.04G0001910-2B/Sspon.04G0001910-3C/novel.7683/novel.70639/novel.54097/Sspon.01G0009300-2B/Sspon.02G0015500-1A/Sspon.03G0028140-2C/novel.50750/Sspon.02G0015800-1A/Sspon.02G0015800-3C/novel.44693/Sspon.04G0001910-4D/Sspon.04G0001910-1P/Sspon.01G0014860-3C/Sspon.04G0001910-1A/Sspon.07G0004130-1A/Sspon.04…	64	45	19
Biological process	GO:0006006	glucose metabolic process	53/6951	213/69448	3.37556e-10	4.14887e-08	Sspon.05G0018310-3C/Sspon.05G0018310-1P/novel.5498/Sspon.05G0032580-2D/Sspon.05G0032580-1C/Sspon.07G0020070-4D/Sspon.01G0037420-2C/novel.67079/Sspon.02G0012610-1A/novel.59082/novel.66002/Sspon.01G0001790-3D/novel.17733/novel.37197/Sspon.03G0029970-1B/Sspon.07G0019260-3D/novel.66500/Sspon.02G0012610-2B/Sspon.03G0029970-2C/Sspon.01G0016840-1A/Sspon.01G0012230-3C/novel.7919/Sspon.03G0029970-1P/Sspon…	53	6	47
Biological process	GO:0071941	nitrogen cycle metabolic process	48/6951	184/69448	4.06002e-10	4.77317e-08	Sspon.08G0010370-1T/Sspon.04G0024040-3D/novel.31202/Sspon.04G0009640-2B/novel.67675/Sspon.04G0024040-2C/Sspon.03G0010600-1A/Sspon.03G0010600-2B/novel.29157/Sspon.06G0004940-2B/Sspon.03G0018550-1A/Sspon.07G0005230-2B/Sspon.05G0013010-4D/Sspon.03G0018550-2B/Sspon.08G0010370-1A/Sspon.08G0010380-1A/novel.27972/Sspon.06G0004940-3C/Sspon.05G0015190-3C/Sspon.05G0015190-4D/novel.50556/Sspon.03G0010600-1P…	48	25	23
Biological process	GO:0070413	trehalose metabolism in response to stress	23/6951	54/69448	4.79855e-10	5.40636e-08	Sspon.02G0015060-3D/Sspon.02G0015060-1P/Sspon.02G0015060-2B/novel.68483/Sspon.02G0015060-1A/Sspon.04G0001910-2B/Sspon.04G0001910-3C/novel.70639/Sspon.02G0015500-1A/Sspon.04G0001910-4D/Sspon.04G0001910-1P/Sspon.04G0001910-1A/Sspon.07G0004130-1A/Sspon.07G0004130-2B/Sspon.02G0015500-3C/Sspon.02G0015500-2P/novel.57906/Sspon.02G0015500-4D/Sspon.02G0015500-2B/Sspon.08G0009350-1A/novel.44724/novel.50618…	23	20	3
Biological process	GO:0005992	trehalose biosynthetic process	34/6951	107/69448	5.40283e-10	5.61938e-08	Sspon.02G0015060-3D/Sspon.02G0015060-1P/Sspon.02G0015060-2B/novel.68483/Sspon.02G0015060-1A/Sspon.04G0001910-2B/Sspon.04G0001910-3C/novel.70639/Sspon.02G0015500-1A/novel.50750/Sspon.02G0015800-1A/Sspon.02G0015800-3C/novel.44693/Sspon.04G0001910-4D/Sspon.04G0001910-1P/Sspon.04G0001910-1A/Sspon.07G0004130-1A/Sspon.07G0004130-2B/Sspon.02G0015500-3C/Sspon.02G0015500-2P/Sspon.02G0015800-2B/novel.57906…	34	27	7
Biological process	GO:0009065	glutamine family amino acid catabolic process	15/6951	24/69448	5.40325e-10	5.61938e-08	Sspon.01G0026110-1A/Sspon.01G0014000-3D/Sspon.08G0016340-2B/Sspon.01G0024190-1A/novel.8924/Sspon.08G0016340-3D/Sspon.01G0026110-2B/Sspon.01G0014000-1A/Sspon.08G0016340-1A/Sspon.04G0017250-1A/Sspon.01G0024190-3C/Sspon.01G0024190-1P/Sspon.01G0014000-2B/Sspon.04G0017250-3C/Sspon.04G0017250-2B	15	12	3
Molecular function	GO:0015926	glucosidase activity	90/7777	457/76768	6.61878e-10	7.049e-08	Sspon.04G0020860-1A/Sspon.05G0007150-2D/Sspon.05G0007160-2B/Sspon.01G0010700-2C/Sspon.04G0020860-2C/novel.65621/Sspon.03G0000020-3C/Sspon.01G0010700-1A/Sspon.03G0000020-1A/novel.9149/novel.67789/novel.40765/novel.69547/novel.42394/novel.49613/Sspon.01G0025120-1P/novel.3318/Sspon.04G0020860-1P/novel.5461/novel.65093/novel.16125/Sspon.03G0002220-1P/novel.32776/Sspon.04G0004560-1A/Sspon.01G0010700-3…	90	43	47
Molecular function	GO:0004645	phosphorylase activity	18/7777	35/76768	1.02112e-09	1.00384e-07	novel.9229/novel.4964/Sspon.07G0020070-4D/novel.69664/novel.17733/Sspon.01G0049600-1B/novel.65933/novel.27547/Sspon.01G0049600-1P/Sspon.03G0029430-1B/novel.4991/Sspon.07G0020070-3C/Sspon.07G0020070-1A/Sspon.07G0020070-2B/novel.20389/Sspon.01G0049600-2D/Sspon.03G0004650-1A/novel.17734	18	0	18
Biological process	GO:2001057	reactive nitrogen species metabolic process	46/6951	179/69448	1.56951e-09	1.57184e-07	Sspon.08G0010370-1T/Sspon.04G0024040-3D/novel.31202/Sspon.04G0009640-2B/novel.67675/Sspon.04G0024040-2C/Sspon.03G0010600-1A/Sspon.03G0010600-2B/novel.29157/Sspon.06G0004940-2B/Sspon.03G0018550-1A/Sspon.07G0005230-2B/Sspon.05G0013010-4D/Sspon.05G0013460-1A/Sspon.03G0018550-2B/Sspon.08G0010370-1A/Sspon.08G0010380-1A/novel.27972/Sspon.06G0004940-3C/novel.50556/Sspon.03G0010600-1P/Sspon.05G0013010-2B…	46	22	24
Biological process	GO:0019253	reductive pentose-phosphate cycle	31/6951	96/69448	1.96863e-09	1.83558e-07	novel.7587/Sspon.05G0032580-2D/Sspon.05G0032580-1C/novel.16174/Sspon.03G0004290-3C/Sspon.06G0001920-4D/novel.43396/novel.48288/novel.66002/Sspon.02G0037250-1B/Sspon.01G0001790-3D/Sspon.06G0001920-2B/Sspon.03G0004290-2P/novel.43395/Sspon.01G0008210-2C/novel.39525/Sspon.07G0011900-1A/novel.29378/novel.3142/Sspon.01G0001790-1P/Sspon.03G0004290-2B/novel.532/Sspon.01G0001790-1A/Sspon.01G0051520-1C/nov…	31	10	21
Biological process	GO:0019685	photosynthesis, dark reaction	31/6951	96/69448	1.96863e-09	1.83558e-07	novel.7587/Sspon.05G0032580-2D/Sspon.05G0032580-1C/novel.16174/Sspon.03G0004290-3C/Sspon.06G0001920-4D/novel.43396/novel.48288/novel.66002/Sspon.02G0037250-1B/Sspon.01G0001790-3D/Sspon.06G0001920-2B/Sspon.03G0004290-2P/novel.43395/Sspon.01G0008210-2C/novel.39525/Sspon.07G0011900-1A/novel.29378/novel.3142/Sspon.01G0001790-1P/Sspon.03G0004290-2B/novel.532/Sspon.01G0001790-1A/Sspon.01G0051520-1C/nov…	31	10	21
Biological process	GO:0018298	protein-chromophore linkage	54/6951	230/69448	2.21362e-09	1.99521e-07	novel.10235/Sspon.05G0016910-1A/Sspon.01G0022760-3C/Sspon.05G0001060-2C/novel.15757/Sspon.07G0002040-4D/Sspon.05G0016910-4D/novel.27921/Sspon.05G0016910-3C/Sspon.02G0035050-1B/Sspon.02G0004520-3C/Sspon.01G0022760-1A/Sspon.05G0001060-1T/Sspon.07G0002040-1A/Sspon.01G0022760-2B/Sspon.02G0035090-1P/Sspon.05G0025210-1P/Sspon.02G0035090-2D/Sspon.05G0016910-2B/Sspon.06G0005960-2C/Sspon.02G0004520-1A/Ssp…	54	8	46
Biological process	GO:0009312	oligosaccharide biosynthetic process	53/6951	224/69448	2.31942e-09	2.02313e-07	Sspon.02G0015060-3D/Sspon.02G0015060-1P/Sspon.02G0015060-2B/novel.68483/Sspon.02G0015060-1A/Sspon.04G0001910-2B/Sspon.04G0001910-3C/novel.70639/novel.54097/Sspon.02G0015500-1A/Sspon.03G0028140-2C/novel.50750/Sspon.02G0015800-1A/Sspon.02G0015800-3C/novel.44693/Sspon.04G0001910-4D/Sspon.04G0001910-1P/Sspon.01G0014860-3C/Sspon.04G0001910-1A/Sspon.07G0004130-1A/Sspon.03G0028140-3D/Sspon.07G0004130-2B…	53	35	18
Molecular function	GO:0016701	oxidoreductase activity, acting on single donors with incorporation of molecular oxygen	54/7777	229/76768	2.88891e-09	2.63716e-07	novel.6886/novel.9055/novel.4669/Sspon.08G0013010-2B/Sspon.01G0046850-1B/novel.9048/Sspon.06G0019200-2D/Sspon.03G0001370-1A/novel.11672/Sspon.01G0046850-1P/Sspon.01G0056620-1C/Sspon.08G0007290-1A/Sspon.03G0001400-2B/novel.25361/novel.42300/novel.17273/novel.14488/Sspon.01G0030610-3D/Sspon.06G0019200-1B/Sspon.04G0022050-1B/Sspon.05G0010510-1A/Sspon.06G0000430-2C/Sspon.04G0022050-2C/Sspon.01G003061…	54	21	33
Cellular component	GO:0009538	photosystem I reaction center	12/7339	17/74202	3.33712e-09	2.28037e-07	Sspon.02G0019880-2B/Sspon.07G0002330-1P/Sspon.01G0029400-1T/Sspon.01G0029400-2B/Sspon.02G0019880-3C/Sspon.02G0019880-4D/Sspon.01G0029400-1A/Sspon.03G0021760-4D/Sspon.03G0021760-1A/Sspon.02G0019880-1A/Sspon.03G0021760-3C/Sspon.01G0048320-2D	12	0	12
Molecular function	GO:0008422	beta-glucosidase activity	75/7777	368/76768	3.57065e-09	3.04219e-07	Sspon.05G0007150-2D/Sspon.05G0007160-2B/Sspon.01G0010700-2C/Sspon.03G0000020-3C/Sspon.01G0010700-1A/Sspon.03G0000020-1A/novel.67789/novel.40765/novel.49613/Sspon.01G0025120-1P/novel.3318/novel.5461/novel.65093/novel.16125/Sspon.03G0002220-1P/novel.32776/Sspon.01G0010700-3D/Sspon.06G0019020-2B/novel.37053/novel.22711/Sspon.05G0007160-3C/novel.56367/novel.38931/Sspon.03G0000020-2B/novel.68475/novel…	75	33	42
Biological process	GO:0015994	chlorophyll metabolic process	68/6951	325/69448	3.75228e-09	3.17068e-07	Sspon.06G0004350-3C/Sspon.06G0004350-1A/Sspon.06G0004350-1P/Sspon.04G0023280-2C/Sspon.06G0004350-2B/Sspon.03G0016540-3D/Sspon.07G0018500-2B/novel.6373/novel.57444/Sspon.01G0042570-1B/Sspon.01G0020530-1A/novel.68670/novel.62058/novel.60747/novel.59163/Sspon.07G0019210-4D/novel.36336/Sspon.03G0037420-1B/Sspon.03G0037420-2C/Sspon.01G0029520-1P/novel.67675/Sspon.01G0042570-2C/Sspon.04G0023280-1B/nove…	68	27	41
Biological process	GO:0016108	tetraterpenoid metabolic process	41/6951	155/69448	4.74748e-09	3.77565e-07	novel.64960/novel.34082/Sspon.02G0032110-3C/Sspon.05G0025550-2C/Sspon.08G0000480-1A/Sspon.05G0001360-1A/novel.52457/Sspon.01G0032360-1A/Sspon.05G0001360-2D/Sspon.04G0032010-2D/Sspon.05G0025550-1T/Sspon.05G0001360-2P/Sspon.08G0000480-2B/novel.24454/novel.66656/novel.21638/novel.17046/Sspon.04G0032010-1P/Sspon.02G0032110-4D/Sspon.02G0032110-2B/novel.30542/Sspon.01G0001470-1A/novel.66535/novel.4945/…	41	14	27
Biological process	GO:0016116	carotenoid metabolic process	41/6951	155/69448	4.74748e-09	3.77565e-07	novel.64960/novel.34082/Sspon.02G0032110-3C/Sspon.05G0025550-2C/Sspon.08G0000480-1A/Sspon.05G0001360-1A/novel.52457/Sspon.01G0032360-1A/Sspon.05G0001360-2D/Sspon.04G0032010-2D/Sspon.05G0025550-1T/Sspon.05G0001360-2P/Sspon.08G0000480-2B/novel.24454/novel.66656/novel.21638/novel.17046/Sspon.04G0032010-1P/Sspon.02G0032110-4D/Sspon.02G0032110-2B/novel.30542/Sspon.01G0001470-1A/novel.66535/novel.4945/…	41	14	27
Biological process	GO:0009068	aspartate family amino acid catabolic process	17/6951	35/69448	7.64818e-09	5.90876e-07	novel.70096/Sspon.05G0013130-1A/novel.31734/Sspon.04G0002100-1A/Sspon.05G0013130-3D/Sspon.04G0002100-2B/Sspon.01G0021330-3C/Sspon.05G0032060-1C/novel.38912/Sspon.01G0021330-2B/novel.38913/Sspon.05G0013130-2B/Sspon.01G0021330-1A/novel.37493/Sspon.01G0046880-2D/Sspon.04G0002070-1A/Sspon.01G0046880-1B	17	6	11
Biological process	GO:0012502	induction of programmed cell death	9/6951	10/69448	9.13095e-09	6.85836e-07	Sspon.04G0013810-1A/Sspon.04G0013810-2B/novel.33826/novel.36032/novel.33829/Sspon.04G0037390-1D/novel.33828/novel.33827/novel.36034	9	9	0
Molecular function	GO:0008171	O-methyltransferase activity	47/7777	193/76768	1.00313e-08	8.01253e-07	novel.41250/Sspon.02G0040860-1B/Sspon.02G0040880-2D/Sspon.02G0040870-1B/novel.11214/novel.15231/novel.41246/novel.49249/Sspon.08G0013970-3D/novel.31479/novel.31480/novel.62058/novel.60747/novel.36336/novel.46233/novel.39390/Sspon.05G0026570-2D/Sspon.02G0019110-3C/Sspon.06G0011200-2B/novel.59356/Sspon.08G0013970-2B/Sspon.05G0026570-1T/novel.67310/Sspon.06G0000920-3C/Sspon.01G0016510-3D/novel.46236…	47	9	38
Biological process	GO:0009311	oligosaccharide metabolic process	87/6951	471/69448	1.66248e-08	1.21496e-06	novel.11104/Sspon.01G0030920-1P/novel.19836/Sspon.02G0015060-3D/Sspon.01G0030920-3C/Sspon.02G0015060-1P/Sspon.02G0015060-2B/novel.68483/Sspon.02G0015060-1A/Sspon.04G0001910-2B/Sspon.04G0001910-3C/novel.25458/novel.7683/Sspon.03G0002310-1A/novel.70639/novel.43975/novel.54097/Sspon.01G0009300-2B/novel.66695/Sspon.02G0015500-1A/Sspon.03G0028140-2C/novel.50750/Sspon.02G0015800-1A/Sspon.02G0015800-3C/…	87	53	34
Biological process	GO:0006094	gluconeogenesis	27/6951	84/69448	2.3635e-08	1.68182e-06	Sspon.05G0018310-3C/Sspon.05G0018310-1P/novel.5498/Sspon.01G0037420-2C/novel.67079/Sspon.02G0012610-1A/novel.59082/Sspon.07G0019260-3D/novel.66500/Sspon.02G0012610-2B/Sspon.01G0016840-1A/Sspon.05G0018310-2B/novel.3142/Sspon.08G0006060-3C/novel.66548/Sspon.07G0019260-2C/Sspon.08G0006070-2D/novel.18918/novel.532/Sspon.01G0037420-3D/Sspon.01G0051520-1C/Sspon.08G0006060-2B/Sspon.01G0028910-2B/Sspon.0…	27	1	26
Biological process	GO:1903825	organic acid transmembrane transport	63/6951	307/69448	2.94248e-08	1.98912e-06	novel.15798/novel.15800/novel.42409/novel.66329/novel.38038/novel.63148/Sspon.05G0029030-1B/Sspon.05G0029030-2C/novel.29440/novel.29439/novel.61763/Sspon.05G0029030-3D/Sspon.05G0005210-2P/Sspon.07G0029500-1B/Sspon.04G0002610-3D/novel.473/novel.44586/Sspon.05G0005210-1P/Sspon.01G0015410-3D/Sspon.05G0015760-1A/Sspon.07G0029500-2C/Sspon.07G0019680-3D/novel.2409/Sspon.05G0002070-4D/Sspon.02G0023660-2…	63	27	36
Biological process	GO:1905039	carboxylic acid transmembrane transport	63/6951	307/69448	2.94248e-08	1.98912e-06	novel.15798/novel.15800/novel.42409/novel.66329/novel.38038/novel.63148/Sspon.05G0029030-1B/Sspon.05G0029030-2C/novel.29440/novel.29439/novel.61763/Sspon.05G0029030-3D/Sspon.05G0005210-2P/Sspon.07G0029500-1B/Sspon.04G0002610-3D/novel.473/novel.44586/Sspon.05G0005210-1P/Sspon.01G0015410-3D/Sspon.05G0015760-1A/Sspon.07G0029500-2C/Sspon.07G0019680-3D/novel.2409/Sspon.05G0002070-4D/Sspon.02G0023660-2…	63	27	36
Biological process	GO:0009808	lignin metabolic process	79/6951	420/69448	3.30201e-08	2.14154e-06	novel.58857/novel.32617/novel.39786/Sspon.05G0014550-1A/Sspon.02G0015000-1A/novel.32616/novel.29226/Sspon.05G0014550-3C/Sspon.02G0011470-2B/novel.13566/novel.19094/Sspon.08G0013970-3D/Sspon.04G0000970-2C/novel.34836/Sspon.04G0000980-2P/Sspon.05G0035770-1C/Sspon.06G0011200-2B/novel.25596/novel.30889/Sspon.05G0019370-1A/Sspon.08G0013970-2B/Sspon.02G0012680-3C/Sspon.02G0038100-1B/novel.29044/Sspon.0…	79	39	40
Molecular function	GO:0016620	oxidoreductase activity, acting on the aldehyde or oxo group of donors, NAD or NADP as acceptor	61/7777	291/76768	3.33881e-08	2.51e-06	Sspon.03G0002750-3D/Sspon.02G0013900-1A/novel.32617/novel.13464/Sspon.05G0032580-2D/Sspon.05G0032580-1C/Sspon.02G0013900-2C/novel.32616/Sspon.03G0002750-1P/Sspon.02G0011470-2B/novel.66002/Sspon.02G0013900-3D/Sspon.01G0001790-3D/Sspon.04G0000970-2C/Sspon.04G0000980-2P/Sspon.07G0003260-1A/novel.25596/Sspon.08G0026860-1C/Sspon.03G0002750-1A/novel.29044/Sspon.04G0000970-1A/novel.67688/Sspon.01G000179…	61	46	15
Biological process	GO:0030186	melatonin metabolic process	15/6951	30/69448	3.56396e-08	2.14154e-06	novel.41250/novel.11214/novel.15231/novel.41246/novel.31479/novel.31480/novel.46233/novel.59356/novel.67310/novel.15232/novel.15505/Sspon.07G0037160-1D/Sspon.07G0017110-1A/Sspon.07G0017110-2C/Sspon.02G0019110-2B	15	4	11
Biological process	GO:0030187	melatonin biosynthetic process	15/6951	30/69448	3.56396e-08	2.14154e-06	novel.41250/novel.11214/novel.15231/novel.41246/novel.31479/novel.31480/novel.46233/novel.59356/novel.67310/novel.15232/novel.15505/Sspon.07G0037160-1D/Sspon.07G0017110-1A/Sspon.07G0017110-2C/Sspon.02G0019110-2B	15	4	11
Biological process	GO:0070981	L-asparagine biosynthetic process	15/6951	30/69448	3.56396e-08	2.14154e-06	novel.65504/novel.42285/novel.43948/Sspon.07G0016690-1A/novel.67252/Sspon.07G0016690-2C/novel.61392/Sspon.01G0037840-1P/Sspon.05G0036610-1C/Sspon.07G0016690-1P/novel.67251/Sspon.01G0037840-1B/Sspon.05G0036630-1C/novel.61393/novel.43952	15	15	0
Biological process	GO:0070982	L-asparagine metabolic process	15/6951	30/69448	3.56396e-08	2.14154e-06	novel.65504/novel.42285/novel.43948/Sspon.07G0016690-1A/novel.67252/Sspon.07G0016690-2C/novel.61392/Sspon.01G0037840-1P/Sspon.05G0036610-1C/Sspon.07G0016690-1P/novel.67251/Sspon.01G0037840-1B/Sspon.05G0036630-1C/novel.61393/novel.43952	15	15	0
Biological process	GO:0015977	carbon fixation	35/6951	130/69448	3.77313e-08	2.21794e-06	novel.7587/Sspon.05G0032580-2D/Sspon.05G0032580-1C/novel.16174/Sspon.03G0004290-3C/Sspon.06G0001920-4D/novel.43396/novel.48288/novel.66002/Sspon.02G0037250-1B/Sspon.01G0001790-3D/Sspon.06G0001920-2B/Sspon.03G0004290-2P/novel.43395/novel.61419/Sspon.01G0008210-2C/novel.39525/Sspon.07G0011900-1A/novel.29378/novel.3142/Sspon.01G0001790-1P/Sspon.03G0004290-2B/novel.532/Sspon.01G0001790-1A/Sspon.01G00…	35	11	24
Biological process	GO:0009064	glutamine family amino acid metabolic process	66/6951	330/69448	3.9597e-08	2.27809e-06	novel.65504/novel.42285/novel.43948/Sspon.03G0002750-3D/Sspon.07G0016690-1A/Sspon.01G0026110-1A/Sspon.07G0001680-1A/Sspon.07G0002560-2D/Sspon.01G0014000-3D/novel.67252/Sspon.03G0002750-1P/Sspon.03G0009080-1A/Sspon.08G0016340-2B/Sspon.01G0024190-1A/novel.55796/Sspon.07G0001680-2B/novel.70170/novel.49171/novel.28888/Sspon.07G0016690-2C/novel.22447/Sspon.07G0015110-2B/novel.8924/novel.61392/Sspon.06…	66	58	8
Biological process	GO:0005991	trehalose metabolic process	34/6951	125/69448	4.45575e-08	2.51007e-06	Sspon.02G0015060-3D/Sspon.02G0015060-1P/Sspon.02G0015060-2B/novel.68483/Sspon.02G0015060-1A/Sspon.04G0001910-2B/Sspon.04G0001910-3C/novel.70639/Sspon.02G0015500-1A/novel.50750/Sspon.02G0015800-1A/Sspon.02G0015800-3C/novel.44693/Sspon.04G0001910-4D/Sspon.04G0001910-1P/Sspon.04G0001910-1A/Sspon.07G0004130-1A/Sspon.07G0004130-2B/Sspon.02G0015500-3C/Sspon.02G0015500-2P/Sspon.02G0015800-2B/novel.57906…	34	27	7
Cellular component	GO:0009501	amyloplast	42/7339	175/74202	4.69642e-08	2.75076e-06	novel.9229/novel.4964/novel.70369/Sspon.08G0014350-2D/novel.46946/Sspon.06G0007590-4D/Sspon.05G0012010-2C/Sspon.02G0020140-3C/novel.21152/novel.69448/Sspon.04G0011130-4D/Sspon.08G0014350-1A/Sspon.01G0049600-1B/Sspon.01G0049600-1P/Sspon.06G0007590-3C/Sspon.01G0000460-1P/novel.35441/Sspon.06G0007590-1A/novel.61928/Sspon.04G0011130-2P/novel.4991/novel.60614/Sspon.06G0007590-2B/novel.4640/Sspon.05G00…	42	9	33
Molecular function	GO:0004375	glycine dehydrogenase (decarboxylating) activity	9/7777	11/76768	5.08554e-08	3.42069e-06	novel.59157/novel.55324/Sspon.07G0018610-1A/Sspon.07G0018610-3D/novel.55628/novel.57436/novel.55626/novel.55629/Sspon.07G0027890-1B	9	0	9
Molecular function	GO:0016642	oxidoreductase activity, acting on the CH-NH2 group of donors, disulfide as acceptor	9/7777	11/76768	5.08554e-08	3.42069e-06	novel.59157/novel.55324/Sspon.07G0018610-1A/Sspon.07G0018610-3D/novel.55628/novel.57436/novel.55626/novel.55629/Sspon.07G0027890-1B	9	0	9
Biological process	GO:0010162	seed dormancy process	33/6951	120/69448	5.23563e-08	2.80576e-06	Sspon.02G0027100-4D/Sspon.06G0029440-2D/Sspon.08G0001420-4D/Sspon.03G0007670-4D/Sspon.02G0014130-2B/Sspon.02G0014130-3C/novel.66597/Sspon.08G0001420-2B/Sspon.01G0020560-1P/Sspon.04G0009340-2B/Sspon.03G0007670-3C/Sspon.02G0014130-1A/Sspon.04G0009340-4D/Sspon.05G0023710-1B/Sspon.01G0020560-2B/Sspon.03G0007670-2B/Sspon.05G0004520-1A/Sspon.02G0027100-3C/Sspon.01G0020560-4D/Sspon.03G0007670-1A/Sspon.0…	33	22	11
Biological process	GO:0022611	dormancy process	33/6951	120/69448	5.23563e-08	2.80576e-06	Sspon.02G0027100-4D/Sspon.06G0029440-2D/Sspon.08G0001420-4D/Sspon.03G0007670-4D/Sspon.02G0014130-2B/Sspon.02G0014130-3C/novel.66597/Sspon.08G0001420-2B/Sspon.01G0020560-1P/Sspon.04G0009340-2B/Sspon.03G0007670-3C/Sspon.02G0014130-1A/Sspon.04G0009340-4D/Sspon.05G0023710-1B/Sspon.01G0020560-2B/Sspon.03G0007670-2B/Sspon.05G0004520-1A/Sspon.02G0027100-3C/Sspon.01G0020560-4D/Sspon.03G0007670-1A/Sspon.0…	33	22	11
Biological process	GO:0019252	starch biosynthetic process	43/6951	180/69448	5.29193e-08	2.80576e-06	novel.70369/Sspon.07G0030080-1C/Sspon.08G0014350-2D/novel.46946/Sspon.06G0007590-4D/Sspon.05G0012010-2C/Sspon.02G0020140-3C/novel.21152/novel.69448/Sspon.04G0011130-4D/Sspon.08G0014350-1A/Sspon.06G0007590-3C/novel.35441/Sspon.07G0001370-2B/Sspon.06G0007590-1A/novel.61928/Sspon.04G0011130-2P/novel.60614/Sspon.06G0007590-2B/novel.4640/Sspon.07G0001320-3C/Sspon.05G0003010-1A/Sspon.02G0020140-2B/Sspo…	43	13	30
Molecular function	GO:0004722	protein serine/threonine phosphatase activity	78/7777	414/76768	6.23876e-08	3.98657e-06	Sspon.01G0007840-1P/novel.3186/novel.19206/Sspon.07G0003250-1A/Sspon.07G0003250-1P/Sspon.03G0002800-2C/Sspon.07G0003250-3D/Sspon.03G0009980-1P/novel.55800/Sspon.04G0001440-3C/Sspon.01G0007840-2D/novel.56386/Sspon.02G0016570-1T/Sspon.01G0007840-1A/Sspon.03G0002800-3D/Sspon.03G0041460-1C/Sspon.03G0033420-1P/Sspon.03G0009980-3D/novel.67953/novel.56075/Sspon.03G0033420-2C/novel.43449/Sspon.03G0009980…	78	56	22
Molecular function	GO:0015173	aromatic amino acid transmembrane transporter activity	15/7777	31/76768	7.36623e-08	4.48287e-06	novel.473/novel.28888/novel.22447/novel.2409/Sspon.03G0037340-1B/novel.2969/novel.9398/Sspon.02G0022110-3C/Sspon.02G0022110-1A/novel.7468/Sspon.01G0051480-2D/novel.19779/Sspon.02G0022110-4D/novel.9510/Sspon.03G0037340-2C	15	11	4
Molecular function	GO:0102229	amylopectin maltohydrolase activity	18/7777	44/76768	9.42125e-08	5.47289e-06	Sspon.01G0055050-2D/novel.4079/novel.13055/novel.4083/Sspon.02G0006060-1P/Sspon.02G0055770-1D/Sspon.01G0014860-3C/Sspon.02G0006060-1T/Sspon.01G0055050-1C/novel.7217/novel.10290/Sspon.01G0014860-1A/Sspon.01G0002420-2C/novel.16701/Sspon.01G0014860-4D/novel.7213/Sspon.02G0006060-3C/novel.185	18	12	6
Biological process	GO:0031669	cellular response to nutrient levels	88/6951	497/69448	1.01291e-07	5.26712e-06	Sspon.03G0007560-2B/novel.21711/Sspon.03G0007560-1A/novel.52785/novel.32811/novel.32609/novel.25403/novel.60391/novel.63123/novel.25404/novel.6183/Sspon.05G0024530-3D/Sspon.03G0015310-2B/Sspon.04G0000800-2D/Sspon.04G0000810-2D/novel.68322/novel.33668/novel.27123/Sspon.01G0021330-3C/novel.27937/Sspon.03G0015310-1A/Sspon.05G0015670-4D/novel.12535/novel.61392/novel.27122/novel.3793/Sspon.05G0024530-…	88	44	44
Biological process	GO:0003333	amino acid transmembrane transport	53/6951	251/69448	1.34781e-07	6.87639e-06	novel.42409/novel.66329/novel.38038/novel.63148/Sspon.05G0029030-1B/Sspon.05G0029030-2C/novel.29440/novel.29439/novel.61763/Sspon.05G0029030-3D/Sspon.05G0005210-2P/Sspon.07G0029500-1B/Sspon.04G0002610-3D/novel.473/novel.44586/Sspon.05G0005210-1P/Sspon.05G0015760-1A/Sspon.07G0029500-2C/Sspon.07G0019680-3D/novel.2409/Sspon.05G0002070-4D/Sspon.05G0005210-3P/novel.21593/novel.62509/novel.63149/novel.…	53	26	27
Biological process	GO:0006560	proline metabolic process	22/6951	65/69448	1.64045e-07	8.06507e-06	Sspon.03G0002750-3D/Sspon.01G0026110-1A/Sspon.01G0014000-3D/Sspon.03G0002750-1P/Sspon.01G0024190-1A/novel.49171/novel.28888/novel.22447/novel.8924/Sspon.01G0026110-2B/Sspon.03G0002750-1A/Sspon.01G0014000-1A/Sspon.03G0002750-2C/Sspon.03G0037340-1B/Sspon.01G0024190-3C/Sspon.01G0024190-1P/Sspon.05G0015190-3C/Sspon.01G0014000-2B/Sspon.05G0015190-4D/novel.69045/Sspon.03G0005250-2B/Sspon.03G0037340-2C	22	17	5
Biological process	GO:0015804	neutral amino acid transport	22/6951	65/69448	1.64045e-07	8.06507e-06	novel.29440/novel.29439/Sspon.07G0019670-3D/novel.67645/novel.27361/Sspon.05G0005210-2P/Sspon.05G0035230-1C/novel.55632/Sspon.03G0000700-1A/Sspon.05G0005210-1P/Sspon.07G0019670-1A/Sspon.05G0005210-3P/Sspon.03G0000700-4D/Sspon.05G0017590-1A/novel.55631/Sspon.03G0001920-1P/novel.27457/Sspon.07G0019640-2D/novel.59049/Sspon.03G0000700-3C/novel.57336/novel.62729	22	15	7
Biological process	GO:0042136	neurotransmitter biosynthetic process	27/6951	92/69448	1.95662e-07	9.44767e-06	Sspon.05G0013130-1A/Sspon.05G0013130-3D/Sspon.04G0024040-3D/novel.31202/novel.2022/Sspon.04G0024040-2C/novel.29157/Sspon.06G0004940-2B/Sspon.05G0013460-1A/Sspon.05G0032060-1C/Sspon.04G0003970-2P/novel.38912/novel.2023/Sspon.06G0004940-3C/novel.27997/novel.38913/novel.50556/Sspon.03G0008370-2P/Sspon.02G0007510-1A/Sspon.05G0013130-2B/Sspon.06G0004940-1A/Sspon.03G0008370-1A/novel.37493/Sspon.02G0007…	27	10	17
Molecular function	GO:0034256	chlorophyll(ide) b reductase activity	10/7777	15/76768	2.10107e-07	1.04877e-05	novel.68670/Sspon.03G0037420-1B/Sspon.03G0037420-2C/novel.8954/novel.1832/Sspon.01G0024450-3D/Sspon.03G0037420-1T/Sspon.03G0037420-3D/Sspon.01G0024450-2B/novel.8950	10	10	0
Molecular function	GO:0004557	alpha-galactosidase activity	18/7777	46/76768	2.11298e-07	1.04877e-05	novel.11104/Sspon.01G0030920-1P/novel.19836/Sspon.01G0030920-3C/Sspon.02G0000970-2B/Sspon.01G0020190-2B/novel.16600/novel.66695/Sspon.01G0055390-1C/Sspon.01G0055390-2D/novel.11105/Sspon.01G0020190-1A/Sspon.02G0000970-3C/Sspon.02G0000970-1P/Sspon.01G0020190-3D/novel.57320/Sspon.02G0000970-1A/Sspon.01G0020210-1A	18	16	2
Molecular function	GO:0052692	raffinose alpha-galactosidase activity	18/7777	46/76768	2.11298e-07	1.04877e-05	novel.11104/Sspon.01G0030920-1P/novel.19836/Sspon.01G0030920-3C/Sspon.02G0000970-2B/Sspon.01G0020190-2B/novel.16600/novel.66695/Sspon.01G0055390-1C/Sspon.01G0055390-2D/novel.11105/Sspon.01G0020190-1A/Sspon.02G0000970-3C/Sspon.02G0000970-1P/Sspon.01G0020190-3D/novel.57320/Sspon.02G0000970-1A/Sspon.01G0020210-1A	18	16	2
Biological process	GO:0000272	polysaccharide catabolic process	83/6951	468/69448	2.13314e-07	1.01193e-05	Sspon.01G0055050-2D/novel.4079/novel.13055/novel.4083/novel.2508/novel.66652/novel.34624/novel.62224/novel.42989/novel.28529/Sspon.02G0006060-1P/novel.25901/Sspon.02G0055770-1D/Sspon.01G0031660-2B/novel.5461/Sspon.01G0014860-3C/Sspon.02G0006060-1T/Sspon.01G0055050-1C/Sspon.01G0031660-3D/Sspon.04G0008670-1P/novel.7217/Sspon.05G0017040-1A/Sspon.01G0007600-3C/Sspon.03G0009830-1A/novel.10290/Sspon.01…	83	59	24
Molecular function	GO:0008483	transaminase activity	63/7777	320/76768	2.21572e-07	1.04877e-05	novel.45460/novel.57982/Sspon.01G0026110-1A/Sspon.06G0011630-2C/novel.2861/novel.1356/novel.8393/Sspon.03G0013940-1A/novel.63382/novel.24451/novel.69699/novel.57981/Sspon.01G0024190-1A/novel.19700/Sspon.06G0011630-1A/Sspon.06G0011640-1A/novel.51900/Sspon.01G0017210-1T/novel.45667/novel.45668/novel.8924/novel.7397/Sspon.01G0057720-1D/novel.56913/Sspon.01G0026110-2B/Sspon.01G0042790-1B/novel.56912/…	63	49	14
Molecular function	GO:0016769	transferase activity, transferring nitrogenous groups	63/7777	320/76768	2.21572e-07	1.04877e-05	novel.45460/novel.57982/Sspon.01G0026110-1A/Sspon.06G0011630-2C/novel.2861/novel.1356/novel.8393/Sspon.03G0013940-1A/novel.63382/novel.24451/novel.69699/novel.57981/Sspon.01G0024190-1A/novel.19700/Sspon.06G0011630-1A/Sspon.06G0011640-1A/novel.51900/Sspon.01G0017210-1T/novel.45667/novel.45668/novel.8924/novel.7397/Sspon.01G0057720-1D/novel.56913/Sspon.01G0026110-2B/Sspon.01G0042790-1B/novel.56912/…	63	49	14
Biological process	GO:0009767	photosynthetic electron transport chain	39/6951	164/69448	2.43696e-07	1.13613e-05	Sspon.08G0011150-1A/novel.69808/Sspon.05G0010670-2C/Sspon.05G0010670-1A/Sspon.08G0011150-3C/novel.65427/Sspon.05G0010670-3D/Sspon.08G0011150-2B/Sspon.05G0011800-1P/Sspon.02G0011900-2C/Sspon.08G0011150-4D/Sspon.02G0035910-2D/Sspon.05G0010200-2B/novel.13358/novel.18632/Sspon.02G0035910-1B/Sspon.05G0011800-1A/novel.68482/Sspon.01G0011230-2C/novel.7322/Sspon.05G0011800-2B/Sspon.05G0011800-3C/novel.31…	39	12	27
Biological process	GO:0009809	lignin biosynthetic process	59/6951	297/69448	2.54805e-07	1.16403e-05	novel.32617/Sspon.05G0014550-1A/Sspon.02G0015000-1A/novel.32616/Sspon.05G0014550-3C/Sspon.02G0011470-2B/novel.13566/novel.19094/Sspon.08G0013970-3D/Sspon.04G0000970-2C/Sspon.04G0000980-2P/Sspon.06G0011200-2B/novel.25596/Sspon.08G0013970-2B/Sspon.02G0012680-3C/Sspon.02G0038100-1B/novel.29044/Sspon.04G0000970-1A/Sspon.02G0049870-1C/Sspon.04G0000980-1A/novel.29043/Sspon.05G0014550-4D/novel.16414/nov…	59	25	34
Biological process	GO:0009423	chorismate biosynthetic process	18/6951	47/69448	2.58291e-07	1.16403e-05	Sspon.01G0039980-1P/novel.10091/novel.68112/novel.64565/Sspon.01G0039980-1B/Sspon.02G0009080-2B/Sspon.01G0039980-3P/Sspon.01G0039990-2C/Sspon.02G0009080-1A/Sspon.01G0039980-2P/novel.68111/Sspon.06G0000380-1A/Sspon.01G0060040-1D/Sspon.06G0000380-3C/novel.66738/Sspon.01G0039980-2C/Sspon.02G0044080-1B/Sspon.01G0011400-1A	18	7	11
Molecular function	GO:0010333	terpene synthase activity	30/7777	109/76768	2.64169e-07	1.20574e-05	novel.32417/Sspon.04G0020000-2B/Sspon.04G0020000-1A/Sspon.04G0020000-3D/novel.30598/novel.36736/novel.36274/novel.34363/Sspon.05G0030980-1P/novel.36277/novel.30599/novel.45244/novel.34367/novel.40494/Sspon.04G0011840-1A/novel.36737/novel.34364/Sspon.05G0030980-1C/Sspon.04G0020000-4P/Sspon.06G0011660-1A/Sspon.04G0037850-1D/novel.36278/Sspon.02G0026290-2B/Sspon.05G0002480-1A/novel.31565/Sspon.04G00…	30	1	29
Biological process	GO:0006536	glutamate metabolic process	27/6951	94/69448	3.16687e-07	1.40381e-05	Sspon.01G0026110-1A/Sspon.07G0002560-2D/Sspon.01G0014000-3D/Sspon.03G0009080-1A/Sspon.01G0024190-1A/Sspon.07G0015110-2B/novel.8924/Sspon.06G0021350-3D/Sspon.01G0026110-2B/Sspon.01G0014000-1A/Sspon.03G0009080-3C/novel.44245/Sspon.07G0015110-4D/Sspon.06G0021350-1B/Sspon.04G0017250-1A/novel.40542/Sspon.01G0024190-3C/Sspon.01G0024190-1P/Sspon.01G0014000-2B/Sspon.02G0012630-2B/Sspon.07G0015110-3C/Sspo…	27	23	4
Molecular function	GO:0008184	glycogen phosphorylase activity	11/7777	19/76768	3.98419e-07	1.54911e-05	novel.9229/novel.4964/novel.69664/Sspon.01G0049600-1B/novel.65933/novel.27547/Sspon.01G0049600-1P/Sspon.03G0029430-1B/novel.4991/Sspon.01G0049600-2D/Sspon.03G0004650-1A	11	0	11
Molecular function	GO:0102250	linear malto-oligosaccharide phosphorylase activity	11/7777	19/76768	3.98419e-07	1.54911e-05	novel.9229/novel.4964/novel.69664/Sspon.01G0049600-1B/novel.65933/novel.27547/Sspon.01G0049600-1P/Sspon.03G0029430-1B/novel.4991/Sspon.01G0049600-2D/Sspon.03G0004650-1A	11	0	11
Molecular function	GO:0102499	SHG alpha-glucan phosphorylase activity	11/7777	19/76768	3.98419e-07	1.54911e-05	novel.9229/novel.4964/novel.69664/Sspon.01G0049600-1B/novel.65933/novel.27547/Sspon.01G0049600-1P/Sspon.03G0029430-1B/novel.4991/Sspon.01G0049600-2D/Sspon.03G0004650-1A	11	0	11
Molecular function	GO:0036374	glutathione hydrolase activity	8/7777	10/76768	4.12126e-07	1.54911e-05	novel.37203/novel.43089/Sspon.05G0025460-1B/novel.22226/Sspon.03G0020510-3C/Sspon.03G0020510-2B/novel.37202/Sspon.05G0025460-2C	8	5	3
Molecular function	GO:0102953	hypoglycin A gamma-glutamyl transpeptidase activity	8/7777	10/76768	4.12126e-07	1.54911e-05	novel.37203/novel.43089/Sspon.05G0025460-1B/novel.22226/Sspon.03G0020510-3C/Sspon.03G0020510-2B/novel.37202/Sspon.05G0025460-2C	8	5	3
Molecular function	GO:0103068	leukotriene C4 gamma-glutamyl transferase activity	8/7777	10/76768	4.12126e-07	1.54911e-05	novel.37203/novel.43089/Sspon.05G0025460-1B/novel.22226/Sspon.03G0020510-3C/Sspon.03G0020510-2B/novel.37202/Sspon.05G0025460-2C	8	5	3
Molecular function	GO:0004568	chitinase activity	28/7777	100/76768	4.43337e-07	1.61881e-05	novel.2508/novel.66652/novel.34624/novel.62224/novel.42989/novel.14377/novel.11996/Sspon.02G0041800-1P/Sspon.04G0008670-1P/Sspon.02G0041800-2C/Sspon.05G0017040-1A/Sspon.03G0009830-1A/Sspon.01G0001910-4D/novel.16826/Sspon.08G0000910-1A/novel.2948/Sspon.04G0008670-2P/Sspon.02G0041800-3D/Sspon.03G0002240-1P/Sspon.04G0008670-4P/Sspon.08G0024680-1P/novel.23589/Sspon.04G0008670-4D/Sspon.02G0040250-1T/S…	28	21	7
Biological process	GO:0043692	monoterpene metabolic process	14/6951	31/69448	5.05862e-07	2.17119e-05	novel.32417/Sspon.04G0020000-2B/Sspon.04G0020000-1A/Sspon.04G0020000-3D/novel.30598/novel.36274/novel.34363/novel.36277/novel.30599/novel.34367/Sspon.04G0020000-4P/Sspon.04G0012160-2D/Sspon.04G0012160-1A/Sspon.04G0037850-1D	14	2	12
Biological process	GO:0043693	monoterpene biosynthetic process	14/6951	31/69448	5.05862e-07	2.17119e-05	novel.32417/Sspon.04G0020000-2B/Sspon.04G0020000-1A/Sspon.04G0020000-3D/novel.30598/novel.36274/novel.34363/novel.36277/novel.30599/novel.34367/Sspon.04G0020000-4P/Sspon.04G0012160-2D/Sspon.04G0012160-1A/Sspon.04G0037850-1D	14	2	12
Molecular function	GO:0008083	growth factor activity	12/7777	23/76768	5.35144e-07	1.89976e-05	novel.5455/novel.5457/novel.38241/novel.42101/novel.17354/Sspon.05G0019650-1A/novel.38998/novel.59186/Sspon.05G0019650-1P/Sspon.05G0019650-4P/Sspon.07G0028930-1B/Sspon.05G0021240-2D	12	3	9
Molecular function	GO:0030545	receptor regulator activity	17/7777	44/76768	5.67759e-07	1.90946e-05	novel.5455/novel.5457/novel.38241/novel.14863/novel.42101/novel.17354/Sspon.05G0019650-1A/novel.38998/novel.59186/Sspon.05G0019650-1P/Sspon.05G0019650-4P/Sspon.02G0028180-3D/novel.45674/Sspon.07G0028930-1B/Sspon.02G0028180-1A/Sspon.05G0021240-2D/novel.68020	17	7	10
Molecular function	GO:0048018	receptor ligand activity	17/7777	44/76768	5.67759e-07	1.90946e-05	novel.5455/novel.5457/novel.38241/novel.14863/novel.42101/novel.17354/Sspon.05G0019650-1A/novel.38998/novel.59186/Sspon.05G0019650-1P/Sspon.05G0019650-4P/Sspon.02G0028180-3D/novel.45674/Sspon.07G0028930-1B/Sspon.02G0028180-1A/Sspon.05G0021240-2D/novel.68020	17	7	10
Biological process	GO:0016128	phytosteroid metabolic process	38/6951	164/69448	6.92342e-07	2.92515e-05	Sspon.02G0051010-1C/novel.64309/novel.64224/Sspon.02G0032110-3C/novel.64223/novel.61756/novel.1783/Sspon.08G0000480-1A/novel.61755/Sspon.02G0051010-2D/Sspon.08G0000480-2B/novel.60409/novel.11328/novel.70569/Sspon.08G0000430-1A/novel.59874/Sspon.08G0000430-3C/novel.11329/Sspon.08G0000430-2B/Sspon.02G0032110-4D/Sspon.02G0032110-2B/Sspon.03G0022010-3C/Sspon.02G0042310-1B/Sspon.02G0013240-3C/novel.28…	38	14	24
Biological process	GO:0009638	phototropism	20/6951	60/69448	7.81628e-07	3.22234e-05	Sspon.05G0021020-2P/Sspon.05G0021020-3P/novel.53658/Sspon.07G0017970-1A/novel.44215/Sspon.07G0017970-2B/novel.37690/novel.37814/Sspon.04G0010030-3C/Sspon.05G0021020-1A/novel.43590/Sspon.04G0010030-2B/Sspon.05G0021020-3C/Sspon.04G0010030-4D/Sspon.05G0021020-4D/Sspon.05G0021020-2B/Sspon.05G0021020-1P/Sspon.05G0015630-3C/novel.29679/Sspon.05G0015630-2B	20	0	20
Biological process	GO:0044273	sulfur compound catabolic process	19/6951	55/69448	7.86517e-07	3.22234e-05	novel.37203/novel.43089/novel.2293/Sspon.01G0021330-3C/Sspon.05G0025460-1B/novel.22226/Sspon.01G0021330-2B/Sspon.03G0020510-3C/Sspon.03G0020510-2B/novel.37202/Sspon.01G0021330-1A/novel.10234/Sspon.05G0025460-2C/Sspon.01G0046880-2D/Sspon.04G0033050-1C/novel.7976/Sspon.01G0046880-1B/Sspon.04G0012620-2B/novel.897	19	9	10
Molecular function	GO:0016838	carbon-oxygen lyase activity, acting on phosphates	32/7777	127/76768	9.4112e-07	3.08398e-05	novel.32417/Sspon.04G0020000-2B/Sspon.04G0020000-1A/Sspon.04G0020000-3D/novel.30598/novel.36736/novel.36274/novel.34363/Sspon.05G0030980-1P/novel.36277/novel.30599/novel.45244/novel.34367/novel.40494/Sspon.04G0011840-1A/novel.36737/novel.34364/Sspon.05G0030980-1C/Sspon.04G0020000-4P/Sspon.06G0011660-1A/Sspon.04G0037850-1D/novel.36278/Sspon.02G0009080-2B/Sspon.02G0026290-2B/Sspon.02G0009080-1A/Ssp…	32	1	31
Biological process	GO:0034219	carbohydrate transmembrane transport	53/6951	267/69448	1.02689e-06	4.14433e-05	novel.15798/novel.15800/novel.24469/novel.59489/novel.15704/novel.5434/novel.32544/novel.19049/novel.57782/Sspon.02G0014670-2B/Sspon.01G0013160-2P/novel.11912/Sspon.01G0005290-1T/novel.69933/Sspon.01G0036150-2D/novel.69930/Sspon.02G0024090-3C/Sspon.02G0047460-1C/Sspon.01G0015410-3D/novel.65887/novel.18381/Sspon.02G0027730-1A/Sspon.02G0047440-2D/novel.17500/novel.62179/novel.1117/novel.6095/Sspon.…	53	25	28
Molecular function	GO:0016160	amylase activity	25/7777	87/76768	1.0599e-06	3.38639e-05	Sspon.01G0055050-2D/novel.4079/novel.13055/novel.4083/Sspon.02G0006060-1P/novel.25901/Sspon.02G0055770-1D/Sspon.01G0014860-3C/Sspon.02G0006060-1T/Sspon.01G0055050-1C/novel.7217/novel.10290/Sspon.02G0013220-1T/Sspon.02G0017910-2D/Sspon.01G0014860-1A/Sspon.01G0002420-2C/Sspon.02G0013220-4D/novel.53322/novel.16701/Sspon.02G0017910-1A/Sspon.01G0014860-4D/novel.7213/Sspon.02G0006060-3C/Sspon.03G003145…	25	19	6
Biological process	GO:0006528	asparagine metabolic process	15/6951	37/69448	1.08705e-06	4.25999e-05	novel.65504/novel.42285/novel.43948/Sspon.07G0016690-1A/novel.67252/Sspon.07G0016690-2C/novel.61392/Sspon.01G0037840-1P/Sspon.05G0036610-1C/Sspon.07G0016690-1P/novel.67251/Sspon.01G0037840-1B/Sspon.05G0036630-1C/novel.61393/novel.43952	15	15	0
Biological process	GO:0006529	asparagine biosynthetic process	15/6951	37/69448	1.08705e-06	4.25999e-05	novel.65504/novel.42285/novel.43948/Sspon.07G0016690-1A/novel.67252/Sspon.07G0016690-2C/novel.61392/Sspon.01G0037840-1P/Sspon.05G0036610-1C/Sspon.07G0016690-1P/novel.67251/Sspon.01G0037840-1B/Sspon.05G0036630-1C/novel.61393/novel.43952	15	15	0
Cellular component	GO:0009543	chloroplast thylakoid lumen	44/7339	209/74202	1.17814e-06	4.90826e-05	Sspon.06G0007050-2B/Sspon.02G0023190-1P/Sspon.01G0029400-1T/Sspon.06G0001860-4D/Sspon.01G0029400-2B/novel.37145/Sspon.05G0023420-2C/Sspon.01G0029400-1A/novel.48830/Sspon.05G0005170-2C/Sspon.01G0001300-1A/novel.42694/Sspon.03G0018060-2B/Sspon.03G0018060-1A/novel.50321/novel.60238/Sspon.03G0018060-3C/Sspon.02G0005110-3D/novel.44359/novel.38637/novel.50760/novel.68881/novel.44360/Sspon.08G0012410-3C…	44	8	36
Cellular component	GO:0031978	plastid thylakoid lumen	44/7339	209/74202	1.17814e-06	4.90826e-05	Sspon.06G0007050-2B/Sspon.02G0023190-1P/Sspon.01G0029400-1T/Sspon.06G0001860-4D/Sspon.01G0029400-2B/novel.37145/Sspon.05G0023420-2C/Sspon.01G0029400-1A/novel.48830/Sspon.05G0005170-2C/Sspon.01G0001300-1A/novel.42694/Sspon.03G0018060-2B/Sspon.03G0018060-1A/novel.50321/novel.60238/Sspon.03G0018060-3C/Sspon.02G0005110-3D/novel.44359/novel.38637/novel.50760/novel.68881/novel.44360/Sspon.08G0012410-3C…	44	8	36
Cellular component	GO:0009514	glyoxysome	27/7339	101/74202	1.19714e-06	4.90826e-05	novel.38993/Sspon.02G0006430-3D/Sspon.02G0006430-2B/Sspon.04G0030660-2D/novel.54973/Sspon.05G0008290-2B/Sspon.01G0050630-2D/Sspon.04G0030660-1P/Sspon.04G0030660-1C/Sspon.05G0008290-1A/novel.58465/Sspon.05G0008290-4D/Sspon.02G0006430-1A/Sspon.01G0050630-1P/Sspon.07G0012160-1A/novel.65719/novel.43224/Sspon.05G0008290-3C/novel.498/Sspon.04G0014600-1A/novel.21112/Sspon.03G0014490-2C/Sspon.02G0032270-…	27	23	4
Biological process	GO:0019319	hexose biosynthetic process	27/6951	100/69448	1.21764e-06	4.70357e-05	Sspon.05G0018310-3C/Sspon.05G0018310-1P/novel.5498/Sspon.01G0037420-2C/novel.67079/Sspon.02G0012610-1A/novel.59082/Sspon.07G0019260-3D/novel.66500/Sspon.02G0012610-2B/Sspon.01G0016840-1A/Sspon.05G0018310-2B/novel.3142/Sspon.08G0006060-3C/novel.66548/Sspon.07G0019260-2C/Sspon.08G0006070-2D/novel.18918/novel.532/Sspon.01G0037420-3D/Sspon.01G0051520-1C/Sspon.08G0006060-2B/Sspon.01G0028910-2B/Sspon.0…	27	1	26
Molecular function	GO:0004066	asparagine synthase (glutamine-hydrolyzing) activity	15/7777	37/76768	1.26906e-06	3.95574e-05	novel.65504/novel.42285/novel.43948/Sspon.07G0016690-1A/novel.67252/Sspon.07G0016690-2C/novel.61392/Sspon.01G0037840-1P/Sspon.05G0036610-1C/Sspon.07G0016690-1P/novel.67251/Sspon.01G0037840-1B/Sspon.05G0036630-1C/novel.61393/novel.43952	15	15	0
Molecular function	GO:0016846	carbon-sulfur lyase activity	30/7777	117/76768	1.36796e-06	4.16249e-05	novel.24451/novel.26780/novel.27130/Sspon.01G0021330-3C/novel.24713/Sspon.03G0007640-3D/Sspon.03G0036240-3D/novel.16421/Sspon.02G0015080-2B/Sspon.02G0007910-1A/Sspon.03G0007640-1A/Sspon.03G0007640-1P/Sspon.03G0046790-1D/Sspon.01G0021330-2B/Sspon.06G0009730-1T/Sspon.03G0036240-1B/Sspon.03G0007640-2B/novel.31765/Sspon.01G0021330-1A/Sspon.04G0026540-2D/Sspon.05G0021060-3C/Sspon.01G0046880-2D/Sspon.0…	30	11	19
Biological process	GO:0042135	neurotransmitter catabolic process	13/6951	29/69448	1.44061e-06	5.42282e-05	novel.59157/novel.55324/Sspon.07G0018610-1A/Sspon.07G0018610-3D/novel.55628/novel.57436/novel.55626/Sspon.04G0017250-1A/novel.55629/Sspon.05G0002990-1A/Sspon.07G0027890-1B/Sspon.04G0017250-3C/Sspon.04G0017250-2B	13	3	10
Biological process	GO:0006081	cellular aldehyde metabolic process	61/6951	327/69448	1.49272e-06	5.42282e-05	Sspon.02G0013900-1A/novel.15815/novel.13464/novel.38993/Sspon.02G0013900-2C/Sspon.02G0006430-3D/Sspon.02G0006430-2B/Sspon.05G0008290-2B/Sspon.02G0013900-3D/Sspon.05G0008290-1A/Sspon.02G0026110-2B/novel.28460/Sspon.02G0026110-1A/novel.9308/Sspon.05G0008290-4D/Sspon.02G0036640-2D/novel.10135/Sspon.02G0026610-2B/Sspon.02G0006430-1A/Sspon.01G0012230-3C/novel.2127/novel.7919/Sspon.01G0012230-2B/Sspon.…	61	38	23
Biological process	GO:0006026	aminoglycan catabolic process	28/6951	107/69448	1.54422e-06	5.42282e-05	novel.2508/novel.66652/novel.34624/novel.62224/novel.42989/novel.14377/novel.11996/Sspon.02G0041800-1P/Sspon.04G0008670-1P/Sspon.02G0041800-2C/Sspon.05G0017040-1A/Sspon.03G0009830-1A/Sspon.01G0001910-4D/novel.16826/Sspon.08G0000910-1A/novel.2948/Sspon.04G0008670-2P/Sspon.02G0041800-3D/Sspon.03G0002240-1P/Sspon.04G0008670-4P/Sspon.08G0024680-1P/novel.23589/Sspon.04G0008670-4D/Sspon.02G0040250-1T/S…	28	21	7
Biological process	GO:0006030	chitin metabolic process	28/6951	107/69448	1.54422e-06	5.42282e-05	novel.2508/novel.66652/novel.34624/novel.62224/novel.42989/novel.14377/novel.11996/Sspon.02G0041800-1P/Sspon.04G0008670-1P/Sspon.02G0041800-2C/Sspon.05G0017040-1A/Sspon.03G0009830-1A/Sspon.01G0001910-4D/novel.16826/Sspon.08G0000910-1A/novel.2948/Sspon.04G0008670-2P/Sspon.02G0041800-3D/Sspon.03G0002240-1P/Sspon.04G0008670-4P/Sspon.08G0024680-1P/novel.23589/Sspon.04G0008670-4D/Sspon.02G0040250-1T/S…	28	21	7
Biological process	GO:0006032	chitin catabolic process	28/6951	107/69448	1.54422e-06	5.42282e-05	novel.2508/novel.66652/novel.34624/novel.62224/novel.42989/novel.14377/novel.11996/Sspon.02G0041800-1P/Sspon.04G0008670-1P/Sspon.02G0041800-2C/Sspon.05G0017040-1A/Sspon.03G0009830-1A/Sspon.01G0001910-4D/novel.16826/Sspon.08G0000910-1A/novel.2948/Sspon.04G0008670-2P/Sspon.02G0041800-3D/Sspon.03G0002240-1P/Sspon.04G0008670-4P/Sspon.08G0024680-1P/novel.23589/Sspon.04G0008670-4D/Sspon.02G0040250-1T/S…	28	21	7
Biological process	GO:0046348	amino sugar catabolic process	28/6951	107/69448	1.54422e-06	5.42282e-05	novel.2508/novel.66652/novel.34624/novel.62224/novel.42989/novel.14377/novel.11996/Sspon.02G0041800-1P/Sspon.04G0008670-1P/Sspon.02G0041800-2C/Sspon.05G0017040-1A/Sspon.03G0009830-1A/Sspon.01G0001910-4D/novel.16826/Sspon.08G0000910-1A/novel.2948/Sspon.04G0008670-2P/Sspon.02G0041800-3D/Sspon.03G0002240-1P/Sspon.04G0008670-4P/Sspon.08G0024680-1P/novel.23589/Sspon.04G0008670-4D/Sspon.02G0040250-1T/S…	28	21	7
Biological process	GO:1901072	glucosamine-containing compound catabolic process	28/6951	107/69448	1.54422e-06	5.42282e-05	novel.2508/novel.66652/novel.34624/novel.62224/novel.42989/novel.14377/novel.11996/Sspon.02G0041800-1P/Sspon.04G0008670-1P/Sspon.02G0041800-2C/Sspon.05G0017040-1A/Sspon.03G0009830-1A/Sspon.01G0001910-4D/novel.16826/Sspon.08G0000910-1A/novel.2948/Sspon.04G0008670-2P/Sspon.02G0041800-3D/Sspon.03G0002240-1P/Sspon.04G0008670-4P/Sspon.08G0024680-1P/novel.23589/Sspon.04G0008670-4D/Sspon.02G0040250-1T/S…	28	21	7
Biological process	GO:0010304	PSII associated light-harvesting complex II catabolic process	15/6951	38/69448	1.62944e-06	5.64872e-05	Sspon.08G0011150-1A/Sspon.08G0011150-3C/Sspon.08G0011150-2B/Sspon.08G0011150-4D/novel.68670/Sspon.03G0037420-1B/Sspon.03G0037420-2C/novel.8954/novel.1832/Sspon.01G0024450-3D/Sspon.03G0037420-1T/Sspon.03G0037420-3D/Sspon.03G0011220-3C/Sspon.01G0024450-2B/novel.8950	15	14	1
Molecular function	GO:0042973	glucan endo-1,3-beta-D-glucosidase activity	41/7777	187/76768	1.64604e-06	4.89218e-05	Sspon.01G0010700-2C/Sspon.03G0000020-3C/Sspon.01G0010700-1A/Sspon.03G0000020-1A/novel.67789/novel.49613/Sspon.01G0025120-1P/novel.3318/novel.5461/novel.65093/Sspon.03G0002220-1P/novel.32776/Sspon.01G0010700-3D/Sspon.06G0019020-2B/novel.22711/Sspon.03G0000020-2B/novel.68475/novel.2180/Sspon.06G0019020-4D/novel.32089/novel.65416/Sspon.03G0002220-3P/Sspon.06G0019020-1A/Sspon.02G0006800-1A/Sspon.06G0…	41	27	14
Molecular function	GO:0016161	beta-amylase activity	18/7777	52/76768	1.75947e-06	5.11045e-05	Sspon.01G0055050-2D/novel.4079/novel.13055/novel.4083/Sspon.02G0006060-1P/Sspon.02G0055770-1D/Sspon.01G0014860-3C/Sspon.02G0006060-1T/Sspon.01G0055050-1C/novel.7217/novel.10290/Sspon.01G0014860-1A/Sspon.01G0002420-2C/novel.16701/Sspon.01G0014860-4D/novel.7213/Sspon.02G0006060-3C/novel.185	18	12	6
Biological process	GO:0042542	response to hydrogen peroxide	52/6951	265/69448	1.84568e-06	6.31736e-05	Sspon.04G0002270-1A/novel.64893/Sspon.01G0027760-2B/novel.64895/Sspon.05G0008540-3D/Sspon.08G0002130-2B/novel.11664/Sspon.04G0013810-1A/Sspon.03G0015260-3C/Sspon.05G0008540-2C/Sspon.08G0025040-1C/Sspon.08G0002130-3D/Sspon.04G0013810-2B/novel.39002/Sspon.01G0046490-1B/novel.33826/Sspon.03G0015280-1A/novel.36032/Sspon.01G0046490-3D/Sspon.06G0001160-1A/Sspon.06G0033690-1D/Sspon.03G0015260-1A/Sspon.0…	52	35	17
Molecular function	GO:0000285	1-phosphatidylinositol-3-phosphate 5-kinase activity	21/7777	68/76768	2.10199e-06	5.96965e-05	novel.36422/novel.65917/novel.13555/Sspon.04G0027190-1B/novel.19080/novel.64164/Sspon.02G0014980-1P/novel.64812/novel.68610/novel.61594/novel.51409/novel.44646/novel.68609/Sspon.06G0021720-2C/novel.19079/novel.7875/Sspon.01G0040170-3D/Sspon.08G0029550-1D/Sspon.01G0040170-1B/novel.68611/Sspon.08G0010440-1A	21	10	11
Biological process	GO:0006714	sesquiterpenoid metabolic process	35/6951	152/69448	2.1704e-06	7.33596e-05	Sspon.06G0000750-2C/novel.10635/novel.10634/Sspon.06G0012830-1A/Sspon.05G0025550-2C/Sspon.01G0029940-1P/Sspon.05G0025550-1T/novel.11672/Sspon.06G0000750-3D/novel.46402/Sspon.01G0005730-2P/Sspon.06G0000750-1A/novel.17273/novel.24454/novel.14488/Sspon.01G0020280-3D/Sspon.01G0005730-3D/Sspon.03G0012030-2B/Sspon.02G0007910-1A/Sspon.01G0024170-2D/Sspon.02G0013240-3C/novel.70171/Sspon.06G0000750-2P/Ssp…	35	17	18
Molecular function	GO:0016903	oxidoreductase activity, acting on the aldehyde or oxo group of donors	70/7777	393/76768	2.37008e-06	6.55878e-05	Sspon.03G0002750-3D/Sspon.02G0013900-1A/novel.32617/novel.13464/Sspon.05G0032580-2D/Sspon.05G0032580-1C/Sspon.02G0013900-2C/novel.32616/Sspon.03G0002750-1P/Sspon.02G0011470-2B/novel.66002/Sspon.01G0029940-1P/Sspon.02G0013900-3D/novel.14102/novel.59033/Sspon.01G0001790-3D/Sspon.04G0000970-2C/Sspon.04G0000980-2P/Sspon.07G0003260-1A/novel.25596/Sspon.08G0026860-1C/Sspon.03G0002750-1A/novel.29044/Ssp…	70	54	16
Molecular function	GO:0004373	glycogen (starch) synthase activity	18/7777	53/76768	2.41207e-06	6.55878e-05	novel.70369/Sspon.08G0014350-2D/Sspon.02G0020140-3C/novel.21152/Sspon.08G0014350-1A/novel.61928/novel.60614/Sspon.05G0003010-1A/Sspon.02G0020140-2B/Sspon.04G0003570-1A/novel.19599/novel.57878/Sspon.07G0003460-1P/Sspon.06G0009780-3C/Sspon.05G0003010-3D/Sspon.08G0011120-3C/Sspon.01G0018500-1A/novel.52999	18	5	13
Biological process	GO:0009970	cellular response to sulfate starvation	11/6951	22/69448	2.46782e-06	8.23827e-05	novel.68322/Sspon.01G0021330-3C/Sspon.05G0015670-4D/Sspon.01G0021330-2B/novel.69637/Sspon.05G0015670-1T/Sspon.01G0021330-1A/Sspon.01G0046880-2D/Sspon.05G0015670-1A/Sspon.05G0015670-3C/Sspon.01G0046880-1B	11	1	10
Biological process	GO:0080167	response to karrikin	54/6951	282/69448	2.56683e-06	8.46428e-05	novel.11104/novel.15798/Sspon.01G0030920-1P/novel.19836/novel.15800/Sspon.01G0030920-3C/novel.55413/Sspon.07G0028400-1B/novel.27951/novel.49364/novel.66695/novel.47492/Sspon.06G0005960-2C/Sspon.01G0033320-2D/novel.51252/novel.69303/novel.9568/novel.34997/novel.33024/Sspon.01G0023500-3D/novel.63578/Sspon.06G0012290-1P/Sspon.05G0011950-3D/novel.33008/novel.11105/Sspon.04G0010890-1A/novel.33458/Sspo…	54	16	38
Biological process	GO:0006778	porphyrin-containing compound metabolic process	68/6951	384/69448	2.64561e-06	8.61895e-05	Sspon.06G0004350-3C/Sspon.06G0004350-1A/Sspon.06G0004350-1P/Sspon.04G0023280-2C/Sspon.06G0004350-2B/Sspon.03G0016540-3D/Sspon.07G0018500-2B/novel.6373/novel.57444/Sspon.01G0042570-1B/Sspon.01G0020530-1A/novel.68670/novel.62058/novel.60747/novel.59163/Sspon.07G0019210-4D/novel.36336/Sspon.03G0037420-1B/Sspon.03G0037420-2C/Sspon.01G0029520-1P/novel.67675/Sspon.01G0042570-2C/Sspon.04G0023280-1B/nove…	68	27	41
Molecular function	GO:0016661	oxidoreductase activity, acting on other nitrogenous compounds as donors	13/7777	30/76768	2.64704e-06	7.04775e-05	Sspon.04G0024040-3D/novel.31202/novel.27518/Sspon.04G0024040-2C/novel.29157/Sspon.03G0039740-2D/Sspon.06G0004940-2B/Sspon.06G0004940-3C/novel.50556/Sspon.06G0004940-1A/Sspon.03G0039740-1C/novel.30863/novel.38481	13	4	9
Cellular component	GO:0031977	thylakoid lumen	50/7339	257/74202	2.65954e-06	9.91281e-05	Sspon.06G0007050-2B/Sspon.02G0023190-1P/Sspon.01G0029400-1T/Sspon.06G0001860-4D/Sspon.01G0029400-2B/novel.37145/Sspon.05G0023420-2C/Sspon.01G0029400-1A/novel.47923/novel.48830/Sspon.05G0005170-2C/Sspon.01G0001300-1A/novel.42694/Sspon.03G0018060-2B/Sspon.03G0018060-1A/novel.50321/novel.60238/Sspon.03G0018060-3C/Sspon.02G0005110-3D/novel.44359/novel.38637/novel.50760/novel.68881/novel.44360/Sspon.0…	50	10	40
Biological process	GO:1902584	positive regulation of response to water deprivation	26/6951	98/69448	2.72058e-06	8.75768e-05	Sspon.08G0000770-2C/novel.38072/Sspon.07G0003050-2B/novel.52694/Sspon.01G0042440-1B/Sspon.01G0042440-2D/novel.23006/novel.60625/Sspon.04G0011240-1A/novel.61947/novel.64421/novel.64422/Sspon.01G0042440-1P/Sspon.07G0003050-1A/novel.31514/Sspon.07G0003050-3D/Sspon.03G0001860-1A/novel.23005/Sspon.01G0042440-2P/Sspon.07G0003080-3C/Sspon.03G0001860-2B/Sspon.08G0000770-1A/Sspon.03G0001860-4D/Sspon.08G00…	26	22	4
Molecular function	GO:0034007	S-linalool synthase activity	12/7777	26/76768	2.85532e-06	7.30229e-05	novel.32417/Sspon.04G0020000-2B/Sspon.04G0020000-1A/Sspon.04G0020000-3D/novel.30598/novel.36274/novel.34363/novel.36277/novel.30599/novel.34367/Sspon.04G0020000-4P/Sspon.04G0037850-1D	12	0	12
Molecular function	GO:0016831	carboxy-lyase activity	67/7777	373/76768	2.85692e-06	7.30229e-05	novel.5498/novel.3226/Sspon.04G0032740-1C/Sspon.01G0037420-2C/novel.68154/novel.25810/novel.49301/novel.49300/Sspon.08G0016340-2B/Sspon.05G0012830-1A/novel.14028/Sspon.04G0010630-2B/Sspon.07G0015110-2B/Sspon.03G0006680-1A/Sspon.06G0030640-2D/novel.25753/Sspon.06G0021350-3D/Sspon.08G0016340-3D/Sspon.06G0011670-1A/novel.61419/novel.43551/novel.45461/novel.37754/Sspon.01G0016840-1A/novel.44245/Sspon…	67	45	22
Biological process	GO:0010200	response to chitin	76/6951	445/69448	2.9063e-06	9.24474e-05	novel.16350/novel.32811/Sspon.06G0000750-2C/novel.10635/novel.10634/novel.60391/novel.63123/novel.10773/Sspon.02G0037900-1B/novel.33422/novel.59810/Sspon.07G0019720-4D/novel.25532/novel.65064/novel.69459/novel.11849/novel.29330/Sspon.06G0000750-3D/novel.53374/novel.46402/Sspon.02G0018240-2C/novel.58679/Sspon.08G0004840-1A/Sspon.06G0000750-1A/novel.30851/Sspon.02G0013210-1A/novel.34848/novel.56176…	76	36	40
Biological process	GO:0009267	cellular response to starvation	72/6951	415/69448	2.94027e-06	9.24474e-05	Sspon.03G0007560-2B/novel.21711/Sspon.03G0007560-1A/novel.52785/novel.32609/novel.25403/novel.25404/novel.6183/Sspon.05G0024530-3D/Sspon.03G0015310-2B/Sspon.04G0000800-2D/Sspon.04G0000810-2D/novel.68322/novel.33668/novel.27123/Sspon.01G0021330-3C/novel.27937/Sspon.03G0015310-1A/Sspon.05G0015670-4D/novel.12535/novel.61392/novel.27122/novel.3793/Sspon.05G0024530-2C/Sspon.03G0018310-3C/Sspon.03G0035…	72	31	41
Biological process	GO:1901071	glucosamine-containing compound metabolic process	28/6951	111/69448	3.37495e-06	0.000104895	novel.2508/novel.66652/novel.34624/novel.62224/novel.42989/novel.14377/novel.11996/Sspon.02G0041800-1P/Sspon.04G0008670-1P/Sspon.02G0041800-2C/Sspon.05G0017040-1A/Sspon.03G0009830-1A/Sspon.01G0001910-4D/novel.16826/Sspon.08G0000910-1A/novel.2948/Sspon.04G0008670-2P/Sspon.02G0041800-3D/Sspon.03G0002240-1P/Sspon.04G0008670-4P/Sspon.08G0024680-1P/novel.23589/Sspon.04G0008670-4D/Sspon.02G0040250-1T/S…	28	21	7
Molecular function	GO:0016638	oxidoreductase activity, acting on the CH-NH2 group of donors	30/7777	122/76768	3.47236e-06	8.70132e-05	novel.59157/Sspon.07G0002560-2D/novel.55324/Sspon.03G0009080-1A/Sspon.07G0018610-1A/Sspon.07G0018610-3D/novel.55628/novel.57436/novel.69206/Sspon.03G0009080-3C/Sspon.02G0013600-3D/Sspon.05G0013460-1A/Sspon.05G0006050-1A/novel.55626/novel.66456/novel.55629/Sspon.04G0002530-2B/Sspon.02G0013600-1A/novel.30946/Sspon.05G0009020-1P/Sspon.04G0002530-3C/novel.29260/Sspon.03G0009080-4D/Sspon.02G0013600-1P…	30	10	20
Biological process	GO:0005978	glycogen biosynthetic process	19/6951	60/69448	3.50352e-06	0.000106444	Sspon.07G0030080-1C/novel.46946/Sspon.06G0007590-4D/Sspon.05G0012010-2C/novel.69448/Sspon.04G0011130-4D/Sspon.06G0007590-3C/novel.35441/Sspon.07G0001370-2B/Sspon.06G0007590-1A/Sspon.04G0011130-2P/Sspon.06G0007590-2B/novel.4640/Sspon.07G0001320-3C/Sspon.04G0011130-2B/Sspon.07G0001370-1A/novel.13774/Sspon.06G0007590-2T/Sspon.06G0007590-1T	19	3	16
Biological process	GO:0046487	glyoxylate metabolic process	19/6951	60/69448	3.50352e-06	0.000106444	novel.15815/novel.38993/Sspon.02G0006430-3D/Sspon.02G0006430-2B/Sspon.05G0008290-2B/Sspon.05G0008290-1A/Sspon.05G0008290-4D/Sspon.02G0036640-2D/Sspon.02G0006430-1A/Sspon.05G0008290-3C/Sspon.04G0014600-1A/Sspon.08G0011680-4D/Sspon.01G0008160-2C/Sspon.02G0032270-1A/Sspon.08G0011680-3C/Sspon.01G0008170-1A/Sspon.08G0011680-2B/Sspon.01G0029050-2B/Sspon.01G0008160-1A	19	19	0
Biological process	GO:0009835	fruit ripening	32/6951	136/69448	3.5562e-06	0.000106844	novel.55436/Sspon.05G0020650-3C/Sspon.05G0020650-1P/Sspon.05G0020650-2B/Sspon.05G0020650-2P/Sspon.05G0020650-3P/Sspon.05G0020650-1A/novel.24713/Sspon.03G0024620-2C/Sspon.02G0013600-3D/novel.29464/Sspon.03G0024620-1A/Sspon.03G0018230-2C/novel.24863/Sspon.07G0004350-2C/Sspon.04G0002530-2B/Sspon.03G0024590-3C/Sspon.02G0013600-1A/novel.28912/Sspon.05G0005930-4D/Sspon.04G0002530-3C/Sspon.02G0013600-1P…	32	17	15
Biological process	GO:0030643	cellular phosphate ion homeostasis	10/6951	19/69448	3.9433e-06	0.000113433	novel.39312/novel.31541/Sspon.04G0011490-2C/novel.37440/Sspon.05G0012590-1A/Sspon.04G0011490-1A/novel.43296/Sspon.06G0020040-1B/Sspon.05G0012590-2C/novel.43294	10	0	10
Biological process	GO:0046475	glycerophospholipid catabolic process	10/6951	19/69448	3.9433e-06	0.000113433	novel.39312/novel.31541/Sspon.04G0011490-2C/novel.37440/Sspon.05G0012590-1A/Sspon.04G0011490-1A/novel.43296/Sspon.06G0020040-1B/Sspon.05G0012590-2C/novel.43294	10	0	10
Biological process	GO:0072501	cellular divalent inorganic anion homeostasis	10/6951	19/69448	3.9433e-06	0.000113433	novel.39312/novel.31541/Sspon.04G0011490-2C/novel.37440/Sspon.05G0012590-1A/Sspon.04G0011490-1A/novel.43296/Sspon.06G0020040-1B/Sspon.05G0012590-2C/novel.43294	10	0	10
Biological process	GO:0072502	cellular trivalent inorganic anion homeostasis	10/6951	19/69448	3.9433e-06	0.000113433	novel.39312/novel.31541/Sspon.04G0011490-2C/novel.37440/Sspon.05G0012590-1A/Sspon.04G0011490-1A/novel.43296/Sspon.06G0020040-1B/Sspon.05G0012590-2C/novel.43294	10	0	10
Molecular function	GO:0016531	copper chaperone activity	12/7777	27/76768	4.66402e-06	0.000114627	novel.29770/Sspon.04G0025740-1B/novel.68482/Sspon.01G0011230-2C/Sspon.04G0025740-2C/novel.10092/novel.12819/novel.29771/novel.9810/novel.771/Sspon.05G0004960-3C/Sspon.05G0004960-2B	12	6	6
Molecular function	GO:0050734	hydroxycinnamoyltransferase activity	22/7777	77/76768	5.09585e-06	0.000121765	Sspon.02G0014530-3C/Sspon.03G0020640-1A/Sspon.02G0014530-1A/novel.6360/Sspon.06G0005590-1A/Sspon.01G0017100-1A/novel.14997/Sspon.01G0043000-1B/novel.22229/novel.8380/Sspon.02G0014530-2B/Sspon.04G0007080-1A/novel.49548/Sspon.02G0014530-4D/Sspon.06G0005590-3C/Sspon.06G0014410-3D/novel.20561/Sspon.04G0007080-4D/novel.46773/Sspon.04G0007080-3C/novel.23004/Sspon.06G0026950-2C	22	14	8
Molecular function	GO:0008878	glucose-1-phosphate adenylyltransferase activity	14/7777	36/76768	5.14501e-06	0.000121765	Sspon.07G0030080-1C/novel.46946/Sspon.06G0007590-4D/novel.69448/Sspon.06G0007590-3C/Sspon.07G0001370-2B/Sspon.06G0007590-1A/Sspon.06G0007590-2B/novel.4640/Sspon.07G0001320-3C/Sspon.07G0001370-1A/novel.13774/Sspon.06G0007590-2T/Sspon.06G0007590-1T	14	1	13
Biological process	GO:0006591	ornithine metabolic process	16/6951	46/69448	5.21226e-06	0.000148357	Sspon.01G0026110-1A/novel.277/Sspon.01G0024190-1A/novel.70170/novel.8924/novel.43551/Sspon.01G0026110-2B/novel.37754/novel.39685/Sspon.01G0024190-3C/Sspon.01G0024190-1P/Sspon.05G0015190-3C/Sspon.05G0015190-4D/Sspon.01G0007280-2C/novel.66337/Sspon.05G0005820-1A	16	11	5
Biological process	GO:0009074	aromatic amino acid family catabolic process	23/6951	84/69448	5.63864e-06	0.000158822	Sspon.04G0008060-1A/novel.31261/Sspon.04G0008060-2B/Sspon.04G0008040-7P/Sspon.04G0008060-3C/Sspon.08G0013010-2B/Sspon.02G0039670-1B/novel.31263/novel.31257/Sspon.04G0008040-9P/Sspon.04G0008040-10P/Sspon.04G0032220-1C/Sspon.03G0002320-1A/Sspon.04G0008040-5P/Sspon.04G0008040-4P/novel.13933/novel.49137/Sspon.03G0002320-2B/novel.13934/novel.62972/novel.66963/novel.38906/Sspon.04G0016560-1T	23	9	14
Biological process	GO:0006022	aminoglycan metabolic process	28/6951	114/69448	5.87789e-06	0.000163854	novel.2508/novel.66652/novel.34624/novel.62224/novel.42989/novel.14377/novel.11996/Sspon.02G0041800-1P/Sspon.04G0008670-1P/Sspon.02G0041800-2C/Sspon.05G0017040-1A/Sspon.03G0009830-1A/Sspon.01G0001910-4D/novel.16826/Sspon.08G0000910-1A/novel.2948/Sspon.04G0008670-2P/Sspon.02G0041800-3D/Sspon.03G0002240-1P/Sspon.04G0008670-4P/Sspon.08G0024680-1P/novel.23589/Sspon.04G0008670-4D/Sspon.02G0040250-1T/S…	28	21	7
Biological process	GO:0006527	arginine catabolic process	9/6951	16/69448	5.94527e-06	0.000164041	Sspon.01G0026110-1A/Sspon.08G0016340-2B/Sspon.01G0024190-1A/novel.8924/Sspon.08G0016340-3D/Sspon.01G0026110-2B/Sspon.08G0016340-1A/Sspon.01G0024190-3C/Sspon.01G0024190-1P	9	9	0
Biological process	GO:0051262	protein tetramerization	26/6951	102/69448	6.05063e-06	0.000165262	Sspon.03G0007560-2B/Sspon.03G0007560-1A/novel.25403/novel.25404/novel.67350/novel.68154/novel.33058/Sspon.01G0021330-3C/novel.27937/Sspon.08G0000830-1A/Sspon.04G0006710-1A/Sspon.04G0017470-1A/Sspon.08G0000830-2B/Sspon.02G0013970-1A/Sspon.01G0021330-2B/Sspon.04G0006710-4D/Sspon.08G0000830-3C/Sspon.08G0022480-2C/Sspon.01G0021330-1A/Sspon.08G0000830-4D/Sspon.04G0006710-2B/Sspon.08G0000830-1P/novel.6…	26	16	10
Biological process	GO:0016131	brassinosteroid metabolic process	31/6951	133/69448	6.15921e-06	0.000166545	Sspon.02G0051010-1C/novel.64309/novel.64224/novel.64223/novel.61756/novel.1783/novel.61755/Sspon.02G0051010-2D/novel.60409/novel.11328/novel.70569/Sspon.08G0000430-1A/novel.59874/Sspon.08G0000430-3C/novel.11329/Sspon.08G0000430-2B/Sspon.03G0022010-3C/Sspon.02G0042310-1B/Sspon.02G0013240-3C/novel.28717/novel.11723/novel.19679/Sspon.08G0000430-2P/Sspon.05G0033340-1C/Sspon.02G0013240-4D/Sspon.02G001…	31	13	18
Biological process	GO:0009083	branched-chain amino acid catabolic process	14/6951	37/69448	6.51411e-06	0.000174398	Sspon.07G0014420-1A/Sspon.02G0030710-3D/novel.58680/Sspon.07G0014420-2C/novel.55187/Sspon.07G0002050-2C/Sspon.02G0030710-2B/novel.46972/novel.61002/novel.33562/Sspon.06G0006280-1A/novel.66104/Sspon.08G0003750-3D/Sspon.07G0002050-1A	14	11	3
Molecular function	GO:0016682	oxidoreductase activity, acting on diphenols and related substances as donors, oxygen as acceptor	39/7777	185/76768	7.8378e-06	0.000182122	novel.58857/novel.64960/novel.39786/Sspon.06G0023250-3D/novel.29226/Sspon.03G0027300-1B/novel.42762/Sspon.05G0001360-1A/novel.34836/Sspon.05G0001360-2D/Sspon.05G0035770-1C/novel.30889/Sspon.05G0019370-1A/Sspon.05G0005170-2C/Sspon.05G0001360-2P/Sspon.06G0023250-1B/Sspon.05G0019370-2B/novel.39787/novel.66656/Sspon.06G0023250-2C/Sspon.03G0027300-2C/novel.68881/novel.23058/Sspon.08G0007130-1A/novel.4…	39	24	15
Molecular function	GO:0080013	(E,E)-geranyllinalool synthase activity	11/7777	24/76768	8.11892e-06	0.000185285	novel.32417/Sspon.04G0020000-2B/Sspon.04G0020000-1A/Sspon.04G0020000-3D/novel.30598/novel.36274/novel.34363/novel.36277/novel.30599/Sspon.04G0020000-4P/Sspon.04G0037850-1D	11	0	11
Biological process	GO:0006552	leucine catabolic process	8/6951	13/69448	8.11914e-06	0.000215237	Sspon.07G0014420-1A/Sspon.02G0030710-3D/novel.58680/Sspon.07G0014420-2C/novel.55187/Sspon.02G0030710-2B/novel.46972/Sspon.06G0006280-1A	8	8	0
Biological process	GO:0033013	tetrapyrrole metabolic process	68/6951	397/69448	8.43758e-06	0.000221383	Sspon.06G0004350-3C/Sspon.06G0004350-1A/Sspon.06G0004350-1P/Sspon.04G0023280-2C/Sspon.06G0004350-2B/Sspon.03G0016540-3D/Sspon.07G0018500-2B/novel.6373/novel.57444/Sspon.01G0042570-1B/Sspon.01G0020530-1A/novel.68670/novel.62058/novel.60747/novel.59163/Sspon.07G0019210-4D/novel.36336/Sspon.03G0037420-1B/Sspon.03G0037420-2C/Sspon.01G0029520-1P/novel.67675/Sspon.01G0042570-2C/Sspon.04G0023280-1B/nove…	68	27	41
Biological process	GO:0016106	sesquiterpenoid biosynthetic process	31/6951	135/69448	8.51471e-06	0.000221383	Sspon.06G0000750-2C/novel.10635/novel.10634/Sspon.06G0012830-1A/Sspon.05G0025550-2C/Sspon.01G0029940-1P/Sspon.05G0025550-1T/novel.11672/Sspon.06G0000750-3D/novel.46402/Sspon.01G0005730-2P/Sspon.06G0000750-1A/novel.17273/novel.24454/novel.14488/Sspon.01G0020280-3D/Sspon.01G0005730-3D/Sspon.03G0012030-2B/Sspon.02G0007910-1A/Sspon.01G0024170-2D/novel.70171/Sspon.06G0000750-2P/Sspon.06G0012830-4D/Ssp…	31	17	14
Molecular function	GO:0005432	calcium:sodium antiporter activity	8/7777	13/76768	8.89304e-06	0.000195953	Sspon.03G0023870-1A/Sspon.03G0047270-1D/novel.15558/novel.15518/novel.15555/novel.57305/Sspon.03G0023870-3C/Sspon.03G0023870-2B	8	8	0
Molecular function	GO:0046857	oxidoreductase activity, acting on other nitrogenous compounds as donors, with NAD or NADP as acceptor	8/7777	13/76768	8.89304e-06	0.000195953	Sspon.04G0024040-3D/novel.31202/Sspon.04G0024040-2C/novel.29157/Sspon.06G0004940-2B/Sspon.06G0004940-3C/novel.50556/Sspon.06G0004940-1A	8	0	8
Molecular function	GO:0061634	alpha-D-xyloside xylohydrolase	7/7777	10/76768	9.9292e-06	0.000215077	novel.28529/novel.28528/novel.28351/Sspon.03G0016860-1A/Sspon.03G0016860-2B/Sspon.03G0019530-2B/novel.26388	7	4	3
Biological process	GO:1901136	carbohydrate derivative catabolic process	42/6951	210/69448	1.0521e-05	0.00027094	novel.2508/novel.66652/novel.34624/novel.62224/novel.42989/Sspon.03G0017850-1A/novel.14377/novel.11996/novel.2293/Sspon.02G0041800-1P/Sspon.04G0008670-1P/Sspon.02G0041800-2C/Sspon.05G0017040-1A/Sspon.03G0009830-1A/Sspon.01G0001910-4D/novel.16826/Sspon.08G0000910-1A/novel.2948/Sspon.04G0008670-2P/Sspon.02G0041800-3D/Sspon.03G0002240-1P/Sspon.03G0026980-3D/Sspon.04G0008670-4P/Sspon.08G0012490-4D/Ss…	42	27	15
Molecular function	GO:0004144	diacylglycerol O-acyltransferase activity	20/7777	69/76768	1.06399e-05	0.000226629	novel.18797/Sspon.02G0010590-3C/novel.13299/Sspon.02G0010590-1A/Sspon.03G0040650-2D/novel.21142/novel.31028/Sspon.04G0004970-1A/Sspon.02G0010590-2B/novel.25762/Sspon.03G0040650-1C/novel.25763/Sspon.08G0021200-2C/Sspon.08G0021200-1B/novel.21141/novel.55579/Sspon.04G0004970-2B/novel.54895/novel.12620/Sspon.07G0011260-1A	20	20	0
Biological process	GO:0005977	glycogen metabolic process	20/6951	70/69448	1.12613e-05	0.000284585	Sspon.07G0030080-1C/novel.46946/Sspon.06G0007590-4D/Sspon.05G0012010-2C/novel.69448/Sspon.04G0011130-4D/Sspon.06G0007590-3C/novel.35441/Sspon.07G0001370-2B/Sspon.06G0007590-1A/Sspon.04G0011130-2P/Sspon.06G0007590-2B/novel.4640/Sspon.07G0001320-3C/Sspon.01G0049600-2D/Sspon.04G0011130-2B/Sspon.07G0001370-1A/novel.13774/Sspon.06G0007590-2T/Sspon.06G0007590-1T	20	3	17
Biological process	GO:0006112	energy reserve metabolic process	20/6951	70/69448	1.12613e-05	0.000284585	Sspon.07G0030080-1C/novel.46946/Sspon.06G0007590-4D/Sspon.05G0012010-2C/novel.69448/Sspon.04G0011130-4D/Sspon.06G0007590-3C/novel.35441/Sspon.07G0001370-2B/Sspon.06G0007590-1A/Sspon.04G0011130-2P/Sspon.06G0007590-2B/novel.4640/Sspon.07G0001320-3C/Sspon.01G0049600-2D/Sspon.04G0011130-2B/Sspon.07G0001370-1A/novel.13774/Sspon.06G0007590-2T/Sspon.06G0007590-1T	20	3	17
Molecular function	GO:0045548	phenylalanine ammonia-lyase activity	15/7777	43/76768	1.13766e-05	0.00023835	Sspon.04G0008060-1A/novel.31261/Sspon.04G0008060-2B/Sspon.04G0008040-7P/Sspon.04G0008060-3C/novel.31263/novel.31257/Sspon.04G0008040-9P/Sspon.04G0008040-10P/Sspon.04G0032220-1C/Sspon.04G0008040-5P/Sspon.04G0008040-4P/novel.62972/novel.66963/novel.38906	15	2	13
Biological process	GO:0015802	basic amino acid transport	13/6951	34/69448	1.21696e-05	0.00030469	novel.38497/novel.38038/Sspon.05G0029030-1B/Sspon.05G0029030-2C/Sspon.05G0029030-3D/Sspon.07G0029500-1B/Sspon.05G0002070-2B/Sspon.07G0029500-2C/Sspon.07G0019680-3D/Sspon.07G0019680-1A/novel.59046/novel.53866/Sspon.03G0001920-3P	13	10	3
Biological process	GO:0046470	phosphatidylcholine metabolic process	26/6951	106/69448	1.27661e-05	0.000316694	novel.54173/novel.57849/Sspon.08G0006160-1A/Sspon.08G0006160-1T/novel.15208/Sspon.08G0006160-2B/novel.17647/novel.17594/novel.15244/Sspon.01G0053860-1C/novel.27997/novel.15156/Sspon.03G0008370-2P/novel.15155/Sspon.02G0045710-2D/Sspon.03G0021910-3D/Sspon.03G0008370-1A/novel.17595/Sspon.08G0006160-3D/Sspon.03G0021910-2B/Sspon.03G0021880-1P/Sspon.03G0008370-2B/Sspon.02G0008890-1A/Sspon.03G0021880-3C…	26	16	10
Biological process	GO:0010431	seed maturation	43/6951	219/69448	1.34189e-05	0.000329326	Sspon.02G0027100-4D/Sspon.06G0029440-2D/novel.739/Sspon.08G0001420-4D/novel.5813/Sspon.03G0007670-4D/Sspon.02G0014130-2B/novel.738/Sspon.02G0014130-3C/novel.66597/novel.3282/Sspon.08G0001420-2B/Sspon.01G0020560-1P/Sspon.04G0009340-2B/Sspon.03G0007670-3C/Sspon.01G0030330-2B/Sspon.02G0014130-1A/Sspon.04G0009340-4D/Sspon.05G0023710-1B/Sspon.01G0020560-2B/novel.8726/novel.23737/Sspon.03G0007670-2B/Ss…	43	26	17
Biological process	GO:0009800	cinnamic acid biosynthetic process	15/6951	44/69448	1.35189e-05	0.000329326	Sspon.04G0008060-1A/novel.31261/Sspon.04G0008060-2B/Sspon.04G0008040-7P/Sspon.04G0008060-3C/novel.31263/novel.31257/Sspon.04G0008040-9P/Sspon.04G0008040-10P/Sspon.04G0032220-1C/Sspon.04G0008040-5P/Sspon.04G0008040-4P/novel.62972/novel.66963/novel.38906	15	2	13
Molecular function	GO:0000234	phosphoethanolamine N-methyltransferase activity	10/7777	21/76768	1.38863e-05	0.000286238	novel.54173/novel.57849/novel.15208/novel.17594/novel.27997/Sspon.03G0008370-2P/Sspon.03G0008370-1A/novel.17595/Sspon.03G0008370-2B/Sspon.03G0008370-4D	10	10	0
Molecular function	GO:0016702	oxidoreductase activity, acting on single donors with incorporation of molecular oxygen, incorporation of two atoms of oxygen	39/7777	190/76768	1.50535e-05	0.000305372	novel.6886/novel.9055/novel.4669/Sspon.08G0013010-2B/Sspon.01G0046850-1B/novel.9048/Sspon.03G0001370-1A/novel.11672/Sspon.01G0046850-1P/Sspon.01G0056620-1C/Sspon.03G0001400-2B/novel.25361/novel.42300/novel.17273/novel.14488/Sspon.05G0010510-1A/novel.65820/novel.4670/novel.34120/Sspon.01G0024170-2D/novel.70171/Sspon.06G0004180-2C/Sspon.06G0001670-2C/Sspon.05G0010510-3C/novel.44501/novel.65255/Sspo…	39	13	26
Molecular function	GO:0016208	AMP binding	16/7777	49/76768	1.53163e-05	0.000305848	Sspon.02G0028370-2B/novel.3280/Sspon.03G0009270-1A/novel.43224/Sspon.03G0009270-2B/novel.8665/Sspon.03G0009270-3D/Sspon.04G0022220-3D/Sspon.01G0039550-1B/novel.31065/novel.733/Sspon.04G0011260-1P/Sspon.04G0005260-3C/Sspon.02G0028370-1A/Sspon.04G0005260-1A/novel.8664	16	14	2
Biological process	GO:0006751	glutathione catabolic process	12/6951	30/69448	1.53328e-05	0.000370177	novel.37203/novel.43089/Sspon.05G0025460-1B/novel.22226/Sspon.03G0020510-3C/Sspon.03G0020510-2B/novel.37202/novel.10234/Sspon.05G0025460-2C/novel.7976/Sspon.04G0012620-2B/novel.897	12	9	3
Molecular function	GO:0015175	neutral amino acid transmembrane transporter activity	23/7777	88/76768	1.59176e-05	0.000312964	novel.29440/novel.29439/novel.27361/Sspon.05G0005210-2P/Sspon.03G0000700-1A/Sspon.05G0005210-1P/Sspon.05G0005210-3P/novel.2969/Sspon.07G0020270-3D/novel.9398/Sspon.03G0000700-4D/Sspon.02G0022110-3C/Sspon.02G0022110-1A/novel.23710/novel.22706/novel.27457/novel.59049/Sspon.03G0000700-3C/novel.21573/novel.19779/Sspon.02G0022110-4D/novel.62729/novel.9510	23	13	10
Biological process	GO:0006544	glycine metabolic process	19/6951	66/69448	1.64421e-05	0.000390938	novel.59157/Sspon.05G0013130-1A/novel.55324/Sspon.05G0013130-3D/Sspon.07G0018610-1A/Sspon.07G0018610-3D/novel.55628/novel.2022/novel.57436/Sspon.05G0032060-1C/novel.55626/novel.38912/novel.55629/novel.2023/Sspon.05G0002990-1A/novel.38913/Sspon.05G0013130-2B/novel.37493/Sspon.07G0027890-1B	19	1	18
Biological process	GO:0016129	phytosteroid biosynthetic process	28/6951	120/69448	1.65536e-05	0.000390938	Sspon.02G0051010-1C/Sspon.02G0032110-3C/novel.1783/Sspon.08G0000480-1A/Sspon.02G0051010-2D/Sspon.08G0000480-2B/novel.11328/novel.70569/Sspon.08G0000430-1A/novel.59874/Sspon.08G0000430-3C/novel.11329/Sspon.08G0000430-2B/Sspon.02G0032110-4D/Sspon.02G0032110-2B/Sspon.02G0042310-1B/Sspon.02G0013240-3C/novel.11723/novel.19679/Sspon.08G0000430-2P/Sspon.02G0032110-1A/Sspon.02G0013240-4D/Sspon.02G0013240…	28	9	19
Biological process	GO:0042537	benzene-containing compound metabolic process	39/6951	193/69448	1.66264e-05	0.000390938	Sspon.04G0008060-1A/novel.31261/Sspon.04G0008060-2B/Sspon.04G0008040-7P/Sspon.04G0008060-3C/Sspon.05G0014530-1A/Sspon.02G0039670-1B/novel.31263/Sspon.02G0039800-1B/novel.31257/novel.56913/Sspon.05G0014530-3C/novel.56912/Sspon.04G0008040-9P/Sspon.04G0008040-10P/Sspon.04G0032220-1C/novel.68249/Sspon.02G0039800-2D/Sspon.03G0002320-1A/Sspon.07G0002470-1A/Sspon.04G0008040-5P/Sspon.04G0008040-4P/novel.…	39	19	20
Biological process	GO:0034754	cellular hormone metabolic process	35/6951	166/69448	1.71155e-05	0.000398969	novel.41250/novel.27736/novel.50577/novel.11214/novel.15231/novel.41246/Sspon.03G0030700-1B/novel.38779/novel.31479/novel.31480/novel.46233/Sspon.07G0003120-2B/novel.70582/novel.59356/Sspon.01G0005660-3D/novel.67310/Sspon.03G0000690-3C/novel.15232/novel.41230/Sspon.03G0012280-2B/novel.15505/Sspon.07G0037160-1D/novel.49137/Sspon.07G0003120-3D/Sspon.05G0019320-1A/Sspon.05G0019320-3C/Sspon.03G002696…	35	11	24
Biological process	GO:0009803	cinnamic acid metabolic process	15/6951	45/69448	1.84047e-05	0.000419575	Sspon.04G0008060-1A/novel.31261/Sspon.04G0008060-2B/Sspon.04G0008040-7P/Sspon.04G0008060-3C/novel.31263/novel.31257/Sspon.04G0008040-9P/Sspon.04G0008040-10P/Sspon.04G0032220-1C/Sspon.04G0008040-5P/Sspon.04G0008040-4P/novel.62972/novel.66963/novel.38906	15	2	13
Biological process	GO:0051761	sesquiterpene metabolic process	11/6951	26/69448	1.84729e-05	0.000419575	novel.32417/Sspon.04G0020000-2B/Sspon.04G0020000-1A/Sspon.04G0020000-3D/novel.30598/novel.36274/novel.34363/novel.36277/novel.30599/Sspon.04G0020000-4P/Sspon.04G0037850-1D	11	0	11
Biological process	GO:0051762	sesquiterpene biosynthetic process	11/6951	26/69448	1.84729e-05	0.000419575	novel.32417/Sspon.04G0020000-2B/Sspon.04G0020000-1A/Sspon.04G0020000-3D/novel.30598/novel.36274/novel.34363/novel.36277/novel.30599/Sspon.04G0020000-4P/Sspon.04G0037850-1D	11	0	11
Biological process	GO:0055062	phosphate ion homeostasis	18/6951	61/69448	1.87754e-05	0.000419575	novel.39312/novel.31541/Sspon.04G0011490-2C/novel.37440/Sspon.05G0012590-1A/Sspon.08G0005110-4D/Sspon.04G0011490-1A/Sspon.08G0005110-3C/Sspon.08G0005110-1A/novel.43296/Sspon.06G0020040-1B/Sspon.08G0005110-2B/Sspon.05G0012590-2C/Sspon.05G0005640-1P/novel.31168/Sspon.04G0023850-2D/novel.43294/Sspon.05G0005640-3C	18	6	12
Biological process	GO:0072506	trivalent inorganic anion homeostasis	18/6951	61/69448	1.87754e-05	0.000419575	novel.39312/novel.31541/Sspon.04G0011490-2C/novel.37440/Sspon.05G0012590-1A/Sspon.08G0005110-4D/Sspon.04G0011490-1A/Sspon.08G0005110-3C/Sspon.08G0005110-1A/novel.43296/Sspon.06G0020040-1B/Sspon.08G0005110-2B/Sspon.05G0012590-2C/Sspon.05G0005640-1P/novel.31168/Sspon.04G0023850-2D/novel.43294/Sspon.05G0005640-3C	18	6	12
Biological process	GO:0072329	monocarboxylic acid catabolic process	47/6951	251/69448	2.00629e-05	0.000444674	novel.29461/Sspon.04G0030660-2D/novel.54973/Sspon.04G0030660-1P/Sspon.04G0030660-1C/novel.58465/novel.31191/Sspon.01G0047560-1B/novel.33088/Sspon.02G0039800-1B/Sspon.07G0012160-1A/Sspon.04G0013020-1A/novel.65719/Sspon.06G0016830-1P/Sspon.01G0008350-2B/Sspon.04G0017250-1A/Sspon.01G0047560-1T/Sspon.02G0039800-2D/Sspon.01G0008350-4D/novel.24555/Sspon.06G0016830-3D/novel.21112/Sspon.02G0013240-3C/Ssp…	47	38	9
Molecular function	GO:0015295	solute:proton symporter activity	58/7777	328/76768	2.03818e-05	0.000394666	novel.24469/novel.59489/Sspon.05G0008140-2B/novel.15704/novel.5434/novel.32544/novel.18084/novel.19049/novel.57782/Sspon.02G0014670-2B/Sspon.01G0013160-2P/novel.11912/Sspon.01G0005290-1T/novel.69933/Sspon.01G0036150-2D/novel.69930/Sspon.02G0024090-3C/Sspon.02G0047460-1C/novel.65887/novel.18381/Sspon.02G0027730-1A/Sspon.02G0027550-4P/Sspon.02G0047440-2D/Sspon.08G0019260-3D/novel.17500/novel.62179/…	58	33	25
Molecular function	GO:0035673	oligopeptide transmembrane transporter activity	26/7777	108/76768	2.25003e-05	0.000429185	novel.67557/Sspon.02G0003780-1A/novel.9568/novel.34997/Sspon.03G0000940-2B/novel.33008/Sspon.03G0000940-1A/novel.5038/Sspon.04G0005820-1A/Sspon.08G0016990-1A/novel.3786/Sspon.08G0016710-2B/Sspon.08G0016990-3D/Sspon.01G0015800-3C/Sspon.08G0030560-1D/Sspon.03G0010310-1A/Sspon.01G0036790-1B/novel.8201/Sspon.01G0036780-1B/Sspon.01G0027370-4D/Sspon.08G0016990-2B/Sspon.01G0036790-2D/Sspon.01G0027370-3C…	26	9	17
Cellular component	GO:0009654	photosystem II oxygen evolving complex	24/7339	98/74202	2.29011e-05	0.000782455	Sspon.02G0006040-3C/Sspon.02G0006040-1A/Sspon.02G0006040-4D/novel.70677/novel.13051/Sspon.02G0006040-2B/Sspon.02G0042610-1B/Sspon.06G0001860-4D/novel.70023/Sspon.01G0001300-1A/novel.50321/novel.44359/novel.54218/Sspon.05G0032020-2D/novel.44360/Sspon.02G0042610-2C/Sspon.05G0032020-1C/Sspon.06G0001860-2B/Sspon.06G0001860-3C/Sspon.01G0001300-2B/Sspon.07G0017780-1P/Sspon.06G0001860-1A/Sspon.04G000978…	24	3	21
Molecular function	GO:0008940	nitrate reductase activity	9/7777	18/76768	2.31232e-05	0.000434581	Sspon.04G0024040-3D/novel.31202/Sspon.04G0024040-2C/novel.29157/Sspon.06G0004940-2B/Sspon.06G0004940-3C/novel.50556/Sspon.06G0004940-1A/novel.38481	9	0	9
Biological process	GO:0015850	organic hydroxy compound transport	16/6951	51/69448	2.31807e-05	0.0005096	Sspon.05G0008140-2B/Sspon.02G0024090-3C/Sspon.01G0015410-3D/Sspon.02G0023950-4D/novel.1117/novel.6095/Sspon.02G0023950-1A/Sspon.05G0008140-1A/Sspon.01G0052580-1T/novel.65085/Sspon.01G0015410-2B/Sspon.02G0024090-1A/novel.37127/Sspon.05G0008140-3C/Sspon.05G0018160-1A/Sspon.02G0024090-2B	16	10	6
Molecular function	GO:1901618	organic hydroxy compound transmembrane transporter activity	24/7777	96/76768	2.3526e-05	0.000435742	Sspon.05G0008140-2B/novel.15704/Sspon.01G0013160-2P/Sspon.01G0005290-1T/Sspon.02G0024090-3C/Sspon.02G0047460-1C/Sspon.01G0015410-3D/novel.18381/Sspon.02G0027730-1A/novel.1117/novel.6095/Sspon.02G0027730-1T/Sspon.01G0005290-1A/Sspon.01G0005290-3D/Sspon.01G0005290-2B/Sspon.05G0008140-1A/novel.5940/novel.65085/Sspon.01G0015410-2B/Sspon.02G0024090-1A/novel.37127/Sspon.06G0017530-1A/Sspon.05G0008140-3…	24	10	14
Biological process	GO:0046417	chorismate metabolic process	18/6951	62/69448	2.39906e-05	0.00052315	Sspon.01G0039980-1P/novel.10091/novel.68112/novel.64565/Sspon.01G0039980-1B/Sspon.02G0009080-2B/Sspon.01G0039980-3P/Sspon.01G0039990-2C/Sspon.02G0009080-1A/Sspon.01G0039980-2P/novel.68111/Sspon.06G0000380-1A/Sspon.01G0060040-1D/Sspon.06G0000380-3C/novel.66738/Sspon.01G0039980-2C/Sspon.02G0044080-1B/Sspon.01G0011400-1A	18	7	11
Biological process	GO:0046364	monosaccharide biosynthetic process	39/6951	197/69448	2.70793e-05	0.000585779	Sspon.05G0018310-3C/Sspon.05G0018310-1P/novel.5498/Sspon.07G0020070-4D/Sspon.01G0037420-2C/Sspon.04G0001770-1A/novel.67079/Sspon.02G0012610-1A/novel.59082/novel.17733/Sspon.07G0019260-3D/Sspon.08G0007290-1A/novel.66500/Sspon.02G0012610-2B/Sspon.01G0016840-1A/Sspon.05G0018310-2B/novel.3142/Sspon.07G0020070-3C/Sspon.08G0006060-3C/Sspon.07G0020070-1A/novel.66548/Sspon.07G0020070-2B/Sspon.07G0019260-…	39	5	34
Biological process	GO:0046323	glucose import	46/6951	247/69448	2.81023e-05	0.000598336	novel.24469/novel.59489/novel.15704/novel.5434/novel.32544/novel.19049/novel.57782/Sspon.02G0014670-2B/Sspon.01G0013160-2P/novel.11912/Sspon.01G0005290-1T/novel.69933/Sspon.01G0036150-2D/novel.69930/Sspon.02G0024090-3C/Sspon.02G0047460-1C/novel.65887/novel.18381/Sspon.02G0027730-1A/Sspon.02G0047440-2D/novel.17500/novel.62179/Sspon.02G0027730-1T/Sspon.04G0014770-2B/Sspon.01G0021890-4D/Sspon.01G000…	46	25	21
Biological process	GO:1904659	glucose transmembrane transport	46/6951	247/69448	2.81023e-05	0.000598336	novel.24469/novel.59489/novel.15704/novel.5434/novel.32544/novel.19049/novel.57782/Sspon.02G0014670-2B/Sspon.01G0013160-2P/novel.11912/Sspon.01G0005290-1T/novel.69933/Sspon.01G0036150-2D/novel.69930/Sspon.02G0024090-3C/Sspon.02G0047460-1C/novel.65887/novel.18381/Sspon.02G0027730-1A/Sspon.02G0047440-2D/novel.17500/novel.62179/Sspon.02G0027730-1T/Sspon.04G0014770-2B/Sspon.01G0021890-4D/Sspon.01G000…	46	25	21
Molecular function	GO:0005365	myo-inositol transmembrane transporter activity	18/7777	62/76768	2.82525e-05	0.000515811	Sspon.05G0008140-2B/novel.15704/Sspon.01G0013160-2P/Sspon.01G0005290-1T/Sspon.02G0024090-3C/Sspon.02G0047460-1C/novel.18381/Sspon.02G0027730-1A/Sspon.02G0027730-1T/Sspon.01G0005290-1A/Sspon.01G0005290-3D/Sspon.01G0005290-2B/Sspon.05G0008140-1A/novel.5940/Sspon.02G0024090-1A/Sspon.06G0017530-1A/Sspon.05G0008140-3C/Sspon.02G0024090-2B	18	10	8
Molecular function	GO:0004058	aromatic-L-amino-acid decarboxylase activity	11/7777	27/76768	3.17729e-05	0.000563968	novel.49301/novel.49300/Sspon.06G0030640-2D/novel.25753/Sspon.06G0011670-1A/novel.45461/novel.66891/novel.5557/Sspon.06G0034490-1D/Sspon.03G0005540-3D/novel.49307	11	10	1
Molecular function	GO:0010334	sesquiterpene synthase activity	11/7777	27/76768	3.17729e-05	0.000563968	novel.32417/Sspon.04G0020000-2B/Sspon.04G0020000-1A/Sspon.04G0020000-3D/novel.30598/novel.36274/novel.34363/novel.36277/novel.30599/Sspon.04G0020000-4P/Sspon.04G0037850-1D	11	0	11
Biological process	GO:0010114	response to red light	34/6951	164/69448	3.22953e-05	0.000682239	Sspon.05G0016910-1A/novel.15757/novel.32609/Sspon.03G0010520-1P/Sspon.05G0016910-4D/Sspon.05G0016910-3C/Sspon.02G0035090-1P/Sspon.04G0000800-2D/Sspon.02G0035090-2D/Sspon.05G0016910-2B/Sspon.04G0000810-2D/novel.35208/novel.33668/novel.27123/Sspon.01G0029520-1P/novel.27122/Sspon.01G0015880-2B/Sspon.04G0000800-1A/novel.15756/novel.57841/novel.55768/Sspon.08G0020120-2C/novel.55769/Sspon.04G0008520-1A…	34	1	33
Biological process	GO:0009413	response to flooding	8/6951	15/69448	3.37456e-05	0.00070735	Sspon.01G0026110-1A/Sspon.03G0018230-3D/novel.24399/Sspon.01G0024190-1A/novel.8924/Sspon.01G0026110-2B/Sspon.01G0024190-3C/Sspon.01G0024190-1P	8	8	0
Molecular function	GO:0016841	ammonia-lyase activity	16/7777	52/76768	3.52803e-05	0.000617647	Sspon.04G0008060-1A/novel.31261/Sspon.04G0008060-2B/Sspon.04G0008040-7P/Sspon.04G0008060-3C/novel.31263/novel.31257/Sspon.04G0008040-9P/Sspon.04G0008040-10P/Sspon.04G0032220-1C/Sspon.04G0008040-5P/novel.58140/Sspon.04G0008040-4P/novel.62972/novel.66963/novel.38906	16	2	14
Biological process	GO:0010508	positive regulation of autophagy	9/6951	19/69448	3.62697e-05	0.00075441	Sspon.04G0013810-1A/Sspon.04G0013810-2B/novel.33826/novel.36032/novel.33829/Sspon.04G0037390-1D/novel.33828/novel.33827/novel.36034	9	9	0
Molecular function	GO:0005355	glucose transmembrane transporter activity	46/7777	247/76768	3.79269e-05	0.000655009	novel.24469/novel.59489/novel.15704/novel.5434/novel.32544/novel.19049/novel.57782/Sspon.02G0014670-2B/Sspon.01G0013160-2P/novel.11912/Sspon.01G0005290-1T/novel.69933/Sspon.01G0036150-2D/novel.69930/Sspon.02G0024090-3C/Sspon.02G0047460-1C/novel.65887/novel.18381/Sspon.02G0027730-1A/Sspon.02G0047440-2D/novel.17500/novel.62179/Sspon.02G0027730-1T/Sspon.04G0014770-2B/Sspon.01G0021890-4D/Sspon.01G000…	46	25	21
Biological process	GO:0008645	hexose transmembrane transport	46/6951	250/69448	3.83159e-05	0.000784896	novel.24469/novel.59489/novel.15704/novel.5434/novel.32544/novel.19049/novel.57782/Sspon.02G0014670-2B/Sspon.01G0013160-2P/novel.11912/Sspon.01G0005290-1T/novel.69933/Sspon.01G0036150-2D/novel.69930/Sspon.02G0024090-3C/Sspon.02G0047460-1C/novel.65887/novel.18381/Sspon.02G0027730-1A/Sspon.02G0047440-2D/novel.17500/novel.62179/Sspon.02G0027730-1T/Sspon.04G0014770-2B/Sspon.01G0021890-4D/Sspon.01G000…	46	25	21
Biological process	GO:0015749	monosaccharide transmembrane transport	46/6951	250/69448	3.83159e-05	0.000784896	novel.24469/novel.59489/novel.15704/novel.5434/novel.32544/novel.19049/novel.57782/Sspon.02G0014670-2B/Sspon.01G0013160-2P/novel.11912/Sspon.01G0005290-1T/novel.69933/Sspon.01G0036150-2D/novel.69930/Sspon.02G0024090-3C/Sspon.02G0047460-1C/novel.65887/novel.18381/Sspon.02G0027730-1A/Sspon.02G0047440-2D/novel.17500/novel.62179/Sspon.02G0027730-1T/Sspon.04G0014770-2B/Sspon.01G0021890-4D/Sspon.01G000…	46	25	21
Biological process	GO:0019756	cyanogenic glycoside biosynthetic process	16/6951	53/69448	3.94911e-05	0.000796895	novel.19643/novel.51645/novel.51646/novel.51647/Sspon.01G0032890-1A/novel.51643/novel.51942/Sspon.02G0020540-2B/novel.51641/Sspon.02G0020540-1A/novel.14090/novel.51943/novel.51944/Sspon.02G0057570-1D/novel.51940/novel.20027	16	12	4
Biological process	GO:0042341	cyanogenic glycoside metabolic process	16/6951	53/69448	3.94911e-05	0.000796895	novel.19643/novel.51645/novel.51646/novel.51647/Sspon.01G0032890-1A/novel.51643/novel.51942/Sspon.02G0020540-2B/novel.51641/Sspon.02G0020540-1A/novel.14090/novel.51943/novel.51944/Sspon.02G0057570-1D/novel.51940/novel.20027	16	12	4
Cellular component	GO:0009528	plastid inner membrane	62/7339	376/74202	4.61619e-05	0.00145588	novel.24469/novel.25130/Sspon.03G0016540-3D/Sspon.03G0026200-1B/novel.28992/novel.31062/novel.29495/novel.62083/novel.69933/novel.69930/Sspon.02G0027800-3D/novel.17361/Sspon.01G0015410-3D/Sspon.08G0016620-3D/novel.15758/Sspon.01G0030610-3D/Sspon.02G0023660-2B/novel.5496/novel.1117/novel.6095/Sspon.04G0022050-1B/novel.66345/Sspon.04G0022050-2C/Sspon.01G0030610-1A/Sspon.03G0020530-1P/Sspon.08G00166…	62	33	29
Biological process	GO:0009687	abscisic acid metabolic process	26/6951	114/69448	4.93857e-05	0.000974736	Sspon.06G0000750-2C/novel.10635/novel.10634/Sspon.05G0025550-2C/Sspon.01G0029940-1P/Sspon.05G0025550-1T/novel.11672/Sspon.06G0000750-3D/novel.46402/Sspon.06G0000750-1A/novel.17273/novel.24454/novel.14488/Sspon.01G0020280-3D/Sspon.02G0007910-1A/Sspon.01G0024170-2D/Sspon.02G0013240-3C/Sspon.06G0000750-2P/Sspon.06G0000750-1P/Sspon.04G0034600-2D/Sspon.01G0020280-2B/Sspon.02G0051940-1C/novel.15843/Ssp…	26	13	13
Biological process	GO:0043288	apocarotenoid metabolic process	26/6951	114/69448	4.93857e-05	0.000974736	Sspon.06G0000750-2C/novel.10635/novel.10634/Sspon.05G0025550-2C/Sspon.01G0029940-1P/Sspon.05G0025550-1T/novel.11672/Sspon.06G0000750-3D/novel.46402/Sspon.06G0000750-1A/novel.17273/novel.24454/novel.14488/Sspon.01G0020280-3D/Sspon.02G0007910-1A/Sspon.01G0024170-2D/Sspon.02G0013240-3C/Sspon.06G0000750-2P/Sspon.06G0000750-1P/Sspon.04G0034600-2D/Sspon.01G0020280-2B/Sspon.02G0051940-1C/novel.15843/Ssp…	26	13	13
Biological process	GO:1902644	tertiary alcohol metabolic process	26/6951	114/69448	4.93857e-05	0.000974736	Sspon.06G0000750-2C/novel.10635/novel.10634/Sspon.05G0025550-2C/Sspon.01G0029940-1P/Sspon.05G0025550-1T/novel.11672/Sspon.06G0000750-3D/novel.46402/Sspon.06G0000750-1A/novel.17273/novel.24454/novel.14488/Sspon.01G0020280-3D/Sspon.02G0007910-1A/Sspon.01G0024170-2D/Sspon.02G0013240-3C/Sspon.06G0000750-2P/Sspon.06G0000750-1P/Sspon.04G0034600-2D/Sspon.01G0020280-2B/Sspon.02G0051940-1C/novel.15843/Ssp…	26	13	13
Molecular function	GO:0045551	cinnamyl-alcohol dehydrogenase activity	15/7777	48/76768	5.02522e-05	0.000839522	Sspon.05G0014550-1A/Sspon.02G0015000-1A/Sspon.05G0014550-3C/novel.13566/novel.19094/Sspon.02G0038100-1B/Sspon.02G0049870-1C/Sspon.05G0014550-4D/novel.16414/novel.69152/novel.16415/Sspon.02G0049870-2D/Sspon.05G0002520-2C/Sspon.05G0014550-2B/Sspon.08G0012460-3C	15	2	13
Molecular function	GO:0052747	sinapyl alcohol dehydrogenase activity	15/7777	48/76768	5.02522e-05	0.000839522	Sspon.05G0014550-1A/Sspon.02G0015000-1A/Sspon.05G0014550-3C/novel.13566/novel.19094/Sspon.02G0038100-1B/Sspon.02G0049870-1C/Sspon.05G0014550-4D/novel.16414/novel.69152/novel.16415/Sspon.02G0049870-2D/Sspon.05G0002520-2C/Sspon.05G0014550-2B/Sspon.08G0012460-3C	15	2	13
Molecular function	GO:0015144	carbohydrate transmembrane transporter activity	66/7777	399/76768	5.05815e-05	0.000839522	novel.15798/novel.15800/novel.24469/novel.59489/Sspon.03G0008180-2B/novel.15704/novel.5434/novel.32544/novel.19049/novel.57782/Sspon.02G0014670-2B/Sspon.01G0013160-2P/novel.11912/Sspon.01G0005290-1T/novel.69933/Sspon.01G0036150-2D/novel.69930/Sspon.02G0024090-3C/Sspon.04G0011500-1A/Sspon.02G0047460-1C/Sspon.01G0015410-3D/novel.65887/novel.18381/Sspon.04G0011500-2B/Sspon.02G0027730-1A/Sspon.02G004…	66	32	34
Molecular function	GO:0015149	hexose transmembrane transporter activity	46/7777	250/76768	5.15119e-05	0.000844002	novel.24469/novel.59489/novel.15704/novel.5434/novel.32544/novel.19049/novel.57782/Sspon.02G0014670-2B/Sspon.01G0013160-2P/novel.11912/Sspon.01G0005290-1T/novel.69933/Sspon.01G0036150-2D/novel.69930/Sspon.02G0024090-3C/Sspon.02G0047460-1C/novel.65887/novel.18381/Sspon.02G0027730-1A/Sspon.02G0047440-2D/novel.17500/novel.62179/Sspon.02G0027730-1T/Sspon.04G0014770-2B/Sspon.01G0021890-4D/Sspon.01G000…	46	25	21
Biological process	GO:0006546	glycine catabolic process	10/6951	24/69448	5.2246e-05	0.00102372	novel.59157/novel.55324/Sspon.07G0018610-1A/Sspon.07G0018610-3D/novel.55628/novel.57436/novel.55626/novel.55629/Sspon.05G0002990-1A/Sspon.07G0027890-1B	10	0	10
Molecular function	GO:0015513	high-affinity secondary active nitrite transmembrane transporter activity	7/7777	12/76768	5.44962e-05	0.000881597	Sspon.08G0019260-3D/Sspon.08G0019260-1T/Sspon.07G0010320-1A/novel.59776/novel.54452/novel.52928/novel.56146	7	3	4
Cellular component	GO:0035102	PRC1 complex	11/7339	29/74202	5.5782e-05	0.00163362	novel.24690/novel.28553/Sspon.03G0022660-1A/novel.17706/novel.58049/Sspon.03G0022660-2C/novel.56688/Sspon.03G0004340-4D/novel.51822/novel.62693/novel.19985	11	7	4
Molecular function	GO:0004097	catechol oxidase activity	10/7777	24/76768	5.79957e-05	0.000926482	Sspon.06G0023250-3D/novel.42762/Sspon.05G0005170-2C/Sspon.06G0023250-1B/Sspon.06G0023250-2C/novel.68881/novel.49136/novel.45191/novel.47240/novel.27763	10	2	8
Biological process	GO:0055081	anion homeostasis	32/6951	155/69448	5.89621e-05	0.001147	novel.63148/novel.39312/Sspon.08G0010370-1T/novel.31541/Sspon.04G0011490-2C/novel.61763/novel.5683/Sspon.04G0002610-3D/novel.4495/novel.37440/Sspon.05G0012590-1A/Sspon.08G0005110-4D/Sspon.01G0024410-1A/Sspon.04G0011490-1A/Sspon.08G0005110-3C/Sspon.08G0010370-1A/Sspon.01G0024410-3D/Sspon.08G0005110-1A/Sspon.08G0010380-1A/novel.63149/novel.43296/Sspon.06G0020040-1B/Sspon.08G0005110-2B/Sspon.05G0012…	32	20	12
Biological process	GO:0061687	detoxification of inorganic compound	9/6951	20/69448	6.0074e-05	0.00115279	Sspon.06G0009420-1A/Sspon.06G0009420-2B/Sspon.06G0009420-3C/novel.38772/Sspon.05G0024030-1P/novel.13851/Sspon.05G0037700-1D/Sspon.06G0031050-1C/novel.42794	9	9	0
Biological process	GO:0072505	divalent inorganic anion homeostasis	18/6951	66/69448	6.01121e-05	0.00115279	novel.39312/novel.31541/Sspon.04G0011490-2C/novel.37440/Sspon.05G0012590-1A/Sspon.08G0005110-4D/Sspon.04G0011490-1A/Sspon.08G0005110-3C/Sspon.08G0005110-1A/novel.43296/Sspon.06G0020040-1B/Sspon.08G0005110-2B/Sspon.05G0012590-2C/Sspon.05G0005640-1P/novel.31168/Sspon.04G0023850-2D/novel.43294/Sspon.05G0005640-3C	18	6	12
Molecular function	GO:0016679	oxidoreductase activity, acting on diphenols and related substances as donors	43/7777	230/76768	6.0543e-05	0.000955235	novel.58857/novel.52691/novel.64960/novel.39786/Sspon.06G0023250-3D/novel.29226/Sspon.03G0027300-1B/Sspon.07G0023600-1B/novel.42762/Sspon.07G0023600-2C/Sspon.05G0001360-1A/novel.34836/Sspon.05G0001360-2D/Sspon.05G0035770-1C/novel.30889/Sspon.05G0019370-1A/Sspon.05G0005170-2C/Sspon.05G0001360-2P/Sspon.06G0023250-1B/Sspon.05G0019370-2B/novel.39787/novel.66656/Sspon.06G0023250-2C/Sspon.03G0027300-2C…	43	24	19
Biological process	GO:0046246	terpene biosynthetic process	14/6951	44/69448	6.24004e-05	0.00118824	novel.32417/Sspon.04G0020000-2B/Sspon.04G0020000-1A/Sspon.04G0020000-3D/novel.30598/novel.36274/novel.34363/novel.36277/novel.30599/novel.34367/Sspon.04G0020000-4P/Sspon.04G0012160-2D/Sspon.04G0012160-1A/Sspon.04G0037850-1D	14	2	12
Biological process	GO:0072525	pyridine-containing compound biosynthetic process	71/6951	446/69448	6.4068e-05	0.00121147	Sspon.05G0018310-3C/Sspon.05G0018310-1P/Sspon.08G0016040-1A/novel.38888/Sspon.08G0014830-1A/novel.67079/Sspon.03G0004290-3C/Sspon.08G0016040-3D/Sspon.02G0012610-1A/novel.59082/Sspon.04G0017410-1P/Sspon.02G0037250-1B/Sspon.02G0026110-2B/Sspon.08G0004160-2C/Sspon.03G0029970-1B/novel.42894/Sspon.03G0004290-2P/Sspon.07G0019260-3D/Sspon.02G0026110-1A/novel.66500/Sspon.02G0012610-2B/Sspon.03G0029970-2C…	71	25	46
Molecular function	GO:0003867	4-aminobutyrate transaminase activity	9/7777	20/76768	6.6126e-05	0.000982664	novel.45460/Sspon.06G0011630-2C/novel.69699/Sspon.06G0011630-1A/Sspon.06G0011640-1A/novel.45667/novel.45668/novel.47436/novel.47435	9	9	0
Molecular function	GO:0003962	cystathionine gamma-synthase activity	9/7777	20/76768	6.6126e-05	0.000982664	Sspon.01G0021330-3C/Sspon.01G0010750-1A/novel.3334/Sspon.01G0021330-2B/novel.758/Sspon.01G0021330-1A/Sspon.01G0010750-2B/Sspon.01G0046880-2D/Sspon.01G0046880-1B	9	0	9
Molecular function	GO:0034387	4-aminobutyrate:pyruvate transaminase activity	9/7777	20/76768	6.6126e-05	0.000982664	novel.45460/Sspon.06G0011630-2C/novel.69699/Sspon.06G0011630-1A/Sspon.06G0011640-1A/novel.45667/novel.45668/novel.47436/novel.47435	9	9	0
Molecular function	GO:0043546	molybdopterin cofactor binding	9/7777	20/76768	6.6126e-05	0.000982664	Sspon.04G0024040-3D/Sspon.01G0029940-1P/novel.31202/Sspon.04G0024040-2C/novel.29157/Sspon.06G0004940-2B/Sspon.06G0004940-3C/novel.50556/Sspon.06G0004940-1A	9	0	9
Molecular function	GO:0102351	gamma-aminobutyrate transaminase (glyoxylate dependent) activity	9/7777	20/76768	6.6126e-05	0.000982664	novel.45460/Sspon.06G0011630-2C/novel.69699/Sspon.06G0011630-1A/Sspon.06G0011640-1A/novel.45667/novel.45668/novel.47436/novel.47435	9	9	0
Molecular function	GO:0016703	oxidoreductase activity, acting on single donors with incorporation of molecular oxygen, incorporation of one atom of oxygen (internal monooxygenases or internal mixed function oxidases)	11/7777	29/76768	6.95817e-05	0.00101052	Sspon.06G0019200-2D/Sspon.01G0030610-3D/Sspon.06G0019200-1B/Sspon.04G0022050-1B/Sspon.06G0000430-2C/Sspon.04G0022050-2C/Sspon.01G0030610-1A/Sspon.03G0038650-1P/Sspon.01G0002710-3C/Sspon.01G0048280-1B/Sspon.01G0002710-1P	11	7	4
Molecular function	GO:0050505	hydroquinone glucosyltransferase activity	11/7777	29/76768	6.95817e-05	0.00101052	novel.13745/Sspon.02G0016460-1T/novel.28202/novel.21531/Sspon.02G0016460-1A/Sspon.01G0031990-1A/novel.26143/novel.26144/novel.23673/novel.26132/novel.4766	11	4	7
Molecular function	GO:0009922	fatty acid elongase activity	14/7777	44/76768	7.12713e-05	0.00101205	novel.50020/novel.20144/novel.21744/novel.67299/novel.38382/novel.51738/novel.64865/Sspon.08G0021390-2D/Sspon.06G0016200-1A/novel.50019/novel.64112/Sspon.08G0021390-2T/novel.17335/Sspon.08G0021570-1B	14	6	8
Molecular function	GO:0016157	sucrose synthase activity	14/7777	44/76768	7.12713e-05	0.00101205	novel.7683/novel.54097/Sspon.01G0009300-2B/Sspon.03G0028140-2C/Sspon.03G0028140-3D/novel.22840/Sspon.03G0028140-1B/Sspon.01G0011850-2B/Sspon.03G0028140-1P/Sspon.01G0009300-4D/novel.54094/Sspon.01G0009300-1A/Sspon.01G0009300-3C/Sspon.08G0000390-3C	14	9	5
Molecular function	GO:0015035	protein disulfide oxidoreductase activity	48/7777	268/76768	7.21023e-05	0.0010126	novel.26997/Sspon.03G0022990-2B/novel.28777/Sspon.07G0013190-1P/novel.40718/novel.37001/Sspon.07G0019830-1A/novel.49797/novel.33129/Sspon.05G0024210-1B/novel.46025/novel.42875/Sspon.05G0001370-1A/Sspon.05G0024210-2D/Sspon.05G0024210-1P/novel.49796/novel.38871/novel.48081/Sspon.04G0024220-2D/novel.26017/novel.21795/novel.18034/Sspon.05G0007380-3D/novel.38870/novel.26420/novel.44735/Sspon.07G001983…	48	31	17
Biological process	GO:0043562	cellular response to nitrogen levels	29/6951	137/69448	8.00437e-05	0.00150304	novel.32811/novel.32609/novel.60391/novel.63123/Sspon.04G0000800-2D/Sspon.04G0000810-2D/novel.33668/novel.27123/novel.27122/Sspon.04G0000800-1A/novel.30851/Sspon.03G0011330-2B/Sspon.07G0005850-2C/Sspon.03G0036240-3D/Sspon.07G0005850-3P/Sspon.05G0006050-1A/novel.64209/Sspon.04G0003970-2P/novel.23762/Sspon.03G0036240-1B/Sspon.02G0007510-1A/novel.67981/novel.27124/Sspon.07G0005850-1A/Sspon.02G000751…	29	17	12
Biological process	GO:0006559	L-phenylalanine catabolic process	16/6951	56/69448	8.28143e-05	0.00153377	Sspon.04G0008060-1A/novel.31261/Sspon.04G0008060-2B/Sspon.04G0008040-7P/Sspon.04G0008060-3C/Sspon.08G0013010-2B/novel.31263/novel.31257/Sspon.04G0008040-9P/Sspon.04G0008040-10P/Sspon.04G0032220-1C/Sspon.04G0008040-5P/Sspon.04G0008040-4P/novel.62972/novel.66963/novel.38906	16	3	13
Biological process	GO:1902222	erythrose 4-phosphate/phosphoenolpyruvate family amino acid catabolic process	16/6951	56/69448	8.28143e-05	0.00153377	Sspon.04G0008060-1A/novel.31261/Sspon.04G0008060-2B/Sspon.04G0008040-7P/Sspon.04G0008060-3C/Sspon.08G0013010-2B/novel.31263/novel.31257/Sspon.04G0008040-9P/Sspon.04G0008040-10P/Sspon.04G0032220-1C/Sspon.04G0008040-5P/Sspon.04G0008040-4P/novel.62972/novel.66963/novel.38906	16	3	13
Biological process	GO:0046434	organophosphate catabolic process	74/6951	474/69448	8.62779e-05	0.00158704	Sspon.05G0018310-3C/Sspon.05G0018310-1P/Sspon.08G0016040-1A/Sspon.08G0014830-1A/novel.39312/novel.31541/Sspon.04G0011490-2C/novel.67079/Sspon.03G0004290-3C/Sspon.08G0016040-3D/Sspon.02G0012610-1A/novel.59082/Sspon.04G0017410-1P/Sspon.02G0037250-1B/Sspon.05G0007060-4D/novel.37440/Sspon.05G0012590-1A/Sspon.08G0004160-2C/Sspon.03G0029970-1B/Sspon.03G0004290-2P/Sspon.05G0007060-1A/Sspon.07G0019260-3D…	74	24	50
Molecular function	GO:0008061	chitin binding	25/7777	110/76768	8.82641e-05	0.0012261	novel.66652/novel.34624/novel.62224/novel.42989/novel.14377/novel.11996/Sspon.02G0041800-1P/novel.29330/Sspon.04G0008670-1P/Sspon.02G0041800-2C/Sspon.05G0017040-1A/Sspon.08G0000910-1A/novel.2948/Sspon.04G0008670-2P/Sspon.02G0041800-3D/Sspon.04G0008670-4P/Sspon.08G0024680-1P/Sspon.04G0008670-4D/novel.61161/Sspon.05G0017050-2C/Sspon.07G0008410-3C/Sspon.04G0008670-2B/Sspon.03G0011170-1A/novel.61162/…	25	18	7
Biological process	GO:0043090	amino acid import	13/6951	40/69448	8.87296e-05	0.00161023	novel.63148/novel.61763/novel.27951/novel.49364/Sspon.04G0002610-3D/novel.47492/novel.51252/Sspon.06G0012290-1P/novel.63149/novel.27457/novel.59049/novel.45509/novel.62729	13	6	7
Biological process	GO:0051290	protein heterotetramerization	13/6951	40/69448	8.87296e-05	0.00161023	novel.67350/novel.33058/Sspon.08G0000830-1A/Sspon.04G0006710-1A/Sspon.04G0017470-1A/Sspon.08G0000830-2B/Sspon.02G0013970-1A/Sspon.04G0006710-4D/Sspon.08G0000830-3C/Sspon.08G0022480-2C/Sspon.08G0000830-4D/Sspon.04G0006710-2B/Sspon.08G0000830-1P	13	13	0
Molecular function	GO:0016307	phosphatidylinositol phosphate kinase activity	28/7777	130/76768	9.44667e-05	0.00129816	novel.36422/novel.65917/novel.13555/novel.59484/Sspon.04G0027190-1B/novel.19080/novel.64164/novel.30942/Sspon.02G0014980-1P/novel.64812/novel.68610/novel.61594/novel.51409/novel.44646/novel.68609/Sspon.06G0021720-2C/novel.19079/novel.7875/Sspon.01G0040170-3D/novel.34879/Sspon.08G0029550-1D/Sspon.01G0040170-1B/novel.3264/novel.1063/novel.68611/Sspon.02G0013460-4P/novel.32897/Sspon.08G0010440-1A	28	16	12
Biological process	GO:0006561	proline biosynthetic process	15/6951	51/69448	9.52308e-05	0.00171669	Sspon.03G0002750-3D/Sspon.01G0026110-1A/Sspon.03G0002750-1P/Sspon.01G0024190-1A/novel.28888/novel.22447/novel.8924/Sspon.01G0026110-2B/Sspon.03G0002750-1A/Sspon.03G0002750-2C/Sspon.03G0037340-1B/Sspon.01G0024190-3C/Sspon.01G0024190-1P/novel.69045/Sspon.03G0037340-2C	15	15	0
Cellular component	GO:0010319	stromule	19/7339	75/74202	9.64499e-05	0.0026363	novel.66002/novel.2022/Sspon.01G0039800-1T/novel.15758/novel.3142/Sspon.02G0035080-2D/novel.532/Sspon.01G0051520-1C/novel.31765/Sspon.02G0035080-1P/Sspon.02G0035080-1B/Sspon.04G0026540-2D/Sspon.01G0051520-2D/Sspon.06G0021590-2C/Sspon.06G0021590-1B/Sspon.04G0013240-1A/Sspon.06G0011470-3C/Sspon.06G0011470-4D/Sspon.01G0039800-2C	19	6	13
Molecular function	GO:0015145	monosaccharide transmembrane transporter activity	46/7777	257/76768	0.000102067	0.00138052	novel.24469/novel.59489/novel.15704/novel.5434/novel.32544/novel.19049/novel.57782/Sspon.02G0014670-2B/Sspon.01G0013160-2P/novel.11912/Sspon.01G0005290-1T/novel.69933/Sspon.01G0036150-2D/novel.69930/Sspon.02G0024090-3C/Sspon.02G0047460-1C/novel.65887/novel.18381/Sspon.02G0027730-1A/Sspon.02G0047440-2D/novel.17500/novel.62179/Sspon.02G0027730-1T/Sspon.04G0014770-2B/Sspon.01G0021890-4D/Sspon.01G000…	46	25	21
Molecular function	GO:0019203	carbohydrate phosphatase activity	27/7777	124/76768	0.000102773	0.00138052	Sspon.02G0015060-3D/Sspon.02G0015060-1P/Sspon.02G0015060-2B/Sspon.02G0015060-1A/novel.50750/Sspon.02G0015800-1A/Sspon.02G0015800-3C/novel.44693/novel.27512/Sspon.01G0000460-1P/Sspon.02G0015800-2B/novel.3142/novel.27504/Sspon.01G0011090-1T/Sspon.07G0007070-1P/novel.532/Sspon.06G0007080-1A/Sspon.01G0051520-1C/Sspon.01G0011090-2B/Sspon.01G0000460-3C/Sspon.01G0051520-2D/Sspon.01G0011100-2C/Sspon.06G0…	27	11	16
Molecular function	GO:0015294	solute:cation symporter activity	58/7777	347/76768	0.000103701	0.00138052	novel.24469/novel.59489/Sspon.05G0008140-2B/novel.15704/novel.5434/novel.32544/novel.18084/novel.19049/novel.57782/Sspon.02G0014670-2B/Sspon.01G0013160-2P/novel.11912/Sspon.01G0005290-1T/novel.69933/Sspon.01G0036150-2D/novel.69930/Sspon.02G0024090-3C/Sspon.02G0047460-1C/novel.65887/novel.18381/Sspon.02G0027730-1A/Sspon.02G0027550-4P/Sspon.02G0047440-2D/Sspon.08G0019260-3D/novel.17500/novel.62179/…	58	33	25
Biological process	GO:0006097	glyoxylate cycle	16/6951	57/69448	0.000104496	0.00187124	novel.15815/novel.38993/Sspon.02G0006430-3D/Sspon.02G0006430-2B/Sspon.05G0008290-2B/Sspon.05G0008290-1A/Sspon.05G0008290-4D/Sspon.02G0036640-2D/Sspon.02G0006430-1A/Sspon.05G0008290-3C/Sspon.04G0014600-1A/Sspon.01G0008160-2C/Sspon.02G0032270-1A/Sspon.01G0008170-1A/Sspon.01G0029050-2B/Sspon.01G0008160-1A	16	16	0
Molecular function	GO:0051119	sugar transmembrane transporter activity	56/7777	332/76768	0.000105369	0.00138826	novel.24469/novel.59489/Sspon.03G0008180-2B/novel.15704/novel.5434/novel.32544/novel.19049/novel.57782/Sspon.02G0014670-2B/Sspon.01G0013160-2P/novel.11912/Sspon.01G0005290-1T/novel.69933/Sspon.01G0036150-2D/novel.69930/Sspon.02G0024090-3C/Sspon.04G0011500-1A/Sspon.02G0047460-1C/novel.65887/novel.18381/Sspon.04G0011500-2B/Sspon.02G0027730-1A/Sspon.02G0047440-2D/novel.17500/novel.62179/Sspon.02G002…	56	32	24
Cellular component	GO:0035098	ESC/E(Z) complex	10/7339	26/74202	0.000106085	0.00271842	novel.24690/novel.28553/Sspon.03G0022660-1A/novel.17706/novel.58049/Sspon.03G0022660-2C/novel.56688/novel.51822/novel.62693/novel.19985	10	6	4
Molecular function	GO:0015166	polyol transmembrane transporter activity	18/7777	68/76768	0.000107503	0.0013965	Sspon.05G0008140-2B/novel.15704/Sspon.01G0013160-2P/Sspon.01G0005290-1T/Sspon.02G0024090-3C/Sspon.02G0047460-1C/novel.18381/Sspon.02G0027730-1A/Sspon.02G0027730-1T/Sspon.01G0005290-1A/Sspon.01G0005290-3D/Sspon.01G0005290-2B/Sspon.05G0008140-1A/novel.5940/Sspon.02G0024090-1A/Sspon.06G0017530-1A/Sspon.05G0008140-3C/Sspon.02G0024090-2B	18	10	8
Molecular function	GO:0009044	xylan 1,4-beta-xylosidase activity	15/7777	51/76768	0.000109272	0.0013965	Sspon.05G0006550-4D/novel.9254/Sspon.05G0006550-1A/Sspon.05G0006550-2B/Sspon.05G0006550-3C/novel.28529/Sspon.01G0007600-3C/novel.28528/Sspon.05G0020400-1P/Sspon.05G0020400-3P/Sspon.05G0020400-4P/Sspon.05G0020400-2B/Sspon.03G0019530-2B/novel.15303/Sspon.05G0020400-3C	15	12	3
Molecular function	GO:0097599	xylanase activity	15/7777	51/76768	0.000109272	0.0013965	Sspon.05G0006550-4D/novel.9254/Sspon.05G0006550-1A/Sspon.05G0006550-2B/Sspon.05G0006550-3C/novel.28529/Sspon.01G0007600-3C/novel.28528/Sspon.05G0020400-1P/Sspon.05G0020400-3P/Sspon.05G0020400-4P/Sspon.05G0020400-2B/Sspon.03G0019530-2B/novel.15303/Sspon.05G0020400-3C	15	12	3
Biological process	GO:0010132	dhurrin biosynthetic process	15/6951	52/69448	0.000121521	0.00216179	novel.19643/novel.51645/novel.51646/novel.51647/Sspon.01G0032890-1A/novel.51643/novel.51942/Sspon.02G0020540-2B/novel.51641/Sspon.02G0020540-1A/novel.14090/novel.51943/novel.51944/Sspon.02G0057570-1D/novel.51940	15	12	3
Biological process	GO:0009637	response to blue light	40/6951	218/69448	0.000125186	0.00221244	Sspon.05G0021020-2P/Sspon.05G0021020-3P/Sspon.05G0016910-1A/novel.53658/Sspon.07G0017970-1A/novel.15757/Sspon.05G0016910-4D/Sspon.05G0016910-3C/novel.44215/Sspon.02G0035090-1P/Sspon.02G0035090-2D/Sspon.05G0016910-2B/Sspon.07G0017970-2B/novel.37690/Sspon.01G0015880-2B/novel.15756/novel.37814/Sspon.04G0010030-3C/novel.57841/Sspon.05G0021020-1A/novel.43590/Sspon.04G0010030-2B/Sspon.01G0029520-1A/Ssp…	40	3	37
Biological process	GO:0009071	serine family amino acid catabolic process	11/6951	31/69448	0.000126046	0.00221318	novel.59157/novel.55324/Sspon.07G0018610-1A/Sspon.07G0018610-3D/novel.55628/novel.57436/novel.55626/novel.55629/Sspon.05G0002990-1A/Sspon.07G0027890-1B/Sspon.04G0033050-1C	11	0	11
Molecular function	GO:0015079	potassium ion transmembrane transporter activity	64/7777	396/76768	0.000129103	0.0016261	novel.61645/Sspon.08G0010740-1P/novel.11929/novel.42605/novel.55413/novel.4954/novel.11924/novel.68751/novel.29394/Sspon.07G0028400-1B/novel.29404/novel.1718/novel.17592/Sspon.04G0022700-1B/novel.63052/Sspon.07G0028420-1B/novel.68854/Sspon.04G0023470-1B/Sspon.05G0002630-2P/novel.1717/novel.51461/Sspon.08G0010740-3C/novel.4965/Sspon.05G0002630-2D/Sspon.02G0001000-4D/Sspon.05G0002630-1A/Sspon.01G00…	64	32	32
Molecular function	GO:0016645	oxidoreductase activity, acting on the CH-NH group of donors	29/7777	139/76768	0.000129782	0.0016261	Sspon.05G0002950-3C/Sspon.05G0002950-1A/novel.42566/novel.70096/novel.27736/Sspon.01G0014000-3D/novel.50577/novel.31734/Sspon.04G0002100-1A/Sspon.04G0002100-2B/Sspon.03G0030700-1B/Sspon.01G0005170-2B/novel.70582/novel.21866/Sspon.01G0014000-1A/Sspon.05G0002950-2B/novel.7010/Sspon.01G0021590-1P/Sspon.03G0038680-1C/Sspon.01G0014000-2B/Sspon.05G0002950-4D/Sspon.05G0019320-1A/Sspon.03G0038680-2D/Sspo…	29	15	14
Biological process	GO:0050898	nitrile metabolic process	16/6951	58/69448	0.000130981	0.00227034	novel.19643/novel.51645/novel.51646/novel.51647/Sspon.01G0032890-1A/novel.51643/novel.51942/Sspon.02G0020540-2B/novel.51641/Sspon.02G0020540-1A/novel.14090/novel.51943/novel.51944/Sspon.02G0057570-1D/novel.51940/novel.20027	16	12	4
Biological process	GO:0080028	nitrile biosynthetic process	16/6951	58/69448	0.000130981	0.00227034	novel.19643/novel.51645/novel.51646/novel.51647/Sspon.01G0032890-1A/novel.51643/novel.51942/Sspon.02G0020540-2B/novel.51641/Sspon.02G0020540-1A/novel.14090/novel.51943/novel.51944/Sspon.02G0057570-1D/novel.51940/novel.20027	16	12	4
Cellular component	GO:0031898	chromoplast envelope	6/7339	10/74202	0.000137861	0.00314017	novel.64960/Sspon.05G0001360-1A/Sspon.05G0001360-2D/Sspon.05G0001360-2P/novel.66656/Sspon.05G0001360-1P	6	6	0
Cellular component	GO:0046862	chromoplast membrane	6/7339	10/74202	0.000137861	0.00314017	novel.64960/Sspon.05G0001360-1A/Sspon.05G0001360-2D/Sspon.05G0001360-2P/novel.66656/Sspon.05G0001360-1P	6	6	0
Biological process	GO:0010942	positive regulation of cell death	34/6951	176/69448	0.000140491	0.00241966	novel.64041/Sspon.04G0013810-1A/Sspon.08G0009790-2B/novel.18172/novel.57646/Sspon.04G0013810-2B/Sspon.01G0050300-1C/novel.65705/novel.33826/novel.36032/novel.13838/novel.13685/novel.68675/Sspon.07G0028300-2C/novel.33829/novel.25671/Sspon.07G0017100-3D/novel.10906/novel.16456/Sspon.04G0037390-1D/Sspon.07G0034960-1C/Sspon.01G0003200-2B/Sspon.01G0003200-3C/novel.33828/Sspon.01G0003200-1A/novel.33827…	34	17	17
Molecular function	GO:0016759	cellulose synthase activity	35/7777	181/76768	0.00014079	0.00173009	novel.15939/novel.19348/Sspon.01G0030860-3D/novel.21735/novel.21731/novel.15944/Sspon.02G0035110-1B/Sspon.02G0005540-3C/Sspon.02G0005560-3C/Sspon.02G0005550-1A/novel.15737/Sspon.07G0025770-2D/novel.15741/Sspon.02G0005720-1A/Sspon.02G0035170-2P/Sspon.02G0014520-3C/novel.15933/novel.25060/Sspon.02G0005560-1A/Sspon.07G0011830-2C/Sspon.03G0025370-1A/Sspon.07G0011830-1A/novel.11402/novel.26903/Sspon.0…	35	5	30
Molecular function	GO:0016760	cellulose synthase (UDP-forming) activity	35/7777	181/76768	0.00014079	0.00173009	novel.15939/novel.19348/Sspon.01G0030860-3D/novel.21735/novel.21731/novel.15944/Sspon.02G0035110-1B/Sspon.02G0005540-3C/Sspon.02G0005560-3C/Sspon.02G0005550-1A/novel.15737/Sspon.07G0025770-2D/novel.15741/Sspon.02G0005720-1A/Sspon.02G0035170-2P/Sspon.02G0014520-3C/novel.15933/novel.25060/Sspon.02G0005560-1A/Sspon.07G0011830-2C/Sspon.03G0025370-1A/Sspon.07G0011830-1A/novel.11402/novel.26903/Sspon.0…	35	5	30
Biological process	GO:0019363	pyridine nucleotide biosynthetic process	66/6951	418/69448	0.000143885	0.00246244	Sspon.05G0018310-3C/Sspon.05G0018310-1P/Sspon.08G0016040-1A/novel.38888/Sspon.08G0014830-1A/novel.67079/Sspon.03G0004290-3C/Sspon.08G0016040-3D/Sspon.02G0012610-1A/novel.59082/Sspon.04G0017410-1P/Sspon.02G0037250-1B/Sspon.08G0004160-2C/Sspon.03G0029970-1B/novel.42894/Sspon.03G0004290-2P/Sspon.07G0019260-3D/novel.66500/Sspon.02G0012610-2B/Sspon.03G0029970-2C/Sspon.03G0029970-1P/Sspon.08G0016040-2B…	66	25	41
Biological process	GO:0097501	stress response to metal ion	9/6951	22/69448	0.000147694	0.00251173	Sspon.06G0009420-1A/Sspon.06G0009420-2B/Sspon.06G0009420-3C/novel.38772/Sspon.05G0024030-1P/novel.13851/Sspon.05G0037700-1D/Sspon.06G0031050-1C/novel.42794	9	9	0
Biological process	GO:0016132	brassinosteroid biosynthetic process	21/6951	89/69448	0.000151554	0.00256126	Sspon.02G0051010-1C/novel.1783/Sspon.02G0051010-2D/novel.11328/novel.70569/Sspon.08G0000430-1A/novel.59874/Sspon.08G0000430-3C/novel.11329/Sspon.08G0000430-2B/Sspon.02G0042310-1B/Sspon.02G0013240-3C/novel.11723/novel.19679/Sspon.08G0000430-2P/Sspon.02G0013240-4D/Sspon.02G0013240-2B/Sspon.05G0019870-1A/Sspon.01G0036640-1B/Sspon.02G0013240-1A/novel.11330	21	8	13
Molecular function	GO:0004781	sulfate adenylyltransferase (ATP) activity	6/7777	10/76768	0.000157785	0.00192047	novel.68322/Sspon.05G0015670-4D/novel.69637/Sspon.05G0015670-1T/Sspon.05G0015670-1A/Sspon.05G0015670-3C	6	1	5
Biological process	GO:0042219	cellular modified amino acid catabolic process	12/6951	37/69448	0.000168479	0.00281276	novel.37203/novel.43089/Sspon.05G0025460-1B/novel.22226/Sspon.03G0020510-3C/Sspon.03G0020510-2B/novel.37202/novel.10234/Sspon.05G0025460-2C/novel.7976/Sspon.04G0012620-2B/novel.897	12	9	3
Biological process	GO:0030002	cellular anion homeostasis	10/6951	27/69448	0.000169556	0.00281276	novel.39312/novel.31541/Sspon.04G0011490-2C/novel.37440/Sspon.05G0012590-1A/Sspon.04G0011490-1A/novel.43296/Sspon.06G0020040-1B/Sspon.05G0012590-2C/novel.43294	10	0	10
Biological process	GO:0030320	cellular monovalent inorganic anion homeostasis	10/6951	27/69448	0.000169556	0.00281276	novel.39312/novel.31541/Sspon.04G0011490-2C/novel.37440/Sspon.05G0012590-1A/Sspon.04G0011490-1A/novel.43296/Sspon.06G0020040-1B/Sspon.05G0012590-2C/novel.43294	10	0	10
Molecular function	GO:0061134	peptidase regulator activity	34/7777	176/76768	0.00017709	0.0021351	Sspon.01G0031420-1A/novel.55273/Sspon.01G0031420-2D/Sspon.07G0027770-2D/Sspon.07G0033570-1C/Sspon.06G0007910-1A/novel.55270/Sspon.07G0005080-1P/novel.57091/Sspon.07G0005080-3C/Sspon.07G0015720-1A/Sspon.07G0005080-1A/novel.26586/Sspon.03G0019550-3D/Sspon.07G0015710-2P/novel.46228/Sspon.08G0009340-2C/novel.49693/Sspon.03G0019480-2C/novel.26788/novel.57080/Sspon.03G0004220-4D/Sspon.03G0004220-1A/nov…	34	15	19
Molecular function	GO:0048029	monosaccharide binding	48/7777	278/76768	0.000178866	0.00213637	novel.16920/novel.11406/Sspon.04G0018500-1A/novel.66269/novel.2968/Sspon.01G0001310-2P/Sspon.01G0001310-1P/novel.36187/novel.69206/novel.6921/Sspon.02G0013600-3D/novel.70404/Sspon.04G0018500-3C/novel.42649/novel.25373/Sspon.04G0022970-2C/Sspon.01G0001310-4D/novel.38606/novel.35700/Sspon.01G0020300-1A/Sspon.02G0054840-1C/Sspon.01G0013510-2D/Sspon.04G0002530-2B/Sspon.04G0022970-1P/Sspon.02G0013600-…	48	23	25
Biological process	GO:0006567	threonine catabolic process	7/6951	14/69448	0.000181999	0.00298258	Sspon.05G0013130-1A/Sspon.05G0013130-3D/Sspon.05G0032060-1C/novel.38912/novel.38913/Sspon.05G0013130-2B/novel.37493	7	1	6
Biological process	GO:0080037	negative regulation of cytokinin-activated signaling pathway	7/6951	14/69448	0.000181999	0.00298258	Sspon.08G0006660-1A/novel.62661/novel.61284/novel.61283/Sspon.08G0006660-2D/Sspon.01G0010960-3C/Sspon.04G0015300-1A	7	7	0
Molecular function	GO:0004332	fructose-bisphosphate aldolase activity	11/7777	32/76768	0.000194682	0.00224836	Sspon.05G0018310-3C/Sspon.05G0018310-1P/novel.59082/Sspon.07G0019260-3D/novel.66500/Sspon.05G0018310-2B/Sspon.08G0006060-3C/novel.66548/Sspon.07G0019260-2C/Sspon.08G0006070-2D/Sspon.08G0006060-2B	11	0	11
Biological process	GO:0043650	dicarboxylic acid biosynthetic process	24/6951	110/69448	0.000195354	0.00315637	Sspon.07G0002560-2D/Sspon.03G0009080-1A/Sspon.01G0039980-1P/novel.10091/Sspon.03G0009080-3C/novel.68112/novel.64565/Sspon.01G0039980-1B/Sspon.02G0009080-2B/Sspon.01G0039980-3P/Sspon.01G0039990-2C/Sspon.02G0009080-1A/Sspon.01G0039980-2P/novel.16489/novel.68111/Sspon.06G0000380-1A/Sspon.03G0009080-4D/Sspon.03G0015410-1A/Sspon.01G0060040-1D/Sspon.06G0000380-3C/novel.66738/Sspon.01G0039980-2C/Sspon.0…	24	12	12
Molecular function	GO:0004793	threonine aldolase activity	7/7777	14/76768	0.000196505	0.00224836	Sspon.05G0013130-1A/Sspon.05G0013130-3D/Sspon.05G0032060-1C/novel.38912/novel.38913/Sspon.05G0013130-2B/novel.37493	7	1	6
Molecular function	GO:0008732	L-allo-threonine aldolase activity	7/7777	14/76768	0.000196505	0.00224836	Sspon.05G0013130-1A/Sspon.05G0013130-3D/Sspon.05G0032060-1C/novel.38912/novel.38913/Sspon.05G0013130-2B/novel.37493	7	1	6
Molecular function	GO:0080124	pheophytinase activity	7/7777	14/76768	0.000196505	0.00224836	Sspon.04G0023280-2C/Sspon.04G0023280-1B/novel.36203/Sspon.02G0004550-1A/Sspon.02G0004550-2B/Sspon.07G0007730-3C/Sspon.02G0004550-3C	7	1	6
Biological process	GO:0009688	abscisic acid biosynthetic process	22/6951	97/69448	0.000197273	0.00315637	Sspon.06G0000750-2C/novel.10635/novel.10634/Sspon.05G0025550-2C/Sspon.01G0029940-1P/Sspon.05G0025550-1T/novel.11672/Sspon.06G0000750-3D/novel.46402/Sspon.06G0000750-1A/novel.17273/novel.24454/novel.14488/Sspon.01G0020280-3D/Sspon.02G0007910-1A/Sspon.01G0024170-2D/Sspon.06G0000750-2P/Sspon.06G0000750-1P/Sspon.04G0034600-2D/Sspon.01G0020280-2B/Sspon.02G0051940-1C/novel.15843	22	13	9
Biological process	GO:0043289	apocarotenoid biosynthetic process	22/6951	97/69448	0.000197273	0.00315637	Sspon.06G0000750-2C/novel.10635/novel.10634/Sspon.05G0025550-2C/Sspon.01G0029940-1P/Sspon.05G0025550-1T/novel.11672/Sspon.06G0000750-3D/novel.46402/Sspon.06G0000750-1A/novel.17273/novel.24454/novel.14488/Sspon.01G0020280-3D/Sspon.02G0007910-1A/Sspon.01G0024170-2D/Sspon.06G0000750-2P/Sspon.06G0000750-1P/Sspon.04G0034600-2D/Sspon.01G0020280-2B/Sspon.02G0051940-1C/novel.15843	22	13	9
Biological process	GO:1902645	tertiary alcohol biosynthetic process	22/6951	97/69448	0.000197273	0.00315637	Sspon.06G0000750-2C/novel.10635/novel.10634/Sspon.05G0025550-2C/Sspon.01G0029940-1P/Sspon.05G0025550-1T/novel.11672/Sspon.06G0000750-3D/novel.46402/Sspon.06G0000750-1A/novel.17273/novel.24454/novel.14488/Sspon.01G0020280-3D/Sspon.02G0007910-1A/Sspon.01G0024170-2D/Sspon.06G0000750-2P/Sspon.06G0000750-1P/Sspon.04G0034600-2D/Sspon.01G0020280-2B/Sspon.02G0051940-1C/novel.15843	22	13	9
Molecular function	GO:0004866	endopeptidase inhibitor activity	32/7777	163/76768	0.000198799	0.00224836	Sspon.01G0031420-1A/novel.55273/Sspon.01G0031420-2D/Sspon.07G0027770-2D/Sspon.07G0033570-1C/Sspon.06G0007910-1A/novel.55270/Sspon.07G0005080-1P/novel.57091/Sspon.07G0005080-3C/Sspon.07G0015720-1A/Sspon.07G0005080-1A/novel.26586/Sspon.03G0019550-3D/Sspon.07G0015710-2P/novel.46228/novel.49693/Sspon.03G0019480-2C/novel.26788/novel.57080/Sspon.03G0004220-4D/Sspon.03G0004220-1A/novel.49696/Sspon.07G00…	32	15	17
Molecular function	GO:0030414	peptidase inhibitor activity	32/7777	163/76768	0.000198799	0.00224836	Sspon.01G0031420-1A/novel.55273/Sspon.01G0031420-2D/Sspon.07G0027770-2D/Sspon.07G0033570-1C/Sspon.06G0007910-1A/novel.55270/Sspon.07G0005080-1P/novel.57091/Sspon.07G0005080-3C/Sspon.07G0015720-1A/Sspon.07G0005080-1A/novel.26586/Sspon.03G0019550-3D/Sspon.07G0015710-2P/novel.46228/novel.49693/Sspon.03G0019480-2C/novel.26788/novel.57080/Sspon.03G0004220-4D/Sspon.03G0004220-1A/novel.49696/Sspon.07G00…	32	15	17
Biological process	GO:0009820	alkaloid metabolic process	30/6951	151/69448	0.000201709	0.0031907	novel.9657/novel.180/novel.38864/novel.36766/Sspon.05G0006640-1A/novel.5792/Sspon.04G0008700-1A/novel.9497/novel.35122/novel.37009/novel.47335/Sspon.08G0023020-1B/Sspon.06G0017930-1P/Sspon.05G0004260-1A/novel.37356/Sspon.02G0010720-4D/novel.49833/novel.2531/novel.49216/novel.35127/novel.28184/novel.43210/Sspon.04G0007450-1A/Sspon.04G0008700-3C/novel.37010/Sspon.05G0012000-2C/novel.29006/Sspon.04G…	30	11	19
Biological process	GO:0015698	inorganic anion transport	57/6951	352/69448	0.000201779	0.0031907	novel.29394/novel.60215/novel.27485/novel.29404/novel.24855/novel.37626/Sspon.04G0023470-1B/novel.63943/novel.35087/Sspon.05G0005010-2D/novel.48795/Sspon.05G0013960-3C/Sspon.04G0009220-2B/Sspon.03G0018550-1A/Sspon.08G0019260-3D/novel.63977/Sspon.04G0009220-4D/Sspon.04G0023470-2D/Sspon.03G0018550-2B/Sspon.08G0019260-1T/Sspon.04G0009220-2P/Sspon.08G0008990-1A/novel.13195/novel.28154/Sspon.05G001396…	57	20	37
Biological process	GO:0036294	cellular response to decreased oxygen levels	17/6951	66/69448	0.00020459	0.00319775	Sspon.02G0041920-1P/Sspon.05G0014320-4D/novel.14399/Sspon.05G0014320-1A/Sspon.06G0001920-4D/novel.48288/Sspon.05G0014320-3C/Sspon.06G0001920-2B/Sspon.05G0014320-2B/novel.67279/Sspon.02G0041920-2C/Sspon.02G0008510-1A/novel.523/Sspon.02G0008510-1P/Sspon.01G0039050-1B/novel.65315/novel.7516	17	8	9
Biological process	GO:0071453	cellular response to oxygen levels	17/6951	66/69448	0.00020459	0.00319775	Sspon.02G0041920-1P/Sspon.05G0014320-4D/novel.14399/Sspon.05G0014320-1A/Sspon.06G0001920-4D/novel.48288/Sspon.05G0014320-3C/Sspon.06G0001920-2B/Sspon.05G0014320-2B/novel.67279/Sspon.02G0041920-2C/Sspon.02G0008510-1A/novel.523/Sspon.02G0008510-1P/Sspon.01G0039050-1B/novel.65315/novel.7516	17	8	9
Molecular function	GO:0005244	voltage-gated ion channel activity	43/7777	243/76768	0.000217538	0.00241751	novel.61645/Sspon.08G0010740-1P/novel.4954/novel.24855/novel.63052/Sspon.05G0005010-2D/novel.51461/Sspon.08G0010740-3C/novel.4965/Sspon.04G0009220-2B/Sspon.08G0019260-3D/Sspon.04G0009220-4D/Sspon.08G0010740-2B/Sspon.08G0019260-1T/Sspon.04G0009220-2P/novel.28061/novel.47636/Sspon.01G0049590-1P/novel.70476/Sspon.04G0009220-1P/Sspon.04G0025490-1B/Sspon.03G0008930-2C/novel.59776/novel.45683/Sspon.04G…	43	24	19
Molecular function	GO:0022832	voltage-gated channel activity	43/7777	243/76768	0.000217538	0.00241751	novel.61645/Sspon.08G0010740-1P/novel.4954/novel.24855/novel.63052/Sspon.05G0005010-2D/novel.51461/Sspon.08G0010740-3C/novel.4965/Sspon.04G0009220-2B/Sspon.08G0019260-3D/Sspon.04G0009220-4D/Sspon.08G0010740-2B/Sspon.08G0019260-1T/Sspon.04G0009220-2P/novel.28061/novel.47636/Sspon.01G0049590-1P/novel.70476/Sspon.04G0009220-1P/Sspon.04G0025490-1B/Sspon.03G0008930-2C/novel.59776/novel.45683/Sspon.04G…	43	24	19
Biological process	GO:0006524	alanine catabolic process	9/6951	23/69448	0.000221114	0.00337793	novel.1356/novel.8393/Sspon.01G0017210-1T/Sspon.01G0042790-1B/Sspon.01G0017210-1A/Sspon.01G0017200-3C/Sspon.01G0042790-2C/Sspon.02G0003400-2B/Sspon.01G0059530-1D	9	7	2
Biological process	GO:0009080	pyruvate family amino acid catabolic process	9/6951	23/69448	0.000221114	0.00337793	novel.1356/novel.8393/Sspon.01G0017210-1T/Sspon.01G0042790-1B/Sspon.01G0017210-1A/Sspon.01G0017200-3C/Sspon.01G0042790-2C/Sspon.02G0003400-2B/Sspon.01G0059530-1D	9	7	2
Biological process	GO:0042851	L-alanine metabolic process	9/6951	23/69448	0.000221114	0.00337793	novel.1356/novel.8393/Sspon.01G0017210-1T/Sspon.01G0042790-1B/Sspon.01G0017210-1A/Sspon.01G0017200-3C/Sspon.01G0042790-2C/Sspon.02G0003400-2B/Sspon.01G0059530-1D	9	7	2
Biological process	GO:0042853	L-alanine catabolic process	9/6951	23/69448	0.000221114	0.00337793	novel.1356/novel.8393/Sspon.01G0017210-1T/Sspon.01G0042790-1B/Sspon.01G0017210-1A/Sspon.01G0017200-3C/Sspon.01G0042790-2C/Sspon.02G0003400-2B/Sspon.01G0059530-1D	9	7	2
Molecular function	GO:0004805	trehalose-phosphatase activity	15/7777	54/76768	0.00022123	0.00243734	Sspon.02G0015060-3D/Sspon.02G0015060-1P/Sspon.02G0015060-2B/Sspon.02G0015060-1A/novel.50750/Sspon.02G0015800-1A/Sspon.02G0015800-3C/novel.44693/Sspon.02G0015800-2B/Sspon.01G0011090-1T/Sspon.01G0011090-2B/Sspon.01G0011100-2C/Sspon.04G0006870-1A/Sspon.01G0011100-1A/novel.32831	15	11	4
Biological process	GO:0006551	leucine metabolic process	20/6951	85/69448	0.000224166	0.00340531	novel.2861/Sspon.07G0014420-1A/Sspon.02G0030710-3D/novel.58680/novel.63382/novel.7397/Sspon.01G0057720-1D/Sspon.07G0014420-2C/novel.55187/Sspon.02G0030710-2B/Sspon.04G0019550-3D/novel.2865/novel.46972/novel.3111/novel.61002/Sspon.01G0036410-2C/Sspon.01G0036410-1P/Sspon.06G0006280-1A/novel.7867/Sspon.08G0003750-3D	20	19	1
Biological process	GO:0031408	oxylipin biosynthetic process	30/6951	152/69448	0.000227533	0.00343715	novel.6886/novel.9055/novel.4669/Sspon.04G0030660-2D/Sspon.04G0030660-1P/Sspon.04G0030660-1C/Sspon.01G0046850-1B/novel.9048/Sspon.03G0001370-1A/Sspon.01G0046850-1P/Sspon.01G0056620-1C/Sspon.03G0001400-2B/Sspon.05G0010510-1A/novel.4670/Sspon.08G0029740-1D/Sspon.06G0001670-2C/Sspon.05G0010510-3C/novel.6472/novel.32110/novel.25297/Sspon.06G0001670-3D/novel.66662/novel.44911/Sspon.01G0036320-2D/Sspon…	30	9	21
Molecular function	GO:0033201	alpha-1,4-glucan synthase activity	13/7777	43/76768	0.000228476	0.00249566	Sspon.08G0014350-2D/novel.21152/Sspon.08G0014350-1A/novel.61928/novel.60614/Sspon.05G0003010-1A/Sspon.04G0003570-1A/novel.57878/Sspon.07G0003460-1P/Sspon.06G0009780-3C/Sspon.05G0003010-3D/Sspon.08G0011120-3C/Sspon.01G0018500-1A	13	5	8
Cellular component	GO:0010494	cytoplasmic stress granule	32/7339	168/74202	0.000228632	0.00493364	Sspon.06G0029440-2D/Sspon.08G0001420-4D/Sspon.03G0007670-4D/Sspon.02G0014130-2B/Sspon.02G0014130-3C/novel.66597/Sspon.08G0001420-2B/Sspon.04G0009340-2B/Sspon.03G0007670-3C/Sspon.02G0014130-1A/novel.38201/Sspon.04G0009340-4D/Sspon.05G0023710-1B/Sspon.03G0007670-2B/Sspon.05G0004520-1A/novel.40184/Sspon.03G0007670-1A/Sspon.04G0006040-1A/Sspon.01G0004600-2B/novel.38199/Sspon.05G0023710-2D/Sspon.04G00…	32	16	16
Molecular function	GO:0004021	L-alanine:2-oxoglutarate aminotransferase activity	9/7777	23/76768	0.000242532	0.00258297	novel.1356/novel.8393/Sspon.01G0017210-1T/Sspon.01G0042790-1B/Sspon.01G0017210-1A/Sspon.01G0017200-3C/Sspon.01G0042790-2C/Sspon.02G0003400-2B/Sspon.01G0059530-1D	9	7	2
Molecular function	GO:0016756	glutathione gamma-glutamylcysteinyltransferase activity	9/7777	23/76768	0.000242532	0.00258297	novel.37203/novel.43089/Sspon.05G0025460-1B/novel.22226/novel.28826/Sspon.03G0020510-3C/Sspon.03G0020510-2B/novel.37202/Sspon.05G0025460-2C	9	5	4
Molecular function	GO:0047635	alanine-oxo-acid transaminase activity	9/7777	23/76768	0.000242532	0.00258297	novel.1356/novel.8393/Sspon.01G0017210-1T/Sspon.01G0042790-1B/Sspon.01G0017210-1A/Sspon.01G0017200-3C/Sspon.01G0042790-2C/Sspon.02G0003400-2B/Sspon.01G0059530-1D	9	7	2
Biological process	GO:0051289	protein homotetramerization	18/6951	73/69448	0.00024399	0.00366527	novel.67350/novel.68154/novel.33058/Sspon.01G0021330-3C/Sspon.08G0000830-1A/Sspon.04G0006710-1A/Sspon.08G0000830-2B/Sspon.01G0021330-2B/Sspon.04G0006710-4D/Sspon.08G0000830-3C/Sspon.01G0021330-1A/Sspon.08G0000830-4D/Sspon.04G0006710-2B/Sspon.08G0000830-1P/novel.67534/Sspon.01G0046880-2D/Sspon.01G0046880-1B/Sspon.07G0010420-1A	18	13	5
Molecular function	GO:0016411	acylglycerol O-acyltransferase activity	31/7777	158/76768	0.000250379	0.00260731	novel.18797/Sspon.02G0010590-3C/novel.13299/Sspon.02G0010590-1A/Sspon.03G0040650-2D/novel.21142/novel.31028/Sspon.04G0004970-1A/Sspon.02G0010590-2B/novel.25762/Sspon.03G0040650-1C/novel.25763/Sspon.08G0021200-2C/Sspon.01G0016100-1A/Sspon.08G0021200-1B/novel.10264/novel.21141/Sspon.01G0027310-3C/novel.55579/Sspon.04G0004970-2B/novel.54895/Sspon.02G0005110-1A/Sspon.01G0027310-2B/novel.12620/Sspon.0…	31	25	6
Biological process	GO:0044242	cellular lipid catabolic process	52/6951	316/69448	0.000250504	0.00374233	novel.39312/novel.31541/Sspon.04G0011490-2C/novel.29461/Sspon.04G0030660-2D/novel.54973/Sspon.04G0030660-1P/Sspon.04G0030660-1C/novel.37440/Sspon.05G0012590-1A/novel.58465/novel.31191/Sspon.01G0047560-1B/novel.33088/Sspon.07G0012160-1A/Sspon.04G0013020-1A/novel.65719/Sspon.04G0011490-1A/Sspon.06G0016830-1P/Sspon.01G0008350-2B/Sspon.01G0047560-1T/novel.43296/Sspon.06G0020040-1B/Sspon.01G0008350-4D…	52	35	17
Molecular function	GO:0004300	enoyl-CoA hydratase activity	12/7777	38/76768	0.000250939	0.00260731	novel.29461/novel.31191/novel.33088/Sspon.04G0013020-1A/novel.65719/Sspon.01G0008350-2B/Sspon.01G0008350-4D/novel.21112/Sspon.03G0014490-2C/novel.21117/Sspon.03G0014490-1A/Sspon.04G0031930-1C	12	12	0
Molecular function	GO:0015368	calcium:cation antiporter activity	12/7777	38/76768	0.000250939	0.00260731	Sspon.03G0023870-1A/Sspon.03G0047270-1D/novel.15558/novel.26306/novel.15518/novel.15555/novel.57305/Sspon.03G0023870-3C/Sspon.03G0023870-2B/Sspon.07G0000560-1A/Sspon.03G0013500-1A/novel.23904	12	11	1
Molecular function	GO:0030151	molybdenum ion binding	14/7777	49/76768	0.000257338	0.00265224	Sspon.04G0024040-3D/novel.31202/novel.67675/Sspon.04G0024040-2C/novel.29157/Sspon.06G0004940-2B/Sspon.02G0007850-1A/Sspon.02G0007910-1A/Sspon.06G0004940-3C/novel.50556/Sspon.06G0004940-1A/Sspon.02G0007850-1P/novel.38481/novel.36848	14	0	14
Biological process	GO:0071456	cellular response to hypoxia	13/6951	44/69448	0.000261159	0.00388008	Sspon.02G0041920-1P/Sspon.05G0014320-4D/novel.14399/Sspon.05G0014320-1A/Sspon.05G0014320-3C/Sspon.05G0014320-2B/novel.67279/Sspon.02G0041920-2C/Sspon.02G0008510-1A/novel.523/Sspon.02G0008510-1P/Sspon.01G0039050-1B/novel.7516	13	5	8
Molecular function	GO:0016832	aldehyde-lyase activity	24/7777	111/76768	0.000270827	0.00276894	Sspon.05G0018310-3C/Sspon.05G0018310-1P/Sspon.06G0031920-2D/Sspon.06G0017450-1A/Sspon.05G0013130-1A/Sspon.05G0013130-3D/novel.9376/novel.59082/Sspon.07G0019260-3D/novel.66500/novel.9402/Sspon.05G0018310-2B/Sspon.05G0032060-1C/Sspon.08G0006060-3C/novel.66548/novel.38912/Sspon.07G0019260-2C/Sspon.08G0006070-2D/novel.49950/novel.38913/novel.13263/Sspon.08G0006060-2B/Sspon.05G0013130-2B/novel.37493	24	1	23
Biological process	GO:0031407	oxylipin metabolic process	30/6951	154/69448	0.000288162	0.00425787	novel.6886/novel.9055/novel.4669/Sspon.04G0030660-2D/Sspon.04G0030660-1P/Sspon.04G0030660-1C/Sspon.01G0046850-1B/novel.9048/Sspon.03G0001370-1A/Sspon.01G0046850-1P/Sspon.01G0056620-1C/Sspon.03G0001400-2B/Sspon.05G0010510-1A/novel.4670/Sspon.08G0029740-1D/Sspon.06G0001670-2C/Sspon.05G0010510-3C/novel.6472/novel.32110/novel.25297/Sspon.06G0001670-3D/novel.66662/novel.44911/Sspon.01G0036320-2D/Sspon…	30	9	21
Biological process	GO:0055083	monovalent inorganic anion homeostasis	18/6951	74/69448	0.000292535	0.00427612	novel.39312/novel.31541/Sspon.04G0011490-2C/novel.37440/Sspon.05G0012590-1A/Sspon.08G0005110-4D/Sspon.04G0011490-1A/Sspon.08G0005110-3C/Sspon.08G0005110-1A/novel.43296/Sspon.06G0020040-1B/Sspon.08G0005110-2B/Sspon.05G0012590-2C/Sspon.05G0005640-1P/novel.31168/Sspon.04G0023850-2D/novel.43294/Sspon.05G0005640-3C	18	6	12
Biological process	GO:0009310	amine catabolic process	12/6951	39/69448	0.000294141	0.00427612	Sspon.05G0002950-3C/Sspon.05G0002950-1A/novel.42566/Sspon.02G0039670-1B/Sspon.05G0002950-2B/Sspon.03G0002320-1A/Sspon.05G0002950-4D/novel.13933/novel.49137/Sspon.03G0002320-2B/novel.13934/Sspon.04G0016560-1T	12	6	6
Biological process	GO:0042402	cellular biogenic amine catabolic process	12/6951	39/69448	0.000294141	0.00427612	Sspon.05G0002950-3C/Sspon.05G0002950-1A/novel.42566/Sspon.02G0039670-1B/Sspon.05G0002950-2B/Sspon.03G0002320-1A/Sspon.05G0002950-4D/novel.13933/novel.49137/Sspon.03G0002320-2B/novel.13934/Sspon.04G0016560-1T	12	6	6
Biological process	GO:0016138	glycoside biosynthetic process	17/6951	68/69448	0.000301082	0.00435361	novel.19643/novel.51645/novel.51646/novel.51647/Sspon.01G0032890-1A/novel.51643/novel.51942/Sspon.02G0020540-2B/novel.51641/Sspon.02G0020540-1A/novel.14090/novel.51943/novel.51944/Sspon.02G0057570-1D/novel.51940/Sspon.02G0054340-1C/novel.20027	17	13	4
Molecular function	GO:0099516	ion antiporter activity	34/7777	181/76768	0.000306316	0.00307469	Sspon.03G0023870-1A/Sspon.03G0047270-1D/novel.15558/novel.26306/novel.15518/novel.15555/novel.57305/novel.29394/novel.29404/novel.17592/Sspon.04G0023470-1B/Sspon.03G0023870-3C/Sspon.04G0023470-2D/Sspon.03G0018500-3D/Sspon.03G0023870-2B/novel.56747/novel.20298/Sspon.08G0009050-1A/Sspon.07G0000560-1A/Sspon.04G0015320-1A/novel.12533/Sspon.04G0015320-4D/novel.49861/Sspon.04G0015320-1P/Sspon.03G001350…	34	21	13
Molecular function	GO:0005351	carbohydrate:proton symporter activity	49/7777	292/76768	0.000307951	0.00307469	novel.24469/novel.59489/novel.15704/novel.5434/novel.32544/novel.19049/novel.57782/Sspon.02G0014670-2B/Sspon.01G0013160-2P/novel.11912/Sspon.01G0005290-1T/novel.69933/Sspon.01G0036150-2D/novel.69930/Sspon.02G0024090-3C/Sspon.02G0047460-1C/novel.65887/novel.18381/Sspon.02G0027730-1A/Sspon.02G0047440-2D/novel.17500/novel.62179/Sspon.02G0027730-1T/Sspon.04G0014770-2B/novel.37124/Sspon.01G0021890-4D/…	49	25	24
Molecular function	GO:0005402	carbohydrate:cation symporter activity	49/7777	292/76768	0.000307951	0.00307469	novel.24469/novel.59489/novel.15704/novel.5434/novel.32544/novel.19049/novel.57782/Sspon.02G0014670-2B/Sspon.01G0013160-2P/novel.11912/Sspon.01G0005290-1T/novel.69933/Sspon.01G0036150-2D/novel.69930/Sspon.02G0024090-3C/Sspon.02G0047460-1C/novel.65887/novel.18381/Sspon.02G0027730-1A/Sspon.02G0047440-2D/novel.17500/novel.62179/Sspon.02G0027730-1T/Sspon.04G0014770-2B/novel.37124/Sspon.01G0021890-4D/…	49	25	24
Cellular component	GO:0009706	chloroplast inner membrane	58/7339	370/74202	0.000311974	0.00639547	novel.24469/novel.25130/Sspon.03G0016540-3D/Sspon.03G0026200-1B/novel.28992/novel.31062/novel.29495/novel.62083/novel.69933/novel.69930/Sspon.02G0027800-3D/novel.17361/Sspon.01G0015410-3D/Sspon.08G0016620-3D/Sspon.01G0030610-3D/Sspon.02G0023660-2B/novel.5496/novel.1117/novel.6095/Sspon.04G0022050-1B/novel.66345/Sspon.04G0022050-2C/Sspon.01G0030610-1A/Sspon.03G0020530-1P/Sspon.08G0016620-2B/Sspon.…	58	29	29
Biological process	GO:0055129	L-proline biosynthetic process	11/6951	34/69448	0.000320848	0.00459064	Sspon.03G0002750-3D/Sspon.01G0026110-1A/Sspon.03G0002750-1P/Sspon.01G0024190-1A/novel.8924/Sspon.01G0026110-2B/Sspon.03G0002750-1A/Sspon.03G0002750-2C/Sspon.01G0024190-3C/Sspon.01G0024190-1P/novel.69045	11	11	0
Biological process	GO:1901292	nucleoside phosphate catabolic process	60/6951	382/69448	0.000320869	0.00459064	Sspon.05G0018310-3C/Sspon.05G0018310-1P/Sspon.08G0016040-1A/Sspon.08G0014830-1A/novel.67079/Sspon.03G0004290-3C/Sspon.08G0016040-3D/Sspon.02G0012610-1A/novel.59082/Sspon.04G0017410-1P/Sspon.02G0037250-1B/Sspon.05G0007060-4D/Sspon.08G0004160-2C/Sspon.03G0029970-1B/Sspon.03G0004290-2P/Sspon.05G0007060-1A/Sspon.07G0019260-3D/novel.66500/Sspon.05G0007060-3C/Sspon.02G0012610-2B/Sspon.03G0029970-2C/Ssp…	60	20	40
Molecular function	GO:0050502	cis-zeatin O-beta-D-glucosyltransferase activity	14/7777	50/76768	0.000324335	0.00321318	novel.64224/novel.64223/novel.38779/novel.61756/novel.61755/novel.60182/novel.60409/novel.41230/novel.42792/Sspon.03G0022010-3C/Sspon.05G0005610-1P/Sspon.05G0005590-1T/novel.67122/Sspon.04G0012650-3D	14	6	8
Biological process	GO:0097164	ammonium ion metabolic process	38/6951	213/69448	0.000325821	0.00463695	novel.54173/novel.57849/Sspon.08G0006160-1A/Sspon.08G0006160-1T/Sspon.08G0016340-2B/novel.15208/Sspon.08G0016340-3D/Sspon.08G0006160-2B/novel.43551/novel.37754/novel.17647/novel.17594/Sspon.08G0016340-1A/novel.36766/novel.15244/Sspon.01G0053860-1C/novel.39685/novel.27997/Sspon.05G0015190-3C/Sspon.05G0015190-4D/novel.15156/Sspon.03G0008370-2P/novel.15155/Sspon.02G0045710-2D/Sspon.03G0021910-3D/Ssp…	38	21	17
Biological process	GO:0006522	alanine metabolic process	10/6951	29/69448	0.000333806	0.0047011	novel.1356/novel.8393/Sspon.01G0017210-1T/Sspon.01G0042790-1B/Sspon.01G0017210-1A/Sspon.01G0017200-3C/Sspon.01G0042790-2C/Sspon.02G0003400-2B/Sspon.01G0059530-1D/Sspon.03G0031040-1B	10	8	2
Biological process	GO:0009078	pyruvate family amino acid metabolic process	10/6951	29/69448	0.000333806	0.0047011	novel.1356/novel.8393/Sspon.01G0017210-1T/Sspon.01G0042790-1B/Sspon.01G0017210-1A/Sspon.01G0017200-3C/Sspon.01G0042790-2C/Sspon.02G0003400-2B/Sspon.01G0059530-1D/Sspon.03G0031040-1B	10	8	2
Biological process	GO:2000070	regulation of response to water deprivation	37/6951	206/69448	0.000338079	0.00473661	Sspon.08G0000770-2C/novel.38072/Sspon.07G0003050-2B/novel.52694/Sspon.01G0042440-1B/Sspon.01G0042440-2D/novel.23006/novel.60625/Sspon.04G0011240-1A/novel.61947/novel.64421/novel.64422/Sspon.01G0042440-1P/Sspon.07G0003050-1A/novel.15758/Sspon.03G0000690-3C/novel.31514/Sspon.07G0003050-3D/Sspon.03G0001860-1A/novel.23005/Sspon.02G0018970-1A/Sspon.01G0042440-2P/Sspon.07G0003080-3C/Sspon.02G0035080-2D…	37	32	5
Molecular function	GO:0019187	beta-1,4-mannosyltransferase activity	16/7777	62/76768	0.000348829	0.00336627	novel.19348/novel.15944/Sspon.02G0035110-1B/Sspon.02G0005540-3C/Sspon.02G0005560-3C/Sspon.02G0005550-1A/novel.10545/novel.15737/novel.15741/Sspon.02G0005720-1A/Sspon.02G0035170-2P/novel.15943/Sspon.02G0005690-1A/Sspon.02G0011130-2B/novel.15738/novel.16385	16	2	14
Molecular function	GO:0051753	mannan synthase activity	16/7777	62/76768	0.000348829	0.00336627	novel.19348/novel.15944/Sspon.02G0035110-1B/Sspon.02G0005540-3C/Sspon.02G0005560-3C/Sspon.02G0005550-1A/novel.10545/novel.15737/novel.15741/Sspon.02G0005720-1A/Sspon.02G0035170-2P/novel.15943/Sspon.02G0005690-1A/Sspon.02G0011130-2B/novel.15738/novel.16385	16	2	14
Molecular function	GO:0080046	quercetin 4'-O-glucosyltransferase activity	16/7777	62/76768	0.000348829	0.00336627	Sspon.07G0020070-4D/novel.64224/novel.64223/novel.61756/novel.17733/novel.61755/novel.60409/Sspon.07G0020070-3C/Sspon.07G0020070-1A/Sspon.07G0020070-2B/Sspon.03G0022010-3C/novel.20389/novel.67122/novel.17734/novel.25831/novel.49872	16	6	10
Molecular function	GO:0061135	endopeptidase regulator activity	32/7777	168/76768	0.000350324	0.00336627	Sspon.01G0031420-1A/novel.55273/Sspon.01G0031420-2D/Sspon.07G0027770-2D/Sspon.07G0033570-1C/Sspon.06G0007910-1A/novel.55270/Sspon.07G0005080-1P/novel.57091/Sspon.07G0005080-3C/Sspon.07G0015720-1A/Sspon.07G0005080-1A/novel.26586/Sspon.03G0019550-3D/Sspon.07G0015710-2P/novel.46228/novel.49693/Sspon.03G0019480-2C/novel.26788/novel.57080/Sspon.03G0004220-4D/Sspon.03G0004220-1A/novel.49696/Sspon.07G00…	32	15	17
Molecular function	GO:0018685	alkane 1-monooxygenase activity	11/7777	34/76768	0.000356593	0.00340094	novel.59175/Sspon.07G0018410-1A/novel.47665/Sspon.07G0006850-1P/Sspon.07G0018410-2B/Sspon.07G0018410-3C/novel.42098/novel.38226/novel.70331/novel.25448/novel.40205	11	4	7
Biological process	GO:1902074	response to salt	15/6951	57/69448	0.000369461	0.00514961	novel.11664/Sspon.03G0015260-3C/Sspon.03G0015280-1A/Sspon.01G0020280-3D/Sspon.03G0015260-1A/Sspon.03G0022030-1A/novel.523/Sspon.03G0022030-2D/Sspon.01G0009670-1A/Sspon.01G0020280-2B/Sspon.01G0039050-1B/novel.18270/Sspon.03G0015260-1P/novel.7516/novel.56452	15	14	1
Molecular function	GO:0004867	serine-type endopeptidase inhibitor activity	25/7777	121/76768	0.000425171	0.00402496	Sspon.01G0031420-1A/novel.55273/Sspon.01G0031420-2D/Sspon.07G0027770-2D/Sspon.07G0033570-1C/Sspon.06G0007910-1A/novel.55270/novel.57091/Sspon.07G0015720-1A/novel.26586/Sspon.03G0019550-3D/Sspon.07G0015710-2P/novel.46228/novel.49693/Sspon.03G0019480-2C/novel.26788/novel.57080/novel.49696/Sspon.07G0015750-1A/novel.27582/novel.58742/novel.32452/novel.57089/Sspon.07G0015730-1A/novel.32453	25	13	12
Molecular function	GO:0004351	glutamate decarboxylase activity	8/7777	20/76768	0.000453173	0.0042585	Sspon.07G0015110-2B/Sspon.06G0021350-3D/novel.44245/Sspon.07G0015110-4D/Sspon.06G0021350-1B/novel.40542/Sspon.07G0015110-3C/Sspon.06G0021350-2C	8	8	0
Biological process	GO:1902171	regulation of tocopherol cyclase activity	10/6951	30/69448	0.000456014	0.0063234	novel.32609/Sspon.04G0000800-2D/Sspon.04G0000810-2D/novel.33668/novel.27123/novel.27122/Sspon.04G0000800-1A/novel.67981/novel.27124/Sspon.04G0031010-1C	10	0	10
Biological process	GO:0006809	nitric oxide biosynthetic process	9/6951	25/69448	0.00045922	0.00633536	Sspon.04G0024040-3D/novel.31202/Sspon.04G0024040-2C/novel.29157/Sspon.06G0004940-2B/Sspon.05G0013460-1A/Sspon.06G0004940-3C/novel.50556/Sspon.06G0004940-1A	9	0	9
Biological process	GO:0009072	aromatic amino acid family metabolic process	56/6951	356/69448	0.000477263	0.00655085	Sspon.04G0008060-1A/novel.31261/Sspon.04G0008060-2B/Sspon.04G0008040-7P/Sspon.04G0008060-3C/Sspon.01G0039980-1P/Sspon.08G0013010-2B/Sspon.05G0012090-4D/novel.10091/Sspon.02G0039670-1B/novel.31263/novel.31257/novel.56913/Sspon.05G0012090-1A/Sspon.05G0012090-2B/novel.68112/novel.56912/Sspon.04G0008040-9P/novel.64565/Sspon.04G0008040-10P/novel.60707/Sspon.01G0039980-1B/Sspon.04G0032220-1C/novel.6824…	56	26	30
Biological process	GO:0043648	dicarboxylic acid metabolic process	58/6951	372/69448	0.000481236	0.00657204	Sspon.01G0026110-1A/Sspon.07G0002560-2D/Sspon.01G0014000-3D/novel.68154/Sspon.03G0009080-1A/Sspon.01G0024190-1A/Sspon.01G0039980-1P/Sspon.07G0015110-2B/Sspon.03G0006680-1A/novel.10091/novel.8924/Sspon.06G0021350-3D/Sspon.01G0026110-2B/Sspon.01G0014000-1A/Sspon.03G0009080-3C/novel.44245/novel.68112/Sspon.07G0015110-4D/novel.64565/Sspon.01G0039980-1B/Sspon.06G0021350-1B/Sspon.04G0017250-1A/novel.40…	58	39	19
Biological process	GO:0019432	triglyceride biosynthetic process	20/6951	90/69448	0.000499469	0.00678675	novel.18797/Sspon.02G0010590-3C/novel.13299/Sspon.02G0010590-1A/Sspon.03G0040650-2D/novel.31028/Sspon.04G0004970-1A/Sspon.02G0010590-2B/novel.25762/Sspon.04G0006410-1A/Sspon.03G0040650-1C/novel.25763/Sspon.08G0021200-2C/Sspon.08G0021200-1B/novel.21141/novel.55579/Sspon.04G0004970-2B/novel.54895/novel.12620/Sspon.07G0011260-1A	20	20	0
Molecular function	GO:0050403	trans-zeatin O-beta-D-glucosyltransferase activity	9/7777	25/76768	0.000502526	0.0046878	novel.64224/novel.64223/novel.61756/novel.61755/novel.60182/novel.60409/Sspon.03G0022010-3C/novel.67122/Sspon.04G0012650-3D	9	5	4
Biological process	GO:0006635	fatty acid beta-oxidation	34/6951	188/69448	0.000504408	0.0068196	novel.29461/Sspon.04G0030660-2D/novel.54973/Sspon.04G0030660-1P/Sspon.04G0030660-1C/novel.58465/novel.31191/Sspon.01G0047560-1B/novel.33088/Sspon.07G0012160-1A/Sspon.04G0013020-1A/novel.65719/Sspon.06G0016830-1P/Sspon.01G0008350-2B/Sspon.01G0047560-1T/Sspon.01G0008350-4D/novel.24555/Sspon.06G0016830-3D/novel.21112/Sspon.03G0018740-2C/Sspon.08G0011680-4D/Sspon.03G0014490-2C/Sspon.06G0016830-1A/Ssp…	34	33	1
Molecular function	GO:0019904	protein domain specific binding	32/7777	172/76768	0.000537767	0.00487063	Sspon.05G0016910-1A/novel.15757/Sspon.05G0016910-4D/Sspon.05G0016910-3C/Sspon.02G0035910-2D/novel.40199/Sspon.02G0035090-1P/Sspon.02G0035090-2D/Sspon.05G0016910-2B/novel.29770/Sspon.06G0005960-2C/novel.18632/Sspon.04G0035060-1P/Sspon.02G0035910-1B/Sspon.04G0025740-1B/Sspon.01G0046090-3D/Sspon.04G0025740-2C/novel.15756/Sspon.01G0046090-1B/Sspon.03G0021760-4D/Sspon.03G0021760-1A/novel.8989/novel.70…	32	5	27
Biological process	GO:0006593	ornithine catabolic process	6/6951	12/69448	0.000543037	0.00719791	Sspon.01G0026110-1A/Sspon.01G0024190-1A/novel.8924/Sspon.01G0026110-2B/Sspon.01G0024190-3C/Sspon.01G0024190-1P	6	6	0
Biological process	GO:0015791	polyol transport	6/6951	12/69448	0.000543037	0.00719791	Sspon.05G0008140-2B/Sspon.02G0024090-3C/Sspon.05G0008140-1A/Sspon.02G0024090-1A/Sspon.05G0008140-3C/Sspon.02G0024090-2B	6	6	0
Biological process	GO:0015798	myo-inositol transport	6/6951	12/69448	0.000543037	0.00719791	Sspon.05G0008140-2B/Sspon.02G0024090-3C/Sspon.05G0008140-1A/Sspon.02G0024090-1A/Sspon.05G0008140-3C/Sspon.02G0024090-2B	6	6	0
Biological process	GO:0019544	arginine catabolic process to glutamate	6/6951	12/69448	0.000543037	0.00719791	Sspon.01G0026110-1A/Sspon.01G0024190-1A/novel.8924/Sspon.01G0026110-2B/Sspon.01G0024190-3C/Sspon.01G0024190-1P	6	6	0
Molecular function	GO:0003825	alpha,alpha-trehalose-phosphate synthase (UDP-forming) activity	7/7777	16/76768	0.000545407	0.00487063	Sspon.02G0015060-3D/Sspon.02G0015060-1P/Sspon.02G0015060-2B/Sspon.02G0015060-1A/Sspon.07G0004130-1A/Sspon.07G0004130-2B/novel.57906	7	4	3
Molecular function	GO:0004142	diacylglycerol cholinephosphotransferase activity	7/7777	16/76768	0.000545407	0.00487063	Sspon.08G0006160-1A/Sspon.08G0006160-1T/Sspon.08G0006160-2B/Sspon.08G0006160-3D/Sspon.04G0020130-2C/Sspon.08G0012230-4D/novel.32438	7	1	6
Molecular function	GO:0010475	galactose-1-phosphate guanylyltransferase (GDP) activity	7/7777	16/76768	0.000545407	0.00487063	Sspon.07G0020070-4D/novel.17733/Sspon.07G0020070-3C/Sspon.07G0020070-1A/Sspon.07G0020070-2B/novel.20389/novel.17734	7	0	7
Molecular function	GO:0080047	GDP-L-galactose phosphorylase activity	7/7777	16/76768	0.000545407	0.00487063	Sspon.07G0020070-4D/novel.17733/Sspon.07G0020070-3C/Sspon.07G0020070-1A/Sspon.07G0020070-2B/novel.20389/novel.17734	7	0	7
Molecular function	GO:0080048	GDP-D-glucose phosphorylase activity	7/7777	16/76768	0.000545407	0.00487063	Sspon.07G0020070-4D/novel.17733/Sspon.07G0020070-3C/Sspon.07G0020070-1A/Sspon.07G0020070-2B/novel.20389/novel.17734	7	0	7
Molecular function	GO:0047037	salutaridine reductase (NADPH) activity	12/7777	41/76768	0.000548804	0.00487063	novel.38864/Sspon.05G0006640-1A/novel.9497/novel.35122/novel.37009/novel.37356/novel.35127/novel.43210/Sspon.04G0007450-1A/novel.37010/Sspon.05G0012000-2C/novel.29006	12	5	7
Biological process	GO:0009567	double fertilization forming a zygote and endosperm	11/6951	36/69448	0.000558107	0.00736157	novel.55581/Sspon.07G0034580-1C/novel.59107/Sspon.01G0048780-2D/Sspon.07G0034580-2D/Sspon.01G0048780-1P/novel.15116/Sspon.01G0014130-1A/novel.69423/Sspon.02G0024360-1A/Sspon.02G0041840-3D	11	6	5
Molecular function	GO:0004587	ornithine-oxo-acid transaminase activity	6/7777	12/76768	0.000580002	0.00507701	Sspon.01G0026110-1A/Sspon.01G0024190-1A/novel.8924/Sspon.01G0026110-2B/Sspon.01G0024190-3C/Sspon.01G0024190-1P	6	6	0
Molecular function	GO:0005366	myo-inositol:proton symporter activity	6/7777	12/76768	0.000580002	0.00507701	Sspon.05G0008140-2B/Sspon.02G0024090-3C/Sspon.05G0008140-1A/Sspon.02G0024090-1A/Sspon.05G0008140-3C/Sspon.02G0024090-2B	6	6	0
Biological process	GO:0016137	glycoside metabolic process	17/6951	72/69448	0.000616582	0.00809339	novel.19643/novel.51645/novel.51646/novel.51647/Sspon.01G0032890-1A/novel.51643/novel.51942/Sspon.02G0020540-2B/novel.51641/Sspon.02G0020540-1A/novel.14090/novel.51943/novel.51944/Sspon.02G0057570-1D/novel.51940/Sspon.02G0054340-1C/novel.20027	17	13	4
Molecular function	GO:0022838	substrate-specific channel activity	73/7777	492/76768	0.000633117	0.00550424	novel.61645/Sspon.08G0010740-1P/novel.62391/novel.4954/novel.65257/Sspon.08G0003540-2D/novel.24855/Sspon.08G0003600-2B/novel.63052/Sspon.02G0008960-4D/novel.67116/Sspon.02G0008960-3C/Sspon.05G0005010-2D/novel.51461/Sspon.08G0010740-3C/Sspon.02G0008960-1A/novel.66247/novel.4965/Sspon.04G0009220-2B/novel.34728/Sspon.08G0019260-3D/Sspon.04G0009220-4D/Sspon.08G0010740-2B/novel.67100/Sspon.08G0019260-…	73	29	44
Biological process	GO:0009445	putrescine metabolic process	9/6951	26/69448	0.000640259	0.00828354	Sspon.08G0016340-2B/Sspon.08G0016340-3D/novel.43551/novel.37754/Sspon.08G0016340-1A/novel.39685/Sspon.05G0015190-3C/Sspon.05G0015190-4D/novel.66337	9	5	4
Biological process	GO:0009446	putrescine biosynthetic process	9/6951	26/69448	0.000640259	0.00828354	Sspon.08G0016340-2B/Sspon.08G0016340-3D/novel.43551/novel.37754/Sspon.08G0016340-1A/novel.39685/Sspon.05G0015190-3C/Sspon.05G0015190-4D/novel.66337	9	5	4
Biological process	GO:0046209	nitric oxide metabolic process	9/6951	26/69448	0.000640259	0.00828354	Sspon.04G0024040-3D/novel.31202/Sspon.04G0024040-2C/novel.29157/Sspon.06G0004940-2B/Sspon.05G0013460-1A/Sspon.06G0004940-3C/novel.50556/Sspon.06G0004940-1A	9	0	9
Biological process	GO:1990069	stomatal opening	16/6951	66/69448	0.000646925	0.00832994	Sspon.05G0005010-2D/novel.4242/novel.34720/Sspon.01G0018960-2B/novel.15758/Sspon.02G0035080-2D/Sspon.04G0017000-2C/novel.70476/novel.34719/Sspon.02G0035080-1P/Sspon.02G0035080-1B/novel.42909/Sspon.03G0008210-4D/novel.40628/Sspon.02G0006890-1A/Sspon.05G0005010-1A	16	14	2
Molecular function	GO:0016840	carbon-nitrogen lyase activity	22/7777	104/76768	0.000653674	0.00564456	Sspon.04G0008060-1A/novel.31261/Sspon.04G0008060-2B/Sspon.04G0008040-7P/Sspon.04G0008060-3C/Sspon.02G0026110-2B/Sspon.02G0026110-1A/novel.31263/novel.31257/Sspon.04G0008040-9P/Sspon.04G0008040-10P/Sspon.04G0032220-1C/Sspon.02G0026110-4D/Sspon.04G0008040-5P/novel.58140/Sspon.04G0008040-4P/novel.10234/novel.62972/novel.66963/novel.38906/Sspon.04G0012620-2B/novel.47014	22	4	18
Biological process	GO:0009081	branched-chain amino acid metabolic process	28/6951	147/69448	0.000653765	0.00837811	novel.2861/Sspon.07G0014420-1A/Sspon.02G0030710-3D/novel.58680/novel.63382/novel.7397/Sspon.01G0057720-1D/Sspon.07G0014420-2C/novel.55187/Sspon.07G0002050-2C/Sspon.02G0030710-2B/Sspon.04G0019550-3D/novel.2865/novel.46972/novel.3111/novel.58140/novel.61002/novel.33562/Sspon.01G0036410-2C/Sspon.01G0036410-1P/Sspon.06G0006280-1A/novel.7867/novel.66104/Sspon.08G0003750-3D/Sspon.01G0028570-2P/Sspon.07…	28	23	5
Molecular function	GO:0005242	inward rectifier potassium channel activity	8/7777	21/76768	0.000667246	0.00564728	novel.4954/novel.51461/novel.4965/novel.47636/Sspon.01G0049590-1P/novel.45683/Sspon.06G0013970-1P/Sspon.06G0013970-1A	8	5	3
Molecular function	GO:0009916	alternative oxidase activity	8/7777	21/76768	0.000667246	0.00564728	novel.64960/Sspon.05G0001360-1A/Sspon.05G0001360-2D/Sspon.05G0001360-2P/novel.66656/Sspon.04G0023330-2D/Sspon.05G0001360-1P/Sspon.05G0004030-1A	8	7	1
Molecular function	GO:0102721	ubiquinol:oxygen oxidoreductase activity	8/7777	21/76768	0.000667246	0.00564728	novel.64960/Sspon.05G0001360-1A/Sspon.05G0001360-2D/Sspon.05G0001360-2P/novel.66656/Sspon.04G0023330-2D/Sspon.05G0001360-1P/Sspon.05G0004030-1A	8	7	1
Biological process	GO:0009062	fatty acid catabolic process	34/6951	191/69448	0.000676034	0.00862262	novel.29461/Sspon.04G0030660-2D/novel.54973/Sspon.04G0030660-1P/Sspon.04G0030660-1C/novel.58465/novel.31191/Sspon.01G0047560-1B/novel.33088/Sspon.07G0012160-1A/Sspon.04G0013020-1A/novel.65719/Sspon.06G0016830-1P/Sspon.01G0008350-2B/Sspon.01G0047560-1T/Sspon.01G0008350-4D/novel.24555/Sspon.06G0016830-3D/novel.21112/Sspon.03G0018740-2C/Sspon.08G0011680-4D/Sspon.03G0014490-2C/Sspon.06G0016830-1A/Ssp…	34	33	1
Molecular function	GO:0015036	disulfide oxidoreductase activity	55/7777	349/76768	0.000679089	0.00570971	novel.27681/novel.26997/Sspon.03G0005190-2C/Sspon.03G0022990-2B/novel.28777/Sspon.07G0013190-1P/novel.40718/novel.37001/Sspon.07G0019830-1A/novel.49797/novel.33129/Sspon.05G0024210-1B/novel.46025/novel.42875/Sspon.05G0001370-1A/Sspon.05G0024210-2D/Sspon.05G0024210-1P/novel.49796/novel.38871/novel.48081/Sspon.04G0024220-2D/novel.26017/novel.21795/novel.18034/Sspon.04G0021790-1P/Sspon.05G0007380-3D…	55	38	17
Biological process	GO:0009166	nucleotide catabolic process	56/6951	363/69448	0.000769353	0.00970707	Sspon.05G0018310-3C/Sspon.05G0018310-1P/Sspon.08G0016040-1A/Sspon.08G0014830-1A/novel.67079/Sspon.03G0004290-3C/Sspon.08G0016040-3D/Sspon.02G0012610-1A/novel.59082/Sspon.04G0017410-1P/Sspon.02G0037250-1B/Sspon.08G0004160-2C/Sspon.03G0029970-1B/Sspon.03G0004290-2P/Sspon.07G0019260-3D/novel.66500/Sspon.02G0012610-2B/Sspon.03G0029970-2C/Sspon.03G0029970-1P/Sspon.08G0016040-2B/Sspon.01G0008890-1A/Ssp…	56	16	40
Biological process	GO:1901804	beta-glucoside metabolic process	16/6951	67/69448	0.000771827	0.00970707	novel.19643/novel.51645/novel.51646/novel.51647/Sspon.01G0032890-1A/novel.51643/novel.51942/Sspon.02G0020540-2B/novel.51641/Sspon.02G0020540-1A/novel.14090/novel.51943/novel.51944/Sspon.02G0057570-1D/novel.51940/Sspon.02G0054340-1C	16	13	3
Biological process	GO:1901806	beta-glucoside biosynthetic process	16/6951	67/69448	0.000771827	0.00970707	novel.19643/novel.51645/novel.51646/novel.51647/Sspon.01G0032890-1A/novel.51643/novel.51942/Sspon.02G0020540-2B/novel.51641/Sspon.02G0020540-1A/novel.14090/novel.51943/novel.51944/Sspon.02G0057570-1D/novel.51940/Sspon.02G0054340-1C	16	13	3
Biological process	GO:0042873	aldonate transmembrane transport	7/6951	17/69448	0.000786494	0.00984574	novel.15798/novel.15800/Sspon.01G0015410-3D/novel.1117/novel.6095/novel.65085/Sspon.01G0015410-2B	7	0	7
Biological process	GO:0140115	export across plasma membrane	10/6951	32/69448	0.000812411	0.0101067	novel.63148/novel.61763/Sspon.04G0002610-3D/novel.17592/novel.44586/novel.62509/novel.63149/novel.32052/novel.12533/novel.17590	10	8	2
Biological process	GO:0006040	amino sugar metabolic process	28/6951	149/69448	0.000814812	0.0101067	novel.2508/novel.66652/novel.34624/novel.62224/novel.42989/novel.14377/novel.11996/Sspon.02G0041800-1P/Sspon.04G0008670-1P/Sspon.02G0041800-2C/Sspon.05G0017040-1A/Sspon.03G0009830-1A/Sspon.01G0001910-4D/novel.16826/Sspon.08G0000910-1A/novel.2948/Sspon.04G0008670-2P/Sspon.02G0041800-3D/Sspon.03G0002240-1P/Sspon.04G0008670-4P/Sspon.08G0024680-1P/novel.23589/Sspon.04G0008670-4D/Sspon.02G0040250-1T/S…	28	21	7
Biological process	GO:0031936	negative regulation of chromatin silencing	14/6951	55/69448	0.000822857	0.0101598	novel.24690/novel.28553/Sspon.03G0022660-1A/novel.17706/novel.58049/Sspon.03G0022660-2C/novel.56688/novel.56111/novel.33575/novel.51822/novel.21445/Sspon.03G0009320-1A/novel.62693/novel.19985	14	10	4
Biological process	GO:0005985	sucrose metabolic process	27/6951	142/69448	0.00083015	0.0102033	novel.7683/novel.54097/Sspon.01G0009300-2B/Sspon.03G0028140-2C/Sspon.04G0004560-1A/Sspon.03G0028140-3D/novel.22840/Sspon.04G0004560-3C/novel.3142/Sspon.03G0028140-1B/Sspon.02G0013220-1T/Sspon.01G0011850-2B/Sspon.03G0028140-1P/Sspon.01G0009300-4D/novel.532/Sspon.03G0014890-1T/Sspon.02G0017910-2D/Sspon.01G0051520-1C/novel.54094/Sspon.02G0013220-4D/Sspon.05G0006310-1A/Sspon.01G0051520-2D/Sspon.02G00…	27	15	12
Molecular function	GO:0004029	aldehyde dehydrogenase (NAD) activity	17/7777	73/76768	0.000836795	0.0069897	Sspon.02G0013900-1A/novel.13464/Sspon.02G0013900-2C/Sspon.02G0013900-3D/Sspon.07G0003260-1A/Sspon.08G0010120-2B/Sspon.02G0049510-1C/novel.42844/Sspon.08G0006720-2B/Sspon.08G0006720-3C/novel.67316/Sspon.04G0007280-3C/novel.68407/Sspon.07G0019470-2B/novel.65315/novel.38824/Sspon.07G0003260-3D	17	12	5
Biological process	GO:0034440	lipid oxidation	39/6951	231/69448	0.000838591	0.0102604	novel.24078/novel.29461/Sspon.04G0030660-2D/novel.24089/novel.54973/Sspon.04G0030660-1P/Sspon.04G0030660-1C/novel.58465/novel.31191/Sspon.01G0047560-1B/novel.33088/Sspon.07G0012160-1A/Sspon.04G0013020-1A/novel.65719/Sspon.01G0034490-1B/Sspon.06G0016830-1P/Sspon.01G0008350-2B/Sspon.01G0047560-1T/Sspon.01G0008350-4D/novel.24555/Sspon.06G0016830-3D/novel.21112/Sspon.03G0018740-2C/Sspon.08G0011680-4D…	39	37	2
Molecular function	GO:0042879	aldonate transmembrane transporter activity	7/7777	17/76768	0.000846279	0.00702302	novel.15798/novel.15800/Sspon.01G0015410-3D/novel.1117/novel.6095/novel.65085/Sspon.01G0015410-2B	7	0	7
Biological process	GO:0009625	response to insect	17/6951	74/69448	0.00086007	0.0104758	Sspon.04G0024240-3D/Sspon.02G0030990-2C/novel.11664/Sspon.03G0015260-3C/Sspon.04G0024240-1T/Sspon.03G0015280-1A/Sspon.04G0028740-2C/Sspon.03G0015260-1A/novel.15061/Sspon.04G0024240-1B/novel.69813/novel.43706/novel.47039/novel.14550/Sspon.03G0015260-1P/Sspon.04G0028740-1B/Sspon.05G0036860-2P	17	12	5
Molecular function	GO:0016781	phosphotransferase activity, paired acceptors	10/7777	32/76768	0.000893345	0.00736577	novel.62888/Sspon.08G0008570-1A/novel.29959/novel.56185/Sspon.04G0026400-2D/Sspon.07G0008260-2B/Sspon.04G0026400-1B/Sspon.08G0008510-2C/Sspon.08G0020990-1B/Sspon.04G0026400-1P	10	0	10
Biological process	GO:0009308	amine metabolic process	63/6951	422/69448	0.000898482	0.0108946	Sspon.05G0002950-3C/Sspon.05G0002950-1A/novel.42566/novel.27736/novel.50577/Sspon.03G0018230-3D/novel.24399/Sspon.08G0016340-2B/Sspon.03G0030700-1B/novel.38779/novel.49171/Sspon.07G0003120-2B/novel.70582/Sspon.02G0039670-1B/Sspon.08G0016340-3D/novel.43551/novel.37754/Sspon.01G0005660-3D/Sspon.05G0002950-2B/Sspon.03G0000690-3C/Sspon.08G0016340-1A/novel.55593/Sspon.05G0013460-1A/novel.41230/novel.6…	63	33	30
Biological process	GO:0034285	response to disaccharide	39/6951	232/69448	0.000912243	0.0109905	novel.15798/novel.15800/novel.7587/Sspon.03G0008990-4D/Sspon.02G0016940-1A/Sspon.02G0016940-3D/novel.13760/Sspon.03G0036680-3P/Sspon.03G0008990-1P/novel.16174/Sspon.03G0036680-2P/Sspon.05G0012010-2C/Sspon.03G0015310-2B/novel.66002/Sspon.03G0008990-2B/novel.46048/Sspon.03G0036680-1B/Sspon.03G0036680-2C/Sspon.03G0015310-1A/novel.30540/novel.61392/Sspon.03G0015310-3C/Sspon.01G0008210-2C/Sspon.03G000…	39	28	11
Molecular function	GO:0009011	starch synthase activity	13/7777	49/76768	0.000919361	0.00748952	Sspon.08G0014350-2D/novel.21152/Sspon.08G0014350-1A/novel.61928/novel.60614/Sspon.05G0003010-1A/Sspon.04G0003570-1A/novel.57878/Sspon.07G0003460-1P/Sspon.06G0009780-3C/Sspon.05G0003010-3D/Sspon.08G0011120-3C/Sspon.01G0018500-1A	13	5	8
Molecular function	GO:0008519	ammonium transmembrane transporter activity	18/7777	80/76768	0.000920074	0.00748952	Sspon.01G0032110-3D/Sspon.01G0032110-1A/Sspon.01G0032110-2B/novel.57993/Sspon.01G0007620-3D/novel.70666/novel.35380/Sspon.01G0007620-2B/Sspon.01G0023990-1P/novel.42947/Sspon.01G0023990-2B/Sspon.04G0010470-3C/Sspon.01G0043520-2C/novel.31466/Sspon.01G0055820-2D/Sspon.01G0023990-1A/Sspon.04G0010470-1A/novel.18628	18	7	11
Biological process	GO:0016094	polyprenol biosynthetic process	6/6951	13/69448	0.000923096	0.0109905	novel.11206/Sspon.02G0039900-1B/Sspon.02G0039900-2C/Sspon.02G0039900-3D/novel.23049/Sspon.08G0023170-1B	6	4	2
Biological process	GO:0035434	copper ion transmembrane transport	6/6951	13/69448	0.000923096	0.0109905	novel.68482/Sspon.01G0011230-2C/novel.10092/novel.12819/novel.9810/novel.771	6	4	2
Biological process	GO:0006558	L-phenylalanine metabolic process	21/6951	101/69448	0.000926715	0.0109905	Sspon.04G0008060-1A/novel.31261/Sspon.04G0008060-2B/Sspon.04G0008040-7P/Sspon.04G0008060-3C/Sspon.08G0013010-2B/Sspon.05G0012090-4D/novel.31263/novel.31257/Sspon.05G0012090-1A/Sspon.05G0012090-2B/Sspon.04G0008040-9P/Sspon.04G0008040-10P/Sspon.04G0032220-1C/Sspon.04G0008040-5P/Sspon.05G0012090-3C/Sspon.04G0008040-4P/novel.49137/novel.62972/novel.66963/novel.38906	21	3	18
Biological process	GO:1902221	erythrose 4-phosphate/phosphoenolpyruvate family amino acid metabolic process	21/6951	101/69448	0.000926715	0.0109905	Sspon.04G0008060-1A/novel.31261/Sspon.04G0008060-2B/Sspon.04G0008040-7P/Sspon.04G0008060-3C/Sspon.08G0013010-2B/Sspon.05G0012090-4D/novel.31263/novel.31257/Sspon.05G0012090-1A/Sspon.05G0012090-2B/Sspon.04G0008040-9P/Sspon.04G0008040-10P/Sspon.04G0032220-1C/Sspon.04G0008040-5P/Sspon.05G0012090-3C/Sspon.04G0008040-4P/novel.49137/novel.62972/novel.66963/novel.38906	21	3	18
Molecular function	GO:0003988	acetyl-CoA C-acyltransferase activity	8/7777	22/76768	0.000955849	0.00768286	Sspon.04G0030660-2D/Sspon.04G0030660-1P/Sspon.04G0030660-1C/novel.24555/Sspon.03G0018740-2C/novel.6472/novel.3373/novel.24558	8	7	1
Molecular function	GO:0042132	fructose 1,6-bisphosphate 1-phosphatase activity	8/7777	22/76768	0.000955849	0.00768286	novel.27512/novel.3142/novel.27504/Sspon.07G0007070-1P/novel.532/Sspon.01G0051520-1C/Sspon.01G0051520-2D/Sspon.07G0007070-4P	8	0	8
Biological process	GO:0009744	response to sucrose	38/6951	225/69448	0.000962407	0.011364	novel.15798/novel.15800/novel.7587/Sspon.03G0008990-4D/Sspon.02G0016940-1A/Sspon.02G0016940-3D/novel.13760/Sspon.03G0036680-3P/Sspon.03G0008990-1P/novel.16174/Sspon.03G0036680-2P/Sspon.05G0012010-2C/Sspon.03G0015310-2B/novel.66002/Sspon.03G0008990-2B/novel.46048/Sspon.03G0036680-1B/Sspon.03G0036680-2C/Sspon.03G0015310-1A/novel.30540/novel.61392/Sspon.03G0015310-3C/Sspon.01G0008210-2C/Sspon.03G000…	38	28	10
Biological process	GO:0006090	pyruvate metabolic process	65/6951	440/69448	0.000991655	0.0116584	Sspon.05G0018310-3C/Sspon.05G0018310-1P/Sspon.08G0016040-1A/Sspon.08G0014830-1A/novel.68154/novel.67079/Sspon.03G0004290-3C/Sspon.08G0016040-3D/Sspon.02G0012610-1A/novel.59082/Sspon.04G0017410-1P/Sspon.02G0037250-1B/novel.28460/Sspon.08G0004160-2C/Sspon.03G0029970-1B/Sspon.03G0004290-2P/Sspon.07G0019260-3D/novel.66500/Sspon.02G0012610-2B/novel.56185/Sspon.03G0029970-2C/Sspon.03G0029970-1P/Sspon.0…	65	20	45
Biological process	GO:0046503	glycerolipid catabolic process	10/6951	33/69448	0.00106193	0.0124306	novel.39312/novel.31541/Sspon.04G0011490-2C/novel.37440/Sspon.05G0012590-1A/Sspon.04G0011490-1A/novel.43296/Sspon.06G0020040-1B/Sspon.05G0012590-2C/novel.43294	10	0	10
Biological process	GO:0051259	protein complex oligomerization	44/6951	273/69448	0.00109672	0.0127825	Sspon.03G0007560-2B/Sspon.03G0007560-1A/novel.25403/novel.25404/novel.67350/novel.68154/Sspon.03G0019830-2B/Sspon.04G0011240-1A/novel.40199/Sspon.03G0019830-1A/novel.33058/Sspon.07G0015170-4D/Sspon.01G0021330-3C/novel.27937/Sspon.08G0000830-1A/Sspon.03G0006680-1A/Sspon.03G0019770-1P/Sspon.04G0006710-1A/Sspon.04G0017470-1A/Sspon.08G0000830-2B/novel.31514/Sspon.03G0019770-4D/Sspon.07G0015170-1A/Ssp…	44	29	15
Molecular function	GO:0016530	metallochaperone activity	12/7777	44/76768	0.00109942	0.00877406	novel.29770/Sspon.04G0025740-1B/novel.68482/Sspon.01G0011230-2C/Sspon.04G0025740-2C/novel.10092/novel.12819/novel.29771/novel.9810/novel.771/Sspon.05G0004960-3C/Sspon.05G0004960-2B	12	6	6
Molecular function	GO:0008378	galactosyltransferase activity	38/7777	224/76768	0.00110534	0.00877406	novel.25458/Sspon.03G0002310-1A/novel.10762/Sspon.06G0000840-3C/Sspon.03G0002310-2B/novel.13350/novel.16273/Sspon.06G0000840-4D/novel.36121/novel.18854/Sspon.08G0023050-2D/novel.35663/Sspon.03G0002310-3D/Sspon.04G0025080-2C/novel.45945/Sspon.06G0000840-2B/Sspon.02G0013520-3D/novel.49566/novel.16272/Sspon.04G0001350-3C/Sspon.06G0001570-2B/Sspon.06G0000840-1A/Sspon.02G0032950-1B/Sspon.02G0013520-1A…	38	16	22
Molecular function	GO:0016621	cinnamoyl-CoA reductase activity	19/7777	88/76768	0.00114231	0.00901153	novel.32617/novel.32616/Sspon.02G0011470-2B/Sspon.04G0000970-2C/Sspon.04G0000980-2P/novel.25596/novel.29044/Sspon.04G0000970-1A/Sspon.04G0000980-1A/novel.29043/novel.63623/Sspon.04G0000970-3D/Sspon.01G0051090-1C/Sspon.04G0000980-1P/Sspon.04G0001000-1A/Sspon.04G0013460-1A/novel.32618/novel.34646/novel.32614	19	17	2
Biological process	GO:0006096	glycolytic process	54/6951	353/69448	0.00114546	0.0128492	Sspon.05G0018310-3C/Sspon.05G0018310-1P/Sspon.08G0016040-1A/Sspon.08G0014830-1A/novel.67079/Sspon.03G0004290-3C/Sspon.08G0016040-3D/Sspon.02G0012610-1A/novel.59082/Sspon.04G0017410-1P/Sspon.02G0037250-1B/Sspon.08G0004160-2C/Sspon.03G0029970-1B/Sspon.03G0004290-2P/Sspon.07G0019260-3D/novel.66500/Sspon.02G0012610-2B/Sspon.03G0029970-2C/Sspon.03G0029970-1P/Sspon.08G0016040-2B/Sspon.01G0008890-1A/Ssp…	54	16	38
Biological process	GO:0006165	nucleoside diphosphate phosphorylation	54/6951	353/69448	0.00114546	0.0128492	Sspon.05G0018310-3C/Sspon.05G0018310-1P/Sspon.08G0016040-1A/Sspon.08G0014830-1A/novel.67079/Sspon.03G0004290-3C/Sspon.08G0016040-3D/Sspon.02G0012610-1A/novel.59082/Sspon.04G0017410-1P/Sspon.02G0037250-1B/Sspon.08G0004160-2C/Sspon.03G0029970-1B/Sspon.03G0004290-2P/Sspon.07G0019260-3D/novel.66500/Sspon.02G0012610-2B/Sspon.03G0029970-2C/Sspon.03G0029970-1P/Sspon.08G0016040-2B/Sspon.01G0008890-1A/Ssp…	54	16	38
Biological process	GO:0006757	ATP generation from ADP	54/6951	353/69448	0.00114546	0.0128492	Sspon.05G0018310-3C/Sspon.05G0018310-1P/Sspon.08G0016040-1A/Sspon.08G0014830-1A/novel.67079/Sspon.03G0004290-3C/Sspon.08G0016040-3D/Sspon.02G0012610-1A/novel.59082/Sspon.04G0017410-1P/Sspon.02G0037250-1B/Sspon.08G0004160-2C/Sspon.03G0029970-1B/Sspon.03G0004290-2P/Sspon.07G0019260-3D/novel.66500/Sspon.02G0012610-2B/Sspon.03G0029970-2C/Sspon.03G0029970-1P/Sspon.08G0016040-2B/Sspon.01G0008890-1A/Ssp…	54	16	38
Biological process	GO:0009135	purine nucleoside diphosphate metabolic process	54/6951	353/69448	0.00114546	0.0128492	Sspon.05G0018310-3C/Sspon.05G0018310-1P/Sspon.08G0016040-1A/Sspon.08G0014830-1A/novel.67079/Sspon.03G0004290-3C/Sspon.08G0016040-3D/Sspon.02G0012610-1A/novel.59082/Sspon.04G0017410-1P/Sspon.02G0037250-1B/Sspon.08G0004160-2C/Sspon.03G0029970-1B/Sspon.03G0004290-2P/Sspon.07G0019260-3D/novel.66500/Sspon.02G0012610-2B/Sspon.03G0029970-2C/Sspon.03G0029970-1P/Sspon.08G0016040-2B/Sspon.01G0008890-1A/Ssp…	54	16	38
Biological process	GO:0009179	purine ribonucleoside diphosphate metabolic process	54/6951	353/69448	0.00114546	0.0128492	Sspon.05G0018310-3C/Sspon.05G0018310-1P/Sspon.08G0016040-1A/Sspon.08G0014830-1A/novel.67079/Sspon.03G0004290-3C/Sspon.08G0016040-3D/Sspon.02G0012610-1A/novel.59082/Sspon.04G0017410-1P/Sspon.02G0037250-1B/Sspon.08G0004160-2C/Sspon.03G0029970-1B/Sspon.03G0004290-2P/Sspon.07G0019260-3D/novel.66500/Sspon.02G0012610-2B/Sspon.03G0029970-2C/Sspon.03G0029970-1P/Sspon.08G0016040-2B/Sspon.01G0008890-1A/Ssp…	54	16	38
Biological process	GO:0009185	ribonucleoside diphosphate metabolic process	54/6951	353/69448	0.00114546	0.0128492	Sspon.05G0018310-3C/Sspon.05G0018310-1P/Sspon.08G0016040-1A/Sspon.08G0014830-1A/novel.67079/Sspon.03G0004290-3C/Sspon.08G0016040-3D/Sspon.02G0012610-1A/novel.59082/Sspon.04G0017410-1P/Sspon.02G0037250-1B/Sspon.08G0004160-2C/Sspon.03G0029970-1B/Sspon.03G0004290-2P/Sspon.07G0019260-3D/novel.66500/Sspon.02G0012610-2B/Sspon.03G0029970-2C/Sspon.03G0029970-1P/Sspon.08G0016040-2B/Sspon.01G0008890-1A/Ssp…	54	16	38
Biological process	GO:0042866	pyruvate biosynthetic process	54/6951	353/69448	0.00114546	0.0128492	Sspon.05G0018310-3C/Sspon.05G0018310-1P/Sspon.08G0016040-1A/Sspon.08G0014830-1A/novel.67079/Sspon.03G0004290-3C/Sspon.08G0016040-3D/Sspon.02G0012610-1A/novel.59082/Sspon.04G0017410-1P/Sspon.02G0037250-1B/Sspon.08G0004160-2C/Sspon.03G0029970-1B/Sspon.03G0004290-2P/Sspon.07G0019260-3D/novel.66500/Sspon.02G0012610-2B/Sspon.03G0029970-2C/Sspon.03G0029970-1P/Sspon.08G0016040-2B/Sspon.01G0008890-1A/Ssp…	54	16	38
Biological process	GO:0046031	ADP metabolic process	54/6951	353/69448	0.00114546	0.0128492	Sspon.05G0018310-3C/Sspon.05G0018310-1P/Sspon.08G0016040-1A/Sspon.08G0014830-1A/novel.67079/Sspon.03G0004290-3C/Sspon.08G0016040-3D/Sspon.02G0012610-1A/novel.59082/Sspon.04G0017410-1P/Sspon.02G0037250-1B/Sspon.08G0004160-2C/Sspon.03G0029970-1B/Sspon.03G0004290-2P/Sspon.07G0019260-3D/novel.66500/Sspon.02G0012610-2B/Sspon.03G0029970-2C/Sspon.03G0029970-1P/Sspon.08G0016040-2B/Sspon.01G0008890-1A/Ssp…	54	16	38
Biological process	GO:1902456	regulation of stomatal opening	15/6951	63/69448	0.00114996	0.0128492	Sspon.05G0005010-2D/novel.34720/Sspon.01G0018960-2B/novel.15758/Sspon.02G0035080-2D/Sspon.04G0017000-2C/novel.70476/novel.34719/Sspon.02G0035080-1P/Sspon.02G0035080-1B/novel.42909/Sspon.03G0008210-4D/novel.40628/Sspon.02G0006890-1A/Sspon.05G0005010-1A	15	13	2
Biological process	GO:1904591	positive regulation of protein import	15/6951	63/69448	0.00114996	0.0128492	Sspon.04G0024240-3D/Sspon.02G0030990-2C/Sspon.04G0024240-1T/Sspon.04G0028740-2C/novel.5496/novel.15061/Sspon.04G0024240-1B/novel.69813/novel.8914/novel.7470/Sspon.06G0006370-4D/novel.47039/novel.14550/Sspon.04G0028740-1B/Sspon.05G0036860-2P	15	11	4
Biological process	GO:0033319	UDP-D-xylose metabolic process	9/6951	28/69448	0.00117661	0.0130392	novel.3226/Sspon.01G0009450-2D/Sspon.01G0009450-1P/Sspon.01G0009450-1A/Sspon.07G0009570-1A/novel.6264/Sspon.03G0015230-1A/novel.54651/novel.5576	9	7	2
Biological process	GO:0033320	UDP-D-xylose biosynthetic process	9/6951	28/69448	0.00117661	0.0130392	novel.3226/Sspon.01G0009450-2D/Sspon.01G0009450-1P/Sspon.01G0009450-1A/Sspon.07G0009570-1A/novel.6264/Sspon.03G0015230-1A/novel.54651/novel.5576	9	7	2
Biological process	GO:0015743	malate transport	12/6951	45/69448	0.00122594	0.0135304	Sspon.02G0011790-4D/Sspon.02G0011790-3C/Sspon.02G0011790-1A/Sspon.02G0027800-3D/Sspon.02G0011790-2B/Sspon.02G0027800-1A/Sspon.02G0012630-2B/novel.9841/Sspon.06G0004750-2B/novel.68294/Sspon.02G0011790-3P/Sspon.02G0011790-4P	12	7	5
Molecular function	GO:0048038	quinone binding	16/7777	69/76768	0.00123296	0.00966702	Sspon.03G0039500-2D/Sspon.03G0039500-1P/novel.7010/Sspon.01G0021590-1P/Sspon.05G0013460-1A/Sspon.05G0034610-2D/Sspon.05G0016170-1A/Sspon.03G0039500-1C/Sspon.03G0030250-3D/novel.30946/Sspon.05G0009020-1P/novel.29260/Sspon.01G0021590-2B/Sspon.02G0004710-1A/Sspon.05G0009020-2B/Sspon.03G0030250-2C	16	7	9
Molecular function	GO:0004096	catalase activity	7/7777	18/76768	0.00126419	0.00979173	Sspon.01G0050630-2D/Sspon.08G0000830-1A/Sspon.01G0050630-1P/Sspon.08G0000830-2B/Sspon.08G0000830-3C/Sspon.08G0000830-4D/Sspon.08G0000830-1P	7	5	2
Molecular function	GO:0102303	resveratrol 3,5-O-dimethyltransferase activity	7/7777	18/76768	0.00126419	0.00979173	Sspon.02G0040860-1B/Sspon.02G0040880-2D/Sspon.02G0040870-1B/Sspon.02G0040860-1P/novel.69896/novel.55635/Sspon.07G0029640-1P	7	0	7
Biological process	GO:0016036	cellular response to phosphate starvation	30/6951	168/69448	0.00128056	0.0140758	Sspon.03G0007560-2B/novel.21711/Sspon.03G0007560-1A/novel.52785/novel.25403/novel.25404/Sspon.05G0024530-3D/novel.27937/novel.12535/Sspon.05G0024530-2C/Sspon.03G0035900-3D/Sspon.06G0021580-1P/Sspon.05G0024530-1B/novel.37041/novel.5505/Sspon.03G0013600-3C/Sspon.06G0021580-2C/novel.27313/Sspon.02G0045920-1B/Sspon.06G0021580-3D/Sspon.03G0000310-2B/Sspon.01G0007080-2B/novel.52782/Sspon.03G0013600-1A/…	30	13	17
Molecular function	GO:0048040	UDP-glucuronate decarboxylase activity	9/7777	28/76768	0.00128311	0.00987837	novel.3226/Sspon.01G0009450-2D/Sspon.01G0009450-1P/Sspon.01G0009450-1A/Sspon.07G0009570-1A/novel.6264/Sspon.03G0015230-1A/novel.54651/novel.5576	9	7	2
Biological process	GO:0016998	cell wall macromolecule catabolic process	20/6951	97/69448	0.00134927	0.0147709	novel.2508/novel.66652/novel.34624/novel.62224/novel.42989/Sspon.01G0031660-2B/Sspon.01G0031660-3D/Sspon.04G0008670-1P/Sspon.01G0001910-4D/Sspon.01G0031660-1A/Sspon.08G0000910-1A/Sspon.04G0008670-2P/Sspon.04G0008670-4P/Sspon.08G0024680-1P/Sspon.04G0008670-4D/Sspon.03G0009680-3C/Sspon.03G0009680-2B/Sspon.07G0008410-3C/Sspon.03G0009680-4D/Sspon.04G0008670-2B	20	13	7
Biological process	GO:0031279	regulation of cyclase activity	10/6951	34/69448	0.00137072	0.0148534	novel.32609/Sspon.04G0000800-2D/Sspon.04G0000810-2D/novel.33668/novel.27123/novel.27122/Sspon.04G0000800-1A/novel.67981/novel.27124/Sspon.04G0031010-1C	10	0	10
Biological process	GO:0080183	response to photooxidative stress	10/6951	34/69448	0.00137072	0.0148534	novel.32609/Sspon.04G0000800-2D/Sspon.04G0000810-2D/novel.33668/novel.27123/novel.27122/Sspon.04G0000800-1A/novel.67981/novel.27124/Sspon.04G0031010-1C	10	0	10
Biological process	GO:0042214	terpene metabolic process	17/6951	77/69448	0.00137638	0.0148534	novel.32417/Sspon.04G0020000-2B/Sspon.04G0020000-1A/Sspon.04G0020000-3D/novel.30598/novel.36274/novel.34363/novel.36277/novel.30599/novel.34367/Sspon.04G0020000-4P/Sspon.04G0012160-2D/Sspon.04G0012160-1A/Sspon.04G0037850-1D/novel.70171/novel.44501/Sspon.04G0000610-1A	17	3	14
Biological process	GO:0018904	ether metabolic process	22/6951	111/69448	0.00137877	0.0148534	Sspon.07G0013190-1P/novel.40718/novel.37001/Sspon.07G0019830-1A/Sspon.05G0014530-1A/novel.33129/Sspon.05G0024210-1B/novel.42875/Sspon.05G0024210-2D/Sspon.05G0014530-3C/Sspon.05G0024210-1P/novel.38871/Sspon.04G0024220-2D/novel.38870/novel.44735/Sspon.07G0019830-2B/Sspon.06G0007130-1A/Sspon.06G0007130-2B/Sspon.07G0013190-2B/Sspon.05G0014530-1T/Sspon.07G0013190-1A/novel.47199	22	17	5
Molecular function	GO:0022843	voltage-gated cation channel activity	23/7777	117/76768	0.00143463	0.0109654	novel.61645/Sspon.08G0010740-1P/novel.4954/novel.63052/novel.51461/Sspon.08G0010740-3C/novel.4965/Sspon.08G0010740-2B/novel.28061/novel.47636/Sspon.01G0049590-1P/Sspon.03G0008930-2C/novel.45683/Sspon.04G0024390-1T/Sspon.06G0013970-1P/Sspon.07G0004720-2B/Sspon.08G0010740-1A/Sspon.06G0013970-1A/Sspon.03G0008940-1A/Sspon.07G0004720-4D/Sspon.03G0010250-1A/Sspon.02G0050260-1P/Sspon.07G0004720-1A	23	12	11
Molecular function	GO:0005372	water transmembrane transporter activity	16/7777	70/76768	0.00145004	0.0109654	Sspon.02G0008960-4D/Sspon.02G0008960-3C/Sspon.02G0008960-1A/novel.66247/novel.67100/Sspon.08G0026670-1C/novel.14009/Sspon.02G0008960-2B/Sspon.02G0019410-2P/Sspon.01G0002730-4D/Sspon.02G0019410-1A/Sspon.01G0002730-3C/novel.21330/novel.14008/Sspon.02G0019410-2C/novel.1677	16	2	14
Molecular function	GO:0015250	water channel activity	16/7777	70/76768	0.00145004	0.0109654	Sspon.02G0008960-4D/Sspon.02G0008960-3C/Sspon.02G0008960-1A/novel.66247/novel.67100/Sspon.08G0026670-1C/novel.14009/Sspon.02G0008960-2B/Sspon.02G0019410-2P/Sspon.01G0002730-4D/Sspon.02G0019410-1A/Sspon.01G0002730-3C/novel.21330/novel.14008/Sspon.02G0019410-2C/novel.1677	16	2	14
Biological process	GO:0000098	sulfur amino acid catabolic process	6/6951	14/69448	0.00147892	0.015869	Sspon.01G0021330-3C/Sspon.01G0021330-2B/Sspon.01G0021330-1A/Sspon.01G0046880-2D/Sspon.04G0033050-1C/Sspon.01G0046880-1B	6	0	6
Biological process	GO:0009627	systemic acquired resistance	34/6951	200/69448	0.00153563	0.0164124	Sspon.02G0041920-1P/Sspon.05G0014320-4D/novel.24457/novel.14399/Sspon.05G0014320-1A/Sspon.05G0014320-3C/Sspon.07G0019720-4D/novel.28527/Sspon.03G0019520-1A/Sspon.05G0014320-2B/Sspon.03G0019520-1P/novel.52939/novel.56365/Sspon.07G0010570-1P/Sspon.06G0025190-2C/novel.67279/Sspon.07G0036160-1D/Sspon.02G0041920-2C/Sspon.02G0008510-1A/Sspon.06G0014590-1A/novel.54635/Sspon.02G0020560-1A/Sspon.07G001972…	34	8	26
Cellular component	GO:0043036	starch grain	8/7339	24/74202	0.00156488	0.0305525	novel.70369/Sspon.02G0020140-3C/Sspon.06G0016100-2C/Sspon.06G0007080-1A/Sspon.02G0020140-2B/novel.19599/Sspon.06G0016100-3D/Sspon.06G0007080-2B	8	2	6
Biological process	GO:1900150	regulation of defense response to fungus	43/6951	270/69448	0.00157142	0.0167185	novel.34737/novel.33534/novel.38072/novel.52694/novel.31205/novel.11664/Sspon.03G0015260-3C/novel.59810/novel.65064/Sspon.05G0026100-1B/novel.11849/Sspon.05G0026100-3D/Sspon.01G0027890-1A/novel.66338/novel.58679/Sspon.08G0004840-1A/Sspon.03G0015280-1A/Sspon.04G0002540-1P/Sspon.01G0049280-2D/Sspon.03G0001860-1A/Sspon.04G0002540-2P/Sspon.03G0015260-1A/Sspon.08G0004860-1A/novel.60430/Sspon.03G000186…	43	14	29
Molecular function	GO:0004779	sulfate adenylyltransferase activity	6/7777	14/76768	0.00157608	0.0118484	novel.68322/Sspon.05G0015670-4D/novel.69637/Sspon.05G0015670-1T/Sspon.05G0015670-1A/Sspon.05G0015670-3C	6	1	5
Biological process	GO:0046939	nucleotide phosphorylation	54/6951	358/69448	0.00157664	0.0167185	Sspon.05G0018310-3C/Sspon.05G0018310-1P/Sspon.08G0016040-1A/Sspon.08G0014830-1A/novel.67079/Sspon.03G0004290-3C/Sspon.08G0016040-3D/Sspon.02G0012610-1A/novel.59082/Sspon.04G0017410-1P/Sspon.02G0037250-1B/Sspon.08G0004160-2C/Sspon.03G0029970-1B/Sspon.03G0004290-2P/Sspon.07G0019260-3D/novel.66500/Sspon.02G0012610-2B/Sspon.03G0029970-2C/Sspon.03G0029970-1P/Sspon.08G0016040-2B/Sspon.01G0008890-1A/Ssp…	54	16	38
Biological process	GO:0019878	lysine biosynthetic process via aminoadipic acid	5/6951	10/69448	0.00163992	0.0171874	novel.70096/novel.31734/Sspon.04G0002100-1A/Sspon.04G0002100-2B/Sspon.04G0002070-1A	5	5	0
Biological process	GO:0042351	'de novo' GDP-L-fucose biosynthetic process	5/6951	10/69448	0.00163992	0.0171874	novel.62516/Sspon.08G0004620-3D/Sspon.08G0004620-1A/Sspon.08G0004620-2B/Sspon.08G0015940-3D	5	0	5
Biological process	GO:1990169	stress response to copper ion	5/6951	10/69448	0.00163992	0.0171874	novel.38772/Sspon.05G0024030-1P/novel.13851/Sspon.05G0037700-1D/novel.42794	5	5	0
Biological process	GO:0009132	nucleoside diphosphate metabolic process	54/6951	359/69448	0.00167824	0.0175211	Sspon.05G0018310-3C/Sspon.05G0018310-1P/Sspon.08G0016040-1A/Sspon.08G0014830-1A/novel.67079/Sspon.03G0004290-3C/Sspon.08G0016040-3D/Sspon.02G0012610-1A/novel.59082/Sspon.04G0017410-1P/Sspon.02G0037250-1B/Sspon.08G0004160-2C/Sspon.03G0029970-1B/Sspon.03G0004290-2P/Sspon.07G0019260-3D/novel.66500/Sspon.02G0012610-2B/Sspon.03G0029970-2C/Sspon.03G0029970-1P/Sspon.08G0016040-2B/Sspon.01G0008890-1A/Ssp…	54	16	38
Biological process	GO:0001887	selenium compound metabolic process	7/6951	19/69448	0.00170232	0.0177041	Sspon.07G0016280-1A/novel.58773/Sspon.01G0010750-1A/novel.3334/novel.758/Sspon.05G0021060-3C/Sspon.01G0010750-2B	7	1	6
Cellular component	GO:0005811	lipid droplet	19/7339	93/74202	0.0017128	0.0319204	novel.60341/novel.31028/novel.57756/Sspon.05G0012720-2B/Sspon.04G0004970-1A/novel.17959/Sspon.05G0012720-1A/Sspon.08G0010590-1A/Sspon.08G0021200-2C/Sspon.05G0012720-3D/novel.4547/Sspon.08G0021200-1B/novel.42/novel.61636/novel.55579/Sspon.04G0004970-2B/novel.61640/Sspon.02G0028900-1P/novel.64101	19	12	7
Molecular function	GO:1990135	flavonoid sulfotransferase activity	5/7777	10/76768	0.00173269	0.0129496	novel.12872/Sspon.02G0003660-1A/Sspon.02G0003660-2C/Sspon.05G0033340-1C/Sspon.05G0033330-1C	5	3	2
Biological process	GO:0018107	peptidyl-threonine phosphorylation	21/6951	106/69448	0.00175865	0.0181504	novel.10768/Sspon.02G0037890-3D/Sspon.01G0001600-1A/Sspon.06G0005650-2B/Sspon.02G0037890-1B/Sspon.02G0037890-2C/novel.44232/novel.10771/Sspon.06G0005650-1P/Sspon.01G0034400-1B/Sspon.01G0034400-2D/novel.59215/Sspon.02G0001070-3C/novel.4534/Sspon.03G0006080-3C/novel.44233/Sspon.05G0021220-1A/novel.55398/Sspon.01G0017630-1A/Sspon.01G0009190-1A/novel.40371	21	20	1
Biological process	GO:0018210	peptidyl-threonine modification	21/6951	106/69448	0.00175865	0.0181504	novel.10768/Sspon.02G0037890-3D/Sspon.01G0001600-1A/Sspon.06G0005650-2B/Sspon.02G0037890-1B/Sspon.02G0037890-2C/novel.44232/novel.10771/Sspon.06G0005650-1P/Sspon.01G0034400-1B/Sspon.01G0034400-2D/novel.59215/Sspon.02G0001070-3C/novel.4534/Sspon.03G0006080-3C/novel.44233/Sspon.05G0021220-1A/novel.55398/Sspon.01G0017630-1A/Sspon.01G0009190-1A/novel.40371	21	20	1
Molecular function	GO:0015085	calcium ion transmembrane transporter activity	41/7777	253/76768	0.00178483	0.0131973	Sspon.03G0023870-1A/Sspon.03G0047270-1D/novel.15558/novel.26306/novel.15518/novel.62391/novel.15555/novel.57305/novel.40513/novel.4954/novel.65257/Sspon.08G0003540-2D/novel.42673/Sspon.08G0003600-2B/Sspon.07G0014910-2C/novel.58691/novel.4965/novel.34728/Sspon.07G0014910-1A/Sspon.03G0023870-3C/Sspon.05G0031200-1C/novel.62389/novel.28061/Sspon.01G0049590-1P/Sspon.03G0023870-2B/Sspon.07G0000560-1A/S…	41	28	13
Molecular function	GO:0016408	C-acyltransferase activity	15/7777	65/76768	0.00181921	0.0131973	Sspon.04G0030660-2D/Sspon.04G0030660-1P/Sspon.04G0030660-1C/Sspon.01G0003030-4D/Sspon.01G0003030-2B/novel.24555/Sspon.03G0018740-2C/Sspon.01G0003030-1A/novel.11452/Sspon.01G0003030-3C/novel.6472/Sspon.01G0044580-2D/novel.3373/novel.24558/novel.52263	15	11	4
Molecular function	GO:0090447	glycerol-3-phosphate 2-O-acyltransferase activity	15/7777	65/76768	0.00181921	0.0131973	novel.27359/novel.27357/novel.69303/novel.67955/novel.27360/Sspon.01G0003820-1A/novel.67859/novel.4920/novel.25478/novel.52614/Sspon.07G0023290-1B/Sspon.07G0004000-2B/Sspon.06G0018610-2B/Sspon.07G0004000-3D/Sspon.07G0023390-2C	15	9	6
Molecular function	GO:0015112	nitrate transmembrane transporter activity	17/7777	78/76768	0.00182189	0.0131973	novel.29394/novel.27485/novel.29404/Sspon.04G0023470-1B/Sspon.03G0018550-1A/Sspon.08G0019260-3D/Sspon.04G0023470-2D/Sspon.03G0018550-2B/Sspon.08G0019260-1T/novel.27972/Sspon.07G0010320-1A/novel.59776/novel.54452/Sspon.05G0008800-3C/novel.52928/novel.56146/Sspon.05G0008800-1A	17	3	14
Molecular function	GO:0004347	glucose-6-phosphate isomerase activity	7/7777	19/76768	0.00182759	0.0131973	novel.67079/Sspon.02G0012610-1A/Sspon.02G0012610-2B/novel.18918/Sspon.01G0028910-2B/Sspon.02G0012610-3D/Sspon.02G0012610-1P	7	1	6
Molecular function	GO:0010277	chlorophyllide a oxygenase [overall] activity	8/7777	24/76768	0.0018278	0.0131973	Sspon.01G0030610-3D/Sspon.04G0022050-1B/Sspon.04G0022050-2C/Sspon.01G0030610-1A/Sspon.03G0038650-1P/Sspon.01G0002710-3C/Sspon.01G0048280-1B/Sspon.01G0002710-1P	8	4	4
Biological process	GO:2000762	regulation of phenylpropanoid metabolic process	17/6951	79/69448	0.00184949	0.0190152	Sspon.08G0006660-1A/novel.62661/novel.37977/Sspon.05G0017000-1A/novel.61284/novel.61283/Sspon.05G0017000-1P/Sspon.05G0017000-1T/Sspon.08G0006660-2D/novel.12660/novel.41888/novel.60066/Sspon.04G0014450-4D/Sspon.05G0017000-4D/Sspon.05G0017000-2B/Sspon.04G0015300-1A/Sspon.04G0011000-1P	17	14	3
Molecular function	GO:0015174	basic amino acid transmembrane transporter activity	10/7777	35/76768	0.00191619	0.0137578	novel.38497/novel.28888/novel.22447/Sspon.05G0002070-2B/Sspon.03G0037340-1B/novel.23710/novel.22706/novel.21573/novel.53866/Sspon.03G0037340-2C	10	7	3
Biological process	GO:0046460	neutral lipid biosynthetic process	20/6951	100/69448	0.00198413	0.0202456	novel.18797/Sspon.02G0010590-3C/novel.13299/Sspon.02G0010590-1A/Sspon.03G0040650-2D/novel.31028/Sspon.04G0004970-1A/Sspon.02G0010590-2B/novel.25762/Sspon.04G0006410-1A/Sspon.03G0040650-1C/novel.25763/Sspon.08G0021200-2C/Sspon.08G0021200-1B/novel.21141/novel.55579/Sspon.04G0004970-2B/novel.54895/novel.12620/Sspon.07G0011260-1A	20	20	0
Biological process	GO:0046463	acylglycerol biosynthetic process	20/6951	100/69448	0.00198413	0.0202456	novel.18797/Sspon.02G0010590-3C/novel.13299/Sspon.02G0010590-1A/Sspon.03G0040650-2D/novel.31028/Sspon.04G0004970-1A/Sspon.02G0010590-2B/novel.25762/Sspon.04G0006410-1A/Sspon.03G0040650-1C/novel.25763/Sspon.08G0021200-2C/Sspon.08G0021200-1B/novel.21141/novel.55579/Sspon.04G0004970-2B/novel.54895/novel.12620/Sspon.07G0011260-1A	20	20	0
Molecular function	GO:0022839	ion gated channel activity	54/7777	358/76768	0.00205298	0.0146576	novel.61645/Sspon.08G0010740-1P/novel.62391/novel.4954/Sspon.08G0003540-2D/novel.24855/Sspon.08G0003600-2B/novel.63052/novel.67116/Sspon.05G0005010-2D/novel.51461/Sspon.08G0010740-3C/novel.4965/Sspon.04G0009220-2B/novel.34728/Sspon.08G0019260-3D/Sspon.04G0009220-4D/Sspon.08G0010740-2B/Sspon.08G0019260-1T/Sspon.04G0009220-2P/novel.62389/novel.28061/novel.47636/Sspon.01G0049590-1P/novel.67765/novel…	54	24	30
Biological process	GO:1903409	reactive oxygen species biosynthetic process	13/6951	54/69448	0.00215469	0.0219034	Sspon.04G0024040-3D/novel.31202/Sspon.04G0024040-2C/novel.29157/novel.15758/Sspon.06G0004940-2B/Sspon.05G0013460-1A/Sspon.02G0035080-2D/Sspon.06G0004940-3C/novel.50556/Sspon.02G0035080-1P/Sspon.02G0035080-1B/Sspon.06G0004940-1A	13	4	9
Molecular function	GO:0010427	abscisic acid binding	9/7777	30/76768	0.00220566	0.0156602	Sspon.01G0014720-2D/Sspon.01G0014720-1A/Sspon.01G0020560-1P/Sspon.01G0020560-2B/novel.1083/novel.6109/Sspon.01G0020560-4D/novel.5634/Sspon.01G0020560-1A	9	4	5
Biological process	GO:0015800	acidic amino acid transport	15/6951	67/69448	0.00222071	0.0219537	Sspon.07G0019670-3D/novel.67645/Sspon.05G0035230-1C/novel.55632/Sspon.07G0019670-1A/Sspon.07G0020270-3D/Sspon.02G0012630-2B/Sspon.05G0017590-1A/novel.55631/Sspon.03G0001920-1P/novel.27457/Sspon.07G0019640-2D/novel.59049/novel.57336/novel.62729	15	10	5
Biological process	GO:0010110	regulation of photosynthesis, dark reaction	6/6951	15/69448	0.00225705	0.0219537	novel.7587/novel.16174/Sspon.06G0001920-4D/novel.48288/Sspon.06G0001920-2B/Sspon.01G0008210-2C	6	6	0
Biological process	GO:0061760	antifungal innate immune response	6/6951	15/69448	0.00225705	0.0219537	novel.59810/Sspon.08G0004840-1A/Sspon.08G0004860-1A/Sspon.01G0056460-2D/Sspon.08G0025900-1C/Sspon.08G0004840-4D	6	0	6
Biological process	GO:0080152	regulation of reductive pentose-phosphate cycle	6/6951	15/69448	0.00225705	0.0219537	novel.7587/novel.16174/Sspon.06G0001920-4D/novel.48288/Sspon.06G0001920-2B/Sspon.01G0008210-2C	6	6	0
Biological process	GO:0080153	negative regulation of reductive pentose-phosphate cycle	6/6951	15/69448	0.00225705	0.0219537	novel.7587/novel.16174/Sspon.06G0001920-4D/novel.48288/Sspon.06G0001920-2B/Sspon.01G0008210-2C	6	6	0
Biological process	GO:1905034	regulation of antifungal innate immune response	6/6951	15/69448	0.00225705	0.0219537	novel.59810/Sspon.08G0004840-1A/Sspon.08G0004860-1A/Sspon.01G0056460-2D/Sspon.08G0025900-1C/Sspon.08G0004840-4D	6	0	6
Biological process	GO:0010207	photosystem II assembly	11/6951	42/69448	0.0022652	0.0219537	Sspon.05G0016910-1A/Sspon.05G0016910-4D/Sspon.05G0016910-3C/Sspon.05G0016910-2B/Sspon.01G0015880-2B/novel.15758/novel.57841/Sspon.02G0035080-2D/Sspon.07G0000770-1A/Sspon.02G0035080-1P/Sspon.02G0035080-1B	11	4	7
Biological process	GO:0033158	regulation of protein import into nucleus, translocation	11/6951	42/69448	0.0022652	0.0219537	Sspon.04G0024240-3D/Sspon.02G0030990-2C/Sspon.04G0024240-1T/Sspon.04G0028740-2C/novel.15061/Sspon.04G0024240-1B/novel.69813/novel.47039/novel.14550/Sspon.04G0028740-1B/Sspon.05G0036860-2P	11	7	4
Biological process	GO:0033160	positive regulation of protein import into nucleus, translocation	11/6951	42/69448	0.0022652	0.0219537	Sspon.04G0024240-3D/Sspon.02G0030990-2C/Sspon.04G0024240-1T/Sspon.04G0028740-2C/novel.15061/Sspon.04G0024240-1B/novel.69813/novel.47039/novel.14550/Sspon.04G0028740-1B/Sspon.05G0036860-2P	11	7	4
Biological process	GO:0042306	regulation of protein import into nucleus	11/6951	42/69448	0.0022652	0.0219537	Sspon.04G0024240-3D/Sspon.02G0030990-2C/Sspon.04G0024240-1T/Sspon.04G0028740-2C/novel.15061/Sspon.04G0024240-1B/novel.69813/novel.47039/novel.14550/Sspon.04G0028740-1B/Sspon.05G0036860-2P	11	7	4
Biological process	GO:0042307	positive regulation of protein import into nucleus	11/6951	42/69448	0.0022652	0.0219537	Sspon.04G0024240-3D/Sspon.02G0030990-2C/Sspon.04G0024240-1T/Sspon.04G0028740-2C/novel.15061/Sspon.04G0024240-1B/novel.69813/novel.47039/novel.14550/Sspon.04G0028740-1B/Sspon.05G0036860-2P	11	7	4
Biological process	GO:1900180	regulation of protein localization to nucleus	11/6951	42/69448	0.0022652	0.0219537	Sspon.04G0024240-3D/Sspon.02G0030990-2C/Sspon.04G0024240-1T/Sspon.04G0028740-2C/novel.15061/Sspon.04G0024240-1B/novel.69813/novel.47039/novel.14550/Sspon.04G0028740-1B/Sspon.05G0036860-2P	11	7	4
Biological process	GO:1900182	positive regulation of protein localization to nucleus	11/6951	42/69448	0.0022652	0.0219537	Sspon.04G0024240-3D/Sspon.02G0030990-2C/Sspon.04G0024240-1T/Sspon.04G0028740-2C/novel.15061/Sspon.04G0024240-1B/novel.69813/novel.47039/novel.14550/Sspon.04G0028740-1B/Sspon.05G0036860-2P	11	7	4
Molecular function	GO:0015491	cation:cation antiporter activity	22/7777	114/76768	0.00229355	0.0161942	Sspon.03G0023870-1A/Sspon.03G0047270-1D/novel.15558/novel.26306/novel.15518/novel.15555/novel.57305/novel.29394/novel.29404/novel.17592/Sspon.04G0023470-1B/Sspon.03G0023870-3C/Sspon.04G0023470-2D/Sspon.03G0023870-2B/novel.20298/Sspon.07G0000560-1A/novel.12533/novel.49861/Sspon.03G0013500-1A/novel.23904/Sspon.06G0017850-2B/novel.17590	22	14	8
Molecular function	GO:0016667	oxidoreductase activity, acting on a sulfur group of donors	64/7777	442/76768	0.0023697	0.01664	novel.27681/novel.43038/novel.26997/Sspon.03G0005190-2C/Sspon.03G0022990-2B/novel.28777/Sspon.07G0013190-1P/novel.40718/novel.37001/Sspon.07G0019830-1A/novel.49797/novel.33129/Sspon.05G0024210-1B/novel.46025/novel.67675/novel.42875/Sspon.05G0001370-1A/Sspon.05G0024210-2D/Sspon.05G0024210-1P/novel.64072/novel.49796/novel.38871/novel.48081/Sspon.04G0024220-2D/novel.26017/novel.21795/novel.18034/Ssp…	64	41	23
Biological process	GO:0033240	positive regulation of cellular amine metabolic process	7/6951	20/69448	0.00239434	0.0230402	Sspon.03G0018230-3D/novel.24399/novel.60707/novel.33536/novel.64529/Sspon.06G0020860-1T/novel.34733	7	4	3
Biological process	GO:0045764	positive regulation of cellular amino acid metabolic process	7/6951	20/69448	0.00239434	0.0230402	Sspon.03G0018230-3D/novel.24399/novel.60707/novel.33536/novel.64529/Sspon.06G0020860-1T/novel.34733	7	4	3
Molecular function	GO:0008242	omega peptidase activity	10/7777	36/76768	0.00241518	0.0168667	Sspon.05G0002190-2D/novel.37203/novel.43089/Sspon.05G0002190-1A/Sspon.05G0025460-1B/novel.22226/Sspon.03G0020510-3C/Sspon.03G0020510-2B/novel.37202/Sspon.05G0025460-2C	10	5	5
Molecular function	GO:0099094	ligand-gated cation channel activity	8/7777	25/76768	0.00245146	0.017027	novel.4954/novel.51461/novel.4965/novel.47636/Sspon.01G0049590-1P/novel.45683/Sspon.06G0013970-1P/Sspon.06G0013970-1A	8	5	3
Biological process	GO:0090354	regulation of auxin metabolic process	13/6951	55/69448	0.00256693	0.0246134	Sspon.05G0004560-1A/novel.60707/Sspon.02G0040080-2D/Sspon.05G0004560-3D/Sspon.01G0029520-1A/novel.49137/Sspon.01G0029520-3C/novel.64529/Sspon.01G0029520-4D/novel.67718/Sspon.07G0014380-3D/Sspon.06G0020860-1T/Sspon.05G0004560-1P	13	7	6
Molecular function	GO:0004310	farnesyl-diphosphate farnesyltransferase activity	7/7777	20/76768	0.00256767	0.017548	Sspon.02G0032110-3C/Sspon.08G0000480-1A/Sspon.08G0000480-2B/Sspon.02G0032110-4D/Sspon.02G0032110-2B/Sspon.02G0032110-1A/Sspon.01G0030500-1A	7	1	6
Molecular function	GO:0015193	L-proline transmembrane transporter activity	7/7777	20/76768	0.00256767	0.017548	novel.27361/Sspon.03G0000700-1A/Sspon.03G0000700-4D/novel.27457/novel.59049/Sspon.03G0000700-3C/novel.62729	7	1	6
Molecular function	GO:0051996	squalene synthase activity	7/7777	20/76768	0.00256767	0.017548	Sspon.02G0032110-3C/Sspon.08G0000480-1A/Sspon.08G0000480-2B/Sspon.02G0032110-4D/Sspon.02G0032110-2B/Sspon.02G0032110-1A/Sspon.01G0030500-1A	7	1	6
Biological process	GO:0055076	transition metal ion homeostasis	67/6951	474/69448	0.0025772	0.0246246	Sspon.05G0013620-3C/Sspon.05G0009530-1P/Sspon.06G0009420-1A/novel.63809/Sspon.03G0009700-1P/novel.29630/Sspon.06G0009420-2B/Sspon.08G0002130-2B/novel.714/Sspon.05G0013620-4D/novel.29770/Sspon.08G0025040-1C/novel.52293/Sspon.06G0009420-3C/Sspon.08G0002130-3D/Sspon.05G0013620-1A/novel.31365/Sspon.04G0025740-1B/Sspon.03G0034400-1B/novel.68482/Sspon.01G0011230-2C/Sspon.08G0007770-1A/novel.6844/novel.…	67	26	41
Biological process	GO:1904589	regulation of protein import	15/6951	68/69448	0.00258978	0.0246576	Sspon.04G0024240-3D/Sspon.02G0030990-2C/Sspon.04G0024240-1T/Sspon.04G0028740-2C/novel.5496/novel.15061/Sspon.04G0024240-1B/novel.69813/novel.8914/novel.7470/Sspon.06G0006370-4D/novel.47039/novel.14550/Sspon.04G0028740-1B/Sspon.05G0036860-2P	15	11	4
Molecular function	GO:0022836	gated channel activity	55/7777	370/76768	0.00259728	0.017656	novel.61645/Sspon.08G0010740-1P/novel.62391/novel.4954/Sspon.08G0003540-2D/novel.24855/Sspon.08G0003600-2B/novel.63052/novel.29862/novel.67116/Sspon.05G0005010-2D/novel.51461/Sspon.08G0010740-3C/novel.4965/Sspon.04G0009220-2B/novel.34728/Sspon.08G0019260-3D/Sspon.04G0009220-4D/Sspon.08G0010740-2B/Sspon.08G0019260-1T/Sspon.04G0009220-2P/novel.62389/novel.28061/novel.47636/Sspon.01G0049590-1P/novel…	55	25	30
Biological process	GO:0009743	response to carbohydrate	60/6951	416/69448	0.00263587	0.0250084	novel.15798/novel.15800/novel.7587/Sspon.03G0008990-4D/Sspon.02G0016940-1A/Sspon.02G0016940-3D/novel.13760/Sspon.03G0036680-3P/Sspon.03G0008990-1P/novel.16174/Sspon.03G0036680-2P/Sspon.05G0012010-2C/Sspon.03G0015310-2B/novel.66002/Sspon.03G0008990-2B/novel.46048/Sspon.03G0036680-1B/Sspon.03G0036680-2C/Sspon.03G0015310-1A/novel.30540/novel.61392/Sspon.07G0004130-1A/Sspon.03G0015310-3C/Sspon.01G000…	60	37	23
Biological process	GO:0006598	polyamine catabolic process	5/6951	11/69448	0.00275928	0.0260878	Sspon.05G0002950-3C/Sspon.05G0002950-1A/novel.42566/Sspon.05G0002950-2B/Sspon.05G0002950-4D	5	0	5
Biological process	GO:0046824	positive regulation of nucleocytoplasmic transport	11/6951	43/69448	0.00277237	0.0261201	Sspon.04G0024240-3D/Sspon.02G0030990-2C/Sspon.04G0024240-1T/Sspon.04G0028740-2C/novel.15061/Sspon.04G0024240-1B/novel.69813/novel.47039/novel.14550/Sspon.04G0028740-1B/Sspon.05G0036860-2P	11	7	4
Biological process	GO:1901002	positive regulation of response to salt stress	27/6951	154/69448	0.00283527	0.0266201	Sspon.08G0000770-2C/novel.38072/novel.52694/Sspon.01G0042440-1B/Sspon.01G0042440-2D/novel.23006/Sspon.04G0011240-1A/novel.40026/Sspon.01G0042440-1P/novel.41868/Sspon.05G0029190-2C/novel.31514/Sspon.03G0001860-1A/novel.23005/Sspon.01G0042440-2P/Sspon.03G0001860-2B/Sspon.08G0000770-1A/novel.523/Sspon.03G0001860-4D/Sspon.08G0000770-1P/Sspon.08G0000770-3D/Sspon.04G0011240-1P/Sspon.05G0029190-1B/Sspon…	27	23	4
Biological process	GO:0046916	cellular transition metal ion homeostasis	48/6951	319/69448	0.00289019	0.0270418	Sspon.05G0013620-3C/Sspon.05G0009530-1P/Sspon.06G0009420-1A/novel.63809/Sspon.03G0009700-1P/novel.29630/Sspon.06G0009420-2B/novel.714/Sspon.05G0013620-4D/novel.29770/novel.52293/Sspon.06G0009420-3C/Sspon.05G0013620-1A/novel.31365/Sspon.04G0025740-1B/Sspon.03G0034400-1B/Sspon.08G0007770-1A/novel.63560/Sspon.04G0025740-2C/Sspon.01G0031200-2B/Sspon.01G0031200-3D/Sspon.05G0013620-2B/novel.21886/Sspon…	48	18	30
Molecular function	GO:0008863	formate dehydrogenase (NAD+) activity	5/7777	11/76768	0.00291222	0.0195885	Sspon.08G0026860-1C/novel.67688/Sspon.08G0008780-4D/Sspon.08G0008780-3C/Sspon.04G0023090-2D	5	5	0
Molecular function	GO:0046592	polyamine oxidase activity	5/7777	11/76768	0.00291222	0.0195885	Sspon.05G0002950-3C/Sspon.05G0002950-1A/novel.42566/Sspon.05G0002950-2B/Sspon.05G0002950-4D	5	0	5
Biological process	GO:0019359	nicotinamide nucleotide biosynthetic process	59/6951	410/69448	0.00299039	0.0278828	Sspon.05G0018310-3C/Sspon.05G0018310-1P/Sspon.08G0016040-1A/Sspon.08G0014830-1A/novel.67079/Sspon.03G0004290-3C/Sspon.08G0016040-3D/Sspon.02G0012610-1A/novel.59082/Sspon.04G0017410-1P/Sspon.02G0037250-1B/Sspon.08G0004160-2C/Sspon.03G0029970-1B/Sspon.03G0004290-2P/Sspon.07G0019260-3D/novel.66500/Sspon.02G0012610-2B/Sspon.03G0029970-2C/Sspon.03G0029970-1P/Sspon.08G0016040-2B/Sspon.01G0008890-1A/Ssp…	59	21	38
Molecular function	GO:0016713	oxidoreductase activity, acting on paired donors, with incorporation or reduction of molecular oxygen, reduced iron-sulfur protein as one donor, and incorporation of one atom of oxygen	11/7777	43/76768	0.00304894	0.0204008	novel.59175/Sspon.07G0018410-1A/novel.47665/Sspon.07G0006850-1P/Sspon.07G0018410-2B/Sspon.07G0018410-3C/novel.42098/novel.38226/novel.70331/novel.25448/novel.40205	11	4	7
Cellular component	GO:0009569	chloroplast starch grain	6/7339	16/74202	0.00311348	0.0536724	novel.70369/Sspon.02G0020140-3C/Sspon.06G0007080-1A/Sspon.02G0020140-2B/novel.19599/Sspon.06G0007080-2B	6	0	6
Cellular component	GO:0035097	histone methyltransferase complex	20/7339	105/74202	0.0031418	0.0536724	Sspon.01G0011030-1P/novel.766/novel.24690/Sspon.01G0011030-3C/Sspon.01G0011030-4D/novel.28553/Sspon.06G0000900-1A/Sspon.01G0011030-1A/Sspon.01G0011030-2B/Sspon.03G0022660-1A/novel.17706/novel.58049/Sspon.06G0019400-2C/Sspon.03G0022660-2C/novel.56688/Sspon.06G0000900-2D/novel.51822/Sspon.06G0019400-1B/novel.62693/novel.19985	20	16	4
Biological process	GO:0010363	regulation of plant-type hypersensitive response	17/6951	83/69448	0.00320991	0.0298268	novel.6373/Sspon.01G0042570-1B/Sspon.06G0023570-2P/Sspon.01G0050300-1C/Sspon.01G0042570-2C/Sspon.01G0042570-3D/Sspon.06G0023570-1P/novel.44735/Sspon.06G0030410-1P/Sspon.06G0023570-1B/Sspon.06G0030410-1C/Sspon.01G0003200-2B/Sspon.01G0003200-3C/Sspon.01G0003200-1A/novel.47199/Sspon.06G0030410-2D/Sspon.01G0003200-1P	17	11	6
Molecular function	GO:0080044	quercetin 7-O-glucosyltransferase activity	49/7777	325/76768	0.00321897	0.0214263	novel.56720/novel.58429/novel.62119/Sspon.07G0011790-2B/novel.14215/Sspon.07G0011610-1A/novel.64224/novel.64223/Sspon.06G0011000-4D/novel.61756/novel.4974/Sspon.06G0011000-2B/novel.61755/Sspon.08G0017150-2B/novel.60182/novel.11446/novel.65023/novel.41267/novel.60409/Sspon.06G0011000-3C/novel.66918/Sspon.04G0012650-1A/Sspon.08G0017150-3D/Sspon.08G0030600-1D/novel.66739/Sspon.03G0022010-3C/Sspon.02…	49	17	32
Biological process	GO:0006662	glycerol ether metabolic process	19/6951	97/69448	0.0032395	0.0299987	Sspon.07G0013190-1P/novel.40718/novel.37001/Sspon.07G0019830-1A/novel.33129/Sspon.05G0024210-1B/novel.42875/Sspon.05G0024210-2D/Sspon.05G0024210-1P/novel.38871/Sspon.04G0024220-2D/novel.38870/novel.44735/Sspon.07G0019830-2B/Sspon.06G0007130-1A/Sspon.06G0007130-2B/Sspon.07G0013190-2B/Sspon.07G0013190-1A/novel.47199	19	14	5
Biological process	GO:0060688	regulation of morphogenesis of a branching structure	7/6951	21/69448	0.00328407	0.0301127	novel.523/novel.43273/Sspon.01G0039050-1B/novel.41171/Sspon.03G0027680-2C/novel.7516/Sspon.03G0027680-1B	7	5	2
Biological process	GO:2000032	regulation of secondary shoot formation	7/6951	21/69448	0.00328407	0.0301127	novel.523/novel.43273/Sspon.01G0039050-1B/novel.41171/Sspon.03G0027680-2C/novel.7516/Sspon.03G0027680-1B	7	5	2
Biological process	GO:0009643	photosynthetic acclimation	9/6951	32/69448	0.00330748	0.0301127	novel.15798/novel.15800/Sspon.07G0002890-1A/Sspon.02G0031620-3D/Sspon.02G0031620-1A/Sspon.07G0002890-3D/novel.58708/novel.9785/novel.4816	9	5	4
Biological process	GO:0010021	amylopectin biosynthetic process	6/6951	16/69448	0.0033075	0.0301127	Sspon.08G0014350-2D/Sspon.05G0012010-2C/Sspon.08G0014350-1A/novel.61928/novel.60614/Sspon.06G0009780-3C	6	5	1
Biological process	GO:2000896	amylopectin metabolic process	6/6951	16/69448	0.0033075	0.0301127	Sspon.08G0014350-2D/Sspon.05G0012010-2C/Sspon.08G0014350-1A/novel.61928/novel.60614/Sspon.06G0009780-3C	6	5	1
Biological process	GO:0046165	alcohol biosynthetic process	41/6951	265/69448	0.00338724	0.0307317	novel.11206/Sspon.02G0039900-1B/Sspon.06G0000750-2C/novel.10635/novel.10634/Sspon.02G0039900-2C/Sspon.02G0032110-3C/Sspon.02G0039900-3D/Sspon.05G0025550-2C/Sspon.01G0029940-1P/Sspon.08G0000480-1A/Sspon.05G0025550-1T/novel.11672/Sspon.01G0005150-3D/Sspon.06G0000750-3D/novel.23049/novel.46402/Sspon.08G0000480-2B/Sspon.06G0000750-1A/novel.17273/novel.24454/novel.14488/Sspon.08G0023170-1B/Sspon.01G00…	41	20	21
Biological process	GO:0080144	amino acid homeostasis	10/6951	38/69448	0.00340958	0.0307317	novel.63148/novel.61763/novel.5683/Sspon.04G0002610-3D/novel.4495/Sspon.01G0024410-1A/Sspon.01G0024410-3D/novel.63149/novel.15133/Sspon.04G0017360-2B	10	10	0
Biological process	GO:1905428	regulation of plant organ formation	10/6951	38/69448	0.00340958	0.0307317	Sspon.01G0037470-2D/Sspon.01G0037470-1B/novel.523/novel.43273/Sspon.01G0037470-1P/Sspon.01G0039050-1B/novel.41171/Sspon.03G0027680-2C/novel.7516/Sspon.03G0027680-1B	10	5	5
Molecular function	GO:0080043	quercetin 3-O-glucosyltransferase activity	49/7777	326/76768	0.00342302	0.0226664	novel.56720/novel.58429/novel.62119/Sspon.07G0011790-2B/novel.14215/Sspon.07G0011610-1A/novel.64224/novel.64223/Sspon.06G0011000-4D/novel.61756/novel.4974/Sspon.06G0011000-2B/novel.61755/Sspon.08G0017150-2B/novel.60182/novel.11446/novel.65023/novel.41267/novel.60409/Sspon.06G0011000-3C/novel.66918/Sspon.04G0012650-1A/Sspon.08G0017150-3D/Sspon.08G0030600-1D/novel.66739/Sspon.03G0022010-3C/Sspon.02…	49	17	32
Biological process	GO:0032388	positive regulation of intracellular transport	15/6951	70/69448	0.00348037	0.0308555	Sspon.04G0024240-3D/Sspon.02G0030990-2C/Sspon.04G0024240-1T/Sspon.04G0028740-2C/novel.5496/novel.15061/Sspon.04G0024240-1B/novel.69813/novel.8914/novel.7470/Sspon.06G0006370-4D/novel.47039/novel.14550/Sspon.04G0028740-1B/Sspon.05G0036860-2P	15	11	4
Biological process	GO:0051222	positive regulation of protein transport	15/6951	70/69448	0.00348037	0.0308555	Sspon.04G0024240-3D/Sspon.02G0030990-2C/Sspon.04G0024240-1T/Sspon.04G0028740-2C/novel.5496/novel.15061/Sspon.04G0024240-1B/novel.69813/novel.8914/novel.7470/Sspon.06G0006370-4D/novel.47039/novel.14550/Sspon.04G0028740-1B/Sspon.05G0036860-2P	15	11	4
Biological process	GO:0090316	positive regulation of intracellular protein transport	15/6951	70/69448	0.00348037	0.0308555	Sspon.04G0024240-3D/Sspon.02G0030990-2C/Sspon.04G0024240-1T/Sspon.04G0028740-2C/novel.5496/novel.15061/Sspon.04G0024240-1B/novel.69813/novel.8914/novel.7470/Sspon.06G0006370-4D/novel.47039/novel.14550/Sspon.04G0028740-1B/Sspon.05G0036860-2P	15	11	4
Biological process	GO:1903829	positive regulation of cellular protein localization	15/6951	70/69448	0.00348037	0.0308555	Sspon.04G0024240-3D/Sspon.02G0030990-2C/Sspon.04G0024240-1T/Sspon.04G0028740-2C/novel.5496/novel.15061/Sspon.04G0024240-1B/novel.69813/novel.8914/novel.7470/Sspon.06G0006370-4D/novel.47039/novel.14550/Sspon.04G0028740-1B/Sspon.05G0036860-2P	15	11	4
Biological process	GO:1904951	positive regulation of establishment of protein localization	15/6951	70/69448	0.00348037	0.0308555	Sspon.04G0024240-3D/Sspon.02G0030990-2C/Sspon.04G0024240-1T/Sspon.04G0028740-2C/novel.5496/novel.15061/Sspon.04G0024240-1B/novel.69813/novel.8914/novel.7470/Sspon.06G0006370-4D/novel.47039/novel.14550/Sspon.04G0028740-1B/Sspon.05G0036860-2P	15	11	4
Molecular function	GO:0016767	geranylgeranyl-diphosphate geranylgeranyltransferase activity	6/7777	16/76768	0.00351704	0.0227064	Sspon.02G0032110-3C/Sspon.08G0000480-1A/Sspon.08G0000480-2B/Sspon.02G0032110-4D/Sspon.02G0032110-2B/Sspon.02G0032110-1A	6	0	6
Biological process	GO:0009069	serine family amino acid metabolic process	35/6951	218/69448	0.00352469	0.0311463	novel.59157/Sspon.05G0013130-1A/novel.55324/Sspon.05G0013130-3D/Sspon.07G0018610-1A/Sspon.07G0018610-3D/novel.55628/novel.2022/Sspon.01G0021330-3C/novel.23420/novel.57436/Sspon.03G0007550-1A/Sspon.05G0032060-1C/novel.55626/novel.38912/novel.55629/novel.2023/Sspon.05G0002990-1A/Sspon.01G0021330-2B/novel.59347/novel.38913/novel.60637/Sspon.05G0013130-2B/Sspon.01G0021330-1A/novel.37493/Sspon.05G0021…	35	5	30
Molecular function	GO:0005354	galactose transmembrane transporter activity	12/7777	50/76768	0.00357119	0.0227064	novel.15704/Sspon.01G0013160-2P/Sspon.01G0005290-1T/Sspon.02G0047460-1C/novel.18381/Sspon.02G0027730-1A/Sspon.02G0027730-1T/Sspon.01G0005290-1A/Sspon.01G0005290-3D/Sspon.01G0005290-2B/novel.5940/Sspon.06G0017530-1A	12	4	8
Molecular function	GO:0015146	pentose transmembrane transporter activity	12/7777	50/76768	0.00357119	0.0227064	novel.15704/Sspon.01G0013160-2P/Sspon.01G0005290-1T/Sspon.02G0047460-1C/novel.18381/Sspon.02G0027730-1A/Sspon.02G0027730-1T/Sspon.01G0005290-1A/Sspon.01G0005290-3D/Sspon.01G0005290-2B/novel.5940/Sspon.06G0017530-1A	12	4	8
Molecular function	GO:0015148	D-xylose transmembrane transporter activity	12/7777	50/76768	0.00357119	0.0227064	novel.15704/Sspon.01G0013160-2P/Sspon.01G0005290-1T/Sspon.02G0047460-1C/novel.18381/Sspon.02G0027730-1A/Sspon.02G0027730-1T/Sspon.01G0005290-1A/Sspon.01G0005290-3D/Sspon.01G0005290-2B/novel.5940/Sspon.06G0017530-1A	12	4	8
Molecular function	GO:0015168	glycerol transmembrane transporter activity	12/7777	50/76768	0.00357119	0.0227064	novel.15704/Sspon.01G0013160-2P/Sspon.01G0005290-1T/Sspon.02G0047460-1C/novel.18381/Sspon.02G0027730-1A/Sspon.02G0027730-1T/Sspon.01G0005290-1A/Sspon.01G0005290-3D/Sspon.01G0005290-2B/novel.5940/Sspon.06G0017530-1A	12	4	8
Molecular function	GO:0015575	mannitol transmembrane transporter activity	12/7777	50/76768	0.00357119	0.0227064	novel.15704/Sspon.01G0013160-2P/Sspon.01G0005290-1T/Sspon.02G0047460-1C/novel.18381/Sspon.02G0027730-1A/Sspon.02G0027730-1T/Sspon.01G0005290-1A/Sspon.01G0005290-3D/Sspon.01G0005290-2B/novel.5940/Sspon.06G0017530-1A	12	4	8
Molecular function	GO:0015576	sorbitol transmembrane transporter activity	12/7777	50/76768	0.00357119	0.0227064	novel.15704/Sspon.01G0013160-2P/Sspon.01G0005290-1T/Sspon.02G0047460-1C/novel.18381/Sspon.02G0027730-1A/Sspon.02G0027730-1T/Sspon.01G0005290-1A/Sspon.01G0005290-3D/Sspon.01G0005290-2B/novel.5940/Sspon.06G0017530-1A	12	4	8
Molecular function	GO:0015591	D-ribose transmembrane transporter activity	12/7777	50/76768	0.00357119	0.0227064	novel.15704/Sspon.01G0013160-2P/Sspon.01G0005290-1T/Sspon.02G0047460-1C/novel.18381/Sspon.02G0027730-1A/Sspon.02G0027730-1T/Sspon.01G0005290-1A/Sspon.01G0005290-3D/Sspon.01G0005290-2B/novel.5940/Sspon.06G0017530-1A	12	4	8
Biological process	GO:0015740	C4-dicarboxylate transport	13/6951	57/69448	0.00358509	0.0315768	Sspon.02G0011790-4D/Sspon.02G0011790-3C/Sspon.02G0011790-1A/Sspon.02G0027800-3D/Sspon.02G0011790-2B/Sspon.02G0027800-1A/Sspon.07G0020270-3D/Sspon.02G0012630-2B/novel.9841/Sspon.06G0004750-2B/novel.68294/Sspon.02G0011790-3P/Sspon.02G0011790-4P	13	7	6
Molecular function	GO:0016647	oxidoreductase activity, acting on the CH-NH group of donors, oxygen as acceptor	9/7777	32/76768	0.00359037	0.0227153	Sspon.05G0002950-3C/Sspon.05G0002950-1A/novel.42566/Sspon.01G0005170-2B/novel.21866/Sspon.05G0002950-2B/Sspon.03G0038680-1C/Sspon.05G0002950-4D/Sspon.03G0038680-2D	9	3	6
Cellular component	GO:0016602	CCAAT-binding factor complex	8/7339	27/74202	0.00360902	0.0591879	novel.34756/novel.12863/Sspon.02G0034130-2C/novel.15116/Sspon.02G0045410-1B/novel.68170/Sspon.02G0045410-2C/Sspon.02G0034130-1B	8	4	4
Molecular function	GO:2001070	starch binding	17/7777	83/76768	0.0036374	0.0228995	novel.21152/novel.18207/novel.29959/Sspon.02G0033640-2C/novel.12785/novel.12784/Sspon.04G0026400-2D/Sspon.06G0016100-2C/Sspon.05G0003010-1A/Sspon.02G0033640-1B/Sspon.04G0026400-1B/Sspon.06G0016100-3D/Sspon.06G0009780-3C/Sspon.05G0003010-3D/Sspon.04G0026400-1P/Sspon.01G0025320-3D/novel.52999	17	3	14
Biological process	GO:0010112	regulation of systemic acquired resistance	14/6951	64/69448	0.00384076	0.0336716	novel.24457/novel.28527/Sspon.03G0019520-1A/Sspon.03G0019520-1P/novel.52939/novel.56365/Sspon.07G0010570-1P/Sspon.07G0036160-1D/novel.54635/novel.54631/Sspon.07G0010590-1A/Sspon.07G0010550-3D/Sspon.07G0010570-2B/novel.53491	14	1	13
Biological process	GO:0010506	regulation of autophagy	12/6951	51/69448	0.00384783	0.0336716	novel.22932/Sspon.04G0013810-1A/Sspon.04G0013810-2B/novel.33826/novel.36032/Sspon.06G0014340-2C/novel.33829/Sspon.04G0037390-1D/Sspon.03G0001150-1A/novel.33828/novel.33827/novel.36034	12	12	0
Biological process	GO:0010941	regulation of cell death	53/6951	365/69448	0.00389308	0.0339577	novel.64041/novel.6373/Sspon.04G0013810-1A/Sspon.01G0042570-1B/Sspon.08G0009790-2B/novel.18172/novel.57646/Sspon.06G0023570-2P/Sspon.04G0013810-2B/Sspon.01G0050300-1C/Sspon.01G0042570-2C/novel.65705/novel.33826/novel.36032/Sspon.01G0042570-3D/Sspon.06G0023570-1P/novel.13838/novel.13685/novel.68675/novel.26113/Sspon.07G0028300-2C/novel.44735/novel.33829/novel.25671/Sspon.07G0017100-3D/novel.10906/…	53	24	29
Biological process	GO:0005983	starch catabolic process	15/6951	71/69448	0.00401172	0.0348801	novel.25901/Sspon.01G0014860-3C/Sspon.02G0013220-1T/Sspon.06G0007080-1A/Sspon.02G0017910-2D/Sspon.01G0014860-1A/Sspon.02G0013220-4D/novel.53322/Sspon.06G0007080-2B/Sspon.02G0017910-1A/Sspon.01G0014860-4D/novel.37684/novel.41443/Sspon.03G0031450-2C/Sspon.05G0014490-1P	15	13	2
Biological process	GO:0006656	phosphatidylcholine biosynthetic process	11/6951	45/69448	0.00405988	0.0351856	novel.54173/novel.57849/novel.15208/novel.17594/Sspon.01G0053860-1C/novel.27997/Sspon.03G0008370-2P/Sspon.03G0008370-1A/novel.17595/Sspon.03G0008370-2B/Sspon.03G0008370-4D	11	11	0
Biological process	GO:1905268	negative regulation of chromatin organization	19/6951	99/69448	0.00409981	0.0354181	novel.24690/novel.28553/Sspon.03G0022660-1A/novel.50729/novel.17706/novel.58049/novel.11789/Sspon.03G0022660-2C/novel.56688/novel.56111/novel.31188/novel.33575/novel.51822/novel.42924/Sspon.02G0015230-4D/novel.21445/Sspon.03G0009320-1A/novel.62693/novel.19985	19	14	5
Molecular function	GO:0005249	voltage-gated potassium channel activity	20/7777	105/76768	0.00412634	0.0258503	novel.61645/Sspon.08G0010740-1P/novel.4954/novel.63052/novel.51461/Sspon.08G0010740-3C/novel.4965/Sspon.08G0010740-2B/novel.47636/Sspon.01G0049590-1P/novel.45683/Sspon.04G0024390-1T/Sspon.06G0013970-1P/Sspon.07G0004720-2B/Sspon.08G0010740-1A/Sspon.06G0013970-1A/Sspon.07G0004720-4D/Sspon.03G0010250-1A/Sspon.02G0050260-1P/Sspon.07G0004720-1A	20	9	11
Biological process	GO:0015697	quaternary ammonium group transport	10/6951	39/69448	0.00418027	0.0359982	novel.28888/novel.22447/Sspon.01G0023990-1P/Sspon.03G0037340-1B/Sspon.01G0023990-2B/Sspon.01G0043520-2C/Sspon.01G0055820-2D/Sspon.01G0023990-1A/novel.18628/Sspon.03G0037340-2C	10	10	0
Biological process	GO:0010041	response to iron(III) ion	5/6951	12/69448	0.00434231	0.0369233	Sspon.02G0054840-1C/Sspon.02G0023820-2C/novel.20015/Sspon.02G0023820-1A/novel.67170	5	4	1
Biological process	GO:0019343	cysteine biosynthetic process via cystathionine	5/6951	12/69448	0.00434231	0.0369233	Sspon.01G0021330-3C/Sspon.01G0021330-2B/Sspon.01G0021330-1A/Sspon.01G0046880-2D/Sspon.01G0046880-1B	5	0	5
Biological process	GO:0019346	transsulfuration	5/6951	12/69448	0.00434231	0.0369233	Sspon.01G0021330-3C/Sspon.01G0021330-2B/Sspon.01G0021330-1A/Sspon.01G0046880-2D/Sspon.01G0046880-1B	5	0	5
Biological process	GO:0071266	'de novo' L-methionine biosynthetic process	5/6951	12/69448	0.00434231	0.0369233	Sspon.01G0021330-3C/Sspon.01G0021330-2B/Sspon.01G0021330-1A/Sspon.01G0046880-2D/Sspon.01G0046880-1B	5	0	5
Biological process	GO:0046688	response to copper ion	7/6951	22/69448	0.0044051	0.0373398	novel.38772/Sspon.05G0024030-1P/Sspon.01G0038620-1P/novel.13851/Sspon.05G0037700-1D/Sspon.01G0038620-2C/novel.42794	7	7	0
Molecular function	GO:0008559	xenobiotic transmembrane transporting ATPase activity	24/7777	135/76768	0.00455658	0.0279943	Sspon.01G0003950-2C/Sspon.08G0007240-2B/novel.61347/Sspon.07G0011280-2C/novel.38594/novel.61344/novel.61343/Sspon.08G0020410-1B/novel.53009/novel.21938/novel.59999/novel.10896/Sspon.08G0007240-4D/Sspon.03G0008270-3C/novel.60502/Sspon.01G0003950-3D/novel.10911/Sspon.01G0003950-1A/novel.302/Sspon.07G0036480-1D/novel.42313/novel.19193/Sspon.05G0002830-1P/novel.67211	24	5	19
Molecular function	GO:0042910	xenobiotic transmembrane transporter activity	24/7777	135/76768	0.00455658	0.0279943	Sspon.01G0003950-2C/Sspon.08G0007240-2B/novel.61347/Sspon.07G0011280-2C/novel.38594/novel.61344/novel.61343/Sspon.08G0020410-1B/novel.53009/novel.21938/novel.59999/novel.10896/Sspon.08G0007240-4D/Sspon.03G0008270-3C/novel.60502/Sspon.01G0003950-3D/novel.10911/Sspon.01G0003950-1A/novel.302/Sspon.07G0036480-1D/novel.42313/novel.19193/Sspon.05G0002830-1P/novel.67211	24	5	19
Molecular function	GO:0004123	cystathionine gamma-lyase activity	5/7777	12/76768	0.00457809	0.0279943	Sspon.01G0021330-3C/Sspon.01G0021330-2B/Sspon.01G0021330-1A/Sspon.01G0046880-2D/Sspon.01G0046880-1B	5	0	5
Molecular function	GO:0033760	2'-deoxymugineic-acid 2'-dioxygenase activity	5/7777	12/76768	0.00457809	0.0279943	Sspon.02G0054840-1C/Sspon.02G0023820-2C/novel.20015/Sspon.02G0023820-1A/novel.67170	5	4	1
Molecular function	GO:0052923	all-trans-nonaprenyl-diphosphate synthase (geranyl-diphosphate specific) activity	5/7777	12/76768	0.00457809	0.0279943	Sspon.07G0001290-2B/Sspon.07G0001290-1A/Sspon.07G0001290-3C/Sspon.07G0030070-1C/Sspon.08G0003680-2B	5	0	5
Molecular function	GO:0004427	inorganic diphosphatase activity	16/7777	78/76768	0.00462696	0.0280588	Sspon.03G0007560-2B/Sspon.03G0007560-1A/novel.25403/novel.25404/Sspon.08G0013440-2C/novel.27937/Sspon.07G0015480-1A/novel.23015/Sspon.07G0015480-4D/Sspon.07G0015480-3C/Sspon.08G0013440-1A/Sspon.07G0015480-2B/Sspon.04G0016680-5P/Sspon.08G0013440-3D/Sspon.07G0007080-5P/Sspon.04G0001360-1A	16	7	9
Molecular function	GO:0008146	sulfotransferase activity	13/7777	58/76768	0.00466234	0.0280588	novel.52785/novel.21683/novel.12872/novel.23810/novel.23785/Sspon.02G0003660-1A/Sspon.02G0003660-2C/Sspon.05G0033340-1C/novel.52782/novel.52783/Sspon.03G0038080-1P/Sspon.03G0038080-1C/Sspon.05G0033330-1C	13	3	10
Molecular function	GO:0046556	alpha-L-arabinofuranosidase activity	13/7777	58/76768	0.00466234	0.0280588	novel.28529/Sspon.01G0007600-3C/novel.28528/Sspon.08G0005880-1A/Sspon.05G0020400-1P/Sspon.05G0020400-3P/Sspon.05G0020400-4P/Sspon.05G0020400-2B/Sspon.03G0019530-2B/Sspon.08G0005890-1A/novel.15303/Sspon.05G0020400-3C/Sspon.08G0005880-2B	13	7	6
Molecular function	GO:0047134	protein-disulfide reductase activity	19/7777	99/76768	0.00467646	0.0280588	novel.27681/Sspon.03G0005190-2C/Sspon.07G0013190-1P/novel.40718/novel.37001/novel.33129/Sspon.05G0024210-1B/novel.42875/Sspon.05G0024210-2D/Sspon.05G0024210-1P/novel.38871/Sspon.04G0024220-2D/novel.44735/Sspon.06G0007130-1A/Sspon.06G0007130-2B/Sspon.07G0013190-2B/Sspon.07G0013190-1A/novel.47199/Sspon.01G0012000-1A	19	16	3
Biological process	GO:0033530	raffinose metabolic process	6/6951	17/69448	0.00468259	0.0394447	novel.11104/Sspon.01G0030920-1P/novel.19836/Sspon.01G0030920-3C/novel.66695/novel.11105	6	5	1
Biological process	GO:0034484	raffinose catabolic process	6/6951	17/69448	0.00468259	0.0394447	novel.11104/Sspon.01G0030920-1P/novel.19836/Sspon.01G0030920-3C/novel.66695/novel.11105	6	5	1
Molecular function	GO:0102419	sn-2-glycerol-3-phosphate omega-OH-C22:0-CoA acyl transferase activity	7/7777	22/76768	0.00471349	0.0281488	novel.27359/novel.27357/novel.27360/Sspon.01G0003820-1A/novel.67859/novel.25478/Sspon.07G0023390-2C	7	4	3
Biological process	GO:0080036	regulation of cytokinin-activated signaling pathway	11/6951	46/69448	0.00486148	0.0408244	Sspon.08G0006660-1A/novel.62661/novel.61284/novel.61283/novel.38779/Sspon.08G0006660-2D/novel.41230/Sspon.01G0010960-3C/Sspon.02G0018810-1A/Sspon.05G0005610-1P/Sspon.04G0015300-1A	11	8	3
Molecular function	GO:0102293	pheophytinase b activity	6/7777	17/76768	0.00497382	0.0295653	Sspon.06G0004350-3C/Sspon.06G0004350-1A/Sspon.06G0004350-1P/Sspon.06G0004350-2B/Sspon.01G0018280-3C/Sspon.01G0018280-1T	6	0	6
Molecular function	GO:0015925	galactosidase activity	24/7777	136/76768	0.00501261	0.02957	novel.11104/Sspon.01G0030920-1P/novel.19836/Sspon.01G0030920-3C/Sspon.02G0000970-2B/Sspon.01G0020190-2B/novel.16600/novel.66695/Sspon.01G0055390-1C/Sspon.07G0029210-1B/Sspon.01G0055390-2D/novel.11105/Sspon.01G0020190-1A/Sspon.02G0000970-3C/Sspon.02G0000970-1P/Sspon.01G0020190-3D/novel.57320/Sspon.01G0025930-1A/Sspon.02G0000970-1A/Sspon.08G0018980-2C/Sspon.07G0003230-3D/Sspon.01G0051490-2D/Sspon.0…	24	20	4
Molecular function	GO:0016717	oxidoreductase activity, acting on paired donors, with oxidation of a pair of donors resulting in the reduction of molecular oxygen to two molecules of water	12/7777	52/76768	0.00502088	0.02957	novel.5601/Sspon.01G0039210-3D/novel.66117/Sspon.01G0039210-1B/Sspon.01G0039210-2C/Sspon.04G0004910-4D/Sspon.02G0010710-4D/Sspon.02G0010710-1A/Sspon.02G0010710-2B/novel.18338/Sspon.02G0000350-1A/novel.31928	12	3	9
Biological process	GO:0019395	fatty acid oxidation	34/6951	215/69448	0.00506158	0.0423731	novel.29461/Sspon.04G0030660-2D/novel.54973/Sspon.04G0030660-1P/Sspon.04G0030660-1C/novel.58465/novel.31191/Sspon.01G0047560-1B/novel.33088/Sspon.07G0012160-1A/Sspon.04G0013020-1A/novel.65719/Sspon.06G0016830-1P/Sspon.01G0008350-2B/Sspon.01G0047560-1T/Sspon.01G0008350-4D/novel.24555/Sspon.06G0016830-3D/novel.21112/Sspon.03G0018740-2C/Sspon.08G0011680-4D/Sspon.03G0014490-2C/Sspon.06G0016830-1A/Ssp…	34	33	1
Biological process	GO:0006739	NADP metabolic process	26/6951	153/69448	0.00513839	0.0428475	Sspon.02G0011900-2C/Sspon.03G0010040-1A/novel.13358/novel.9308/novel.10135/Sspon.03G0010040-2B/Sspon.01G0012230-3C/novel.2127/novel.7919/Sspon.03G0010040-3C/Sspon.01G0012230-2B/Sspon.01G0012230-1A/novel.9322/Sspon.03G0010040-4D/Sspon.05G0013680-3C/Sspon.06G0012620-4D/novel.66956/Sspon.07G0024180-1B/Sspon.02G0046580-2D/Sspon.06G0003810-1A/Sspon.02G0011900-1A/Sspon.06G0003810-2B/Sspon.07G0024180-2C…	26	14	12
Biological process	GO:0046685	response to arsenic-containing substance	9/6951	34/69448	0.00514995	0.0428475	Sspon.04G0035060-1P/novel.38594/Sspon.03G0014790-2B/Sspon.01G0038620-1P/Sspon.03G0014790-3C/Sspon.04G0035060-1D/Sspon.01G0038620-2C/novel.1677/Sspon.03G0014790-1A	9	7	2
Molecular function	GO:0016165	linoleate 13S-lipoxygenase activity	11/7777	46/76768	0.00532807	0.0312157	Sspon.03G0001370-1A/Sspon.03G0001400-2B/Sspon.05G0010510-1A/Sspon.06G0001670-2C/Sspon.05G0010510-3C/novel.32110/novel.25297/Sspon.06G0001670-3D/novel.44911/Sspon.05G0010510-2B/novel.46463	11	0	11
Molecular function	GO:0047274	galactinol-sucrose galactosyltransferase activity	8/7777	28/76768	0.00534916	0.0312157	Sspon.06G0000840-3C/novel.13350/Sspon.06G0000840-4D/novel.18854/Sspon.08G0023050-2D/Sspon.06G0000840-2B/Sspon.06G0000840-1A/Sspon.08G0023060-1B	8	2	6
Biological process	GO:0009718	anthocyanin-containing compound biosynthetic process	34/6951	216/69448	0.00544192	0.0451379	novel.61451/Sspon.03G0007030-2D/Sspon.06G0021580-1P/Sspon.03G0007050-2B/novel.19339/Sspon.05G0019740-1A/novel.16728/Sspon.03G0007050-3C/Sspon.05G0019730-3D/Sspon.05G0019740-2B/Sspon.03G0007050-1P/Sspon.06G0021580-2C/novel.68276/Sspon.05G0019730-2B/novel.67981/novel.37414/novel.56665/Sspon.03G0006820-3P/Sspon.06G0021580-3D/novel.62365/novel.12271/novel.42107/Sspon.02G0006960-1A/novel.64307/Sspon.0…	34	19	15
Biological process	GO:0008202	steroid metabolic process	60/6951	430/69448	0.00547573	0.0452795	novel.3308/Sspon.02G0051010-1C/novel.64309/novel.24078/novel.64224/novel.22115/Sspon.02G0032110-3C/novel.64223/novel.24089/novel.61756/novel.1783/Sspon.05G0012720-2B/Sspon.08G0000480-1A/novel.61755/Sspon.02G0051010-2D/Sspon.08G0000480-2B/Sspon.01G0034490-1B/novel.60409/Sspon.05G0012720-1A/novel.11328/novel.70569/Sspon.08G0000430-1A/novel.59874/Sspon.01G0004700-2B/Sspon.08G0000430-3C/novel.11329/S…	60	31	29
Molecular function	GO:0008172	S-methyltransferase activity	9/7777	34/76768	0.00557778	0.0322552	Sspon.02G0030730-1A/Sspon.01G0032500-1A/novel.2293/Sspon.01G0032500-2D/Sspon.02G0001940-2C/Sspon.02G0030730-4D/Sspon.08G0014720-2B/Sspon.08G0014720-3D/Sspon.02G0030730-3C	9	5	4
Molecular function	GO:0016755	transferase activity, transferring amino-acyl groups	9/7777	34/76768	0.00557778	0.0322552	novel.37203/novel.43089/Sspon.05G0025460-1B/novel.22226/novel.28826/Sspon.03G0020510-3C/Sspon.03G0020510-2B/novel.37202/Sspon.05G0025460-2C	9	5	4
Biological process	GO:0001763	morphogenesis of a branching structure	22/6951	124/69448	0.0057054	0.0467497	Sspon.06G0012830-1A/Sspon.01G0005730-2P/Sspon.01G0005730-3D/Sspon.03G0012030-2B/novel.523/novel.30542/novel.70171/Sspon.06G0012830-4D/Sspon.06G0012830-2B/novel.43273/novel.44501/Sspon.08G0007160-1A/novel.59771/Sspon.04G0019140-2D/Sspon.01G0039050-1B/novel.41171/Sspon.06G0012830-3C/Sspon.03G0027680-2C/Sspon.08G0007160-2B/novel.7516/novel.31997/Sspon.03G0027680-1B	22	9	13
Biological process	GO:0010223	secondary shoot formation	22/6951	124/69448	0.0057054	0.0467497	Sspon.06G0012830-1A/Sspon.01G0005730-2P/Sspon.01G0005730-3D/Sspon.03G0012030-2B/novel.523/novel.30542/novel.70171/Sspon.06G0012830-4D/Sspon.06G0012830-2B/novel.43273/novel.44501/Sspon.08G0007160-1A/novel.59771/Sspon.04G0019140-2D/Sspon.01G0039050-1B/novel.41171/Sspon.06G0012830-3C/Sspon.03G0027680-2C/Sspon.08G0007160-2B/novel.7516/novel.31997/Sspon.03G0027680-1B	22	9	13
Biological process	GO:0010346	shoot axis formation	22/6951	124/69448	0.0057054	0.0467497	Sspon.06G0012830-1A/Sspon.01G0005730-2P/Sspon.01G0005730-3D/Sspon.03G0012030-2B/novel.523/novel.30542/novel.70171/Sspon.06G0012830-4D/Sspon.06G0012830-2B/novel.43273/novel.44501/Sspon.08G0007160-1A/novel.59771/Sspon.04G0019140-2D/Sspon.01G0039050-1B/novel.41171/Sspon.06G0012830-3C/Sspon.03G0027680-2C/Sspon.08G0007160-2B/novel.7516/novel.31997/Sspon.03G0027680-1B	22	9	13
Biological process	GO:0055070	copper ion homeostasis	11/6951	47/69448	0.00578333	0.0470346	novel.29770/Sspon.04G0025740-1B/novel.68482/Sspon.01G0011230-2C/novel.63560/Sspon.04G0025740-2C/novel.10092/novel.12819/novel.29771/novel.9810/novel.771	11	5	6
Biological process	GO:0055074	calcium ion homeostasis	11/6951	47/69448	0.00578333	0.0470346	Sspon.03G0023870-1A/Sspon.03G0047270-1D/novel.15558/novel.15518/novel.15555/novel.57305/Sspon.03G0023870-3C/Sspon.05G0007610-2B/Sspon.05G0007610-4D/Sspon.03G0023870-2B/Sspon.05G0007610-3C	11	11	0
Biological process	GO:0046459	short-chain fatty acid metabolic process	7/6951	23/69448	0.00579235	0.0470346	novel.54973/novel.58465/Sspon.07G0012160-1A/Sspon.01G0008160-2C/Sspon.01G0008170-1A/novel.7177/Sspon.01G0008160-1A	7	6	1
Molecular function	GO:0051537	2 iron, 2 sulfur cluster binding	40/7777	262/76768	0.00581175	0.0334568	Sspon.06G0013400-1T/novel.52691/novel.26997/Sspon.06G0013400-3C/Sspon.06G0013400-2B/Sspon.05G0011960-1A/Sspon.03G0022990-2B/novel.28777/Sspon.03G0009700-1P/Sspon.07G0023600-1B/Sspon.01G0029940-1P/Sspon.06G0013410-1A/Sspon.05G0011960-3D/Sspon.07G0023600-2C/novel.52293/Sspon.05G0011960-2C/Sspon.06G0013400-4D/Sspon.01G0030610-3D/Sspon.04G0022050-1B/Sspon.01G0040680-1B/Sspon.04G0022050-2C/Sspon.01G00…	40	18	22
Biological process	GO:0015851	nucleobase transport	14/6951	67/69448	0.00591197	0.0478622	novel.69644/novel.18084/novel.69492/novel.69645/Sspon.05G0023650-1B/Sspon.02G0027550-4P/Sspon.05G0023650-2D/novel.56472/novel.58210/Sspon.02G0027550-4D/novel.39899/novel.51020/novel.10419/novel.36779	14	12	2
Biological process	GO:0051291	protein heterooligomerization	15/6951	74/69448	0.00601411	0.0485336	novel.67350/novel.40199/novel.33058/Sspon.08G0000830-1A/Sspon.04G0006710-1A/Sspon.04G0017470-1A/Sspon.08G0000830-2B/Sspon.02G0013970-1A/Sspon.04G0006710-4D/Sspon.08G0000830-3C/Sspon.08G0022480-2C/Sspon.08G0000830-4D/Sspon.04G0006710-2B/Sspon.08G0000830-1P/novel.42152	15	13	2
Biological process	GO:2000379	positive regulation of reactive oxygen species metabolic process	16/6951	81/69448	0.0060308	0.0485336	novel.57646/Sspon.04G0017470-1A/novel.65705/novel.13838/novel.13685/novel.68675/Sspon.02G0013970-1A/Sspon.07G0028300-2C/Sspon.07G0017100-3D/novel.10906/novel.16456/Sspon.08G0022480-2C/Sspon.07G0034960-1C/novel.57645/Sspon.08G0015830-1A/novel.70222	16	4	12
Biological process	GO:1905156	negative regulation of photosynthesis	10/6951	41/69448	0.0061291	0.0491783	Sspon.08G0011150-1A/novel.7587/Sspon.08G0011150-3C/Sspon.08G0011150-2B/Sspon.08G0011150-4D/novel.16174/Sspon.06G0001920-4D/novel.48288/Sspon.06G0001920-2B/Sspon.01G0008210-2C	10	10	0
Biological process	GO:0006641	triglyceride metabolic process	20/6951	110/69448	0.0061782	0.0494195	novel.18797/Sspon.02G0010590-3C/novel.13299/Sspon.02G0010590-1A/Sspon.03G0040650-2D/novel.31028/Sspon.04G0004970-1A/Sspon.02G0010590-2B/novel.25762/Sspon.04G0006410-1A/Sspon.03G0040650-1C/novel.25763/Sspon.08G0021200-2C/Sspon.08G0021200-1B/novel.21141/novel.55579/Sspon.04G0004970-2B/novel.54895/novel.12620/Sspon.07G0011260-1A	20	20	0
Molecular function	GO:0002094	polyprenyltransferase activity	7/7777	23/76768	0.00619102	0.0354804	novel.11206/Sspon.02G0039900-1B/Sspon.02G0039900-2C/Sspon.02G0039900-3D/novel.23049/novel.7322/Sspon.08G0023170-1B	7	5	2
Biological process	GO:0044247	cellular polysaccharide catabolic process	32/6951	202/69448	0.00622096	0.0494195	novel.25901/Sspon.01G0031660-2B/novel.5461/Sspon.01G0014860-3C/Sspon.01G0031660-3D/Sspon.01G0031660-1A/Sspon.02G0013220-1T/Sspon.03G0000020-2B/novel.68475/Sspon.06G0007080-1A/Sspon.02G0017910-2D/Sspon.01G0014860-1A/novel.25302/Sspon.01G0049600-2D/Sspon.02G0009250-1A/Sspon.02G0013220-4D/novel.53322/novel.9157/Sspon.02G0015180-2B/novel.67751/novel.1907/Sspon.06G0007080-2B/Sspon.02G0017910-1A/Sspon.…	32	23	9
Biological process	GO:0010161	red light signaling pathway	8/6951	29/69448	0.00626882	0.0494195	novel.35208/Sspon.01G0029520-1P/Sspon.04G0008520-1A/Sspon.04G0017060-1A/Sspon.06G0008250-1A/Sspon.04G0008520-3C/Sspon.02G0024280-1A/Sspon.04G0008520-4D	8	1	7
Biological process	GO:0070813	hydrogen sulfide metabolic process	8/6951	29/69448	0.00626882	0.0494195	novel.68322/Sspon.05G0015670-4D/novel.69637/Sspon.05G0015670-1T/novel.2743/Sspon.05G0015670-1A/Sspon.05G0015670-3C/Sspon.01G0005620-2B	8	3	5
Biological process	GO:0070814	hydrogen sulfide biosynthetic process	8/6951	29/69448	0.00626882	0.0494195	novel.68322/Sspon.05G0015670-4D/novel.69637/Sspon.05G0015670-1T/novel.2743/Sspon.05G0015670-1A/Sspon.05G0015670-3C/Sspon.01G0005620-2B	8	3	5
Biological process	GO:0071491	cellular response to red light	8/6951	29/69448	0.00626882	0.0494195	novel.35208/Sspon.01G0029520-1P/Sspon.04G0008520-1A/Sspon.04G0017060-1A/Sspon.06G0008250-1A/Sspon.04G0008520-3C/Sspon.02G0024280-1A/Sspon.04G0008520-4D	8	1	7
Molecular function	GO:0016722	oxidoreductase activity, oxidizing metal ions	23/7777	131/76768	0.00630394	0.0359662	novel.58857/novel.69808/Sspon.05G0010670-2C/Sspon.05G0010670-1A/novel.65427/Sspon.05G0010670-3D/novel.39786/novel.29226/novel.34836/Sspon.05G0035770-1C/novel.30889/Sspon.05G0019370-1A/novel.7010/Sspon.05G0019370-2B/novel.39787/Sspon.03G0019390-1A/Sspon.01G0021590-1P/Sspon.03G0043360-1C/novel.23058/Sspon.05G0019370-3D/Sspon.05G0010670-1P/Sspon.01G0021590-2B/novel.23055	23	11	12
Biological process	GO:0009051	pentose-phosphate shunt, oxidative branch	6/6951	18/69448	0.00643579	0.0504416	novel.10135/Sspon.01G0012230-3C/novel.7919/Sspon.01G0012230-2B/Sspon.01G0012230-1A/Sspon.05G0013680-3C	6	2	4
Biological process	GO:0016093	polyprenol metabolic process	6/6951	18/69448	0.00643579	0.0504416	novel.11206/Sspon.02G0039900-1B/Sspon.02G0039900-2C/Sspon.02G0039900-3D/novel.23049/Sspon.08G0023170-1B	6	4	2
Biological process	GO:0042425	choline biosynthetic process	5/6951	13/69448	0.00647932	0.0506361	novel.27997/Sspon.03G0008370-2P/Sspon.03G0008370-1A/Sspon.03G0008370-2B/Sspon.03G0008370-4D	5	5	0
Biological process	GO:0030162	regulation of proteolysis	31/6951	195/69448	0.00664858	0.0518091	Sspon.08G0006660-1A/novel.62661/Sspon.06G0019350-3D/Sspon.06G0019350-1B/novel.34842/novel.61284/novel.61283/Sspon.05G0008540-3D/Sspon.08G0006660-2D/Sspon.05G0008540-2C/novel.39002/Sspon.01G0024890-1A/novel.5696/Sspon.01G0024890-2C/novel.818/Sspon.04G0003430-3C/novel.2658/novel.2651/Sspon.01G0023650-2C/Sspon.06G0019350-2C/Sspon.01G0040310-1P/novel.7281/Sspon.08G0012960-1A/Sspon.01G0017580-1P/novel…	31	26	5
Molecular function	GO:0003995	acyl-CoA dehydrogenase activity	10/7777	41/76768	0.00667034	0.0367573	Sspon.07G0014420-1A/novel.58680/novel.54973/novel.58465/Sspon.07G0012160-1A/Sspon.07G0014420-2C/Sspon.06G0016830-1P/novel.55187/Sspon.06G0016830-3D/Sspon.06G0016830-1A	10	10	0
Biological process	GO:0006573	valine metabolic process	17/6951	89/69448	0.00671816	0.0522009	novel.2861/novel.63382/novel.7397/Sspon.01G0057720-1D/Sspon.07G0002050-2C/novel.2865/novel.3111/novel.61002/novel.33562/Sspon.01G0036410-2C/Sspon.01G0036410-1P/novel.7867/novel.66104/Sspon.08G0003750-3D/Sspon.07G0002050-1A/Sspon.01G0033040-1A/Sspon.03G0010130-4D	17	14	3
Molecular function	GO:0004020	adenylylsulfate kinase activity	8/7777	29/76768	0.00674132	0.0367573	novel.68322/Sspon.05G0015670-4D/novel.69637/Sspon.05G0015670-1T/novel.2743/Sspon.05G0015670-1A/Sspon.05G0015670-3C/Sspon.01G0005620-2B	8	3	5
Biological process	GO:0043171	peptide catabolic process	14/6951	68/69448	0.00677328	0.0523284	novel.37203/novel.43089/Sspon.05G0025460-1B/novel.22226/Sspon.04G0037150-1D/Sspon.03G0020510-3C/Sspon.03G0020510-2B/novel.48563/novel.37202/novel.10234/Sspon.05G0025460-2C/novel.7976/Sspon.04G0012620-2B/novel.897	14	10	4
Biological process	GO:0072523	purine-containing compound catabolic process	14/6951	68/69448	0.00677328	0.0523284	Sspon.03G0017850-1A/Sspon.05G0000590-1A/novel.27518/Sspon.03G0039740-2D/Sspon.01G0040680-1B/Sspon.01G0013030-1A/novel.42342/Sspon.03G0039740-1C/Sspon.06G0004230-1A/novel.42341/Sspon.03G0017850-3C/novel.9826/Sspon.08G0018940-3P/Sspon.03G0017850-2B	14	6	8
Molecular function	GO:0045431	flavonol synthase activity	5/7777	13/76768	0.00682388	0.0367573	Sspon.04G0022970-2C/Sspon.04G0022970-1P/novel.28849/novel.27057/novel.32797	5	2	3
Molecular function	GO:0050347	trans-octaprenyltranstransferase activity	5/7777	13/76768	0.00682388	0.0367573	Sspon.07G0001290-2B/Sspon.07G0001290-1A/Sspon.07G0001290-3C/Sspon.07G0030070-1C/Sspon.08G0003680-2B	5	0	5
Molecular function	GO:0047746	chlorophyllase activity	6/7777	18/76768	0.00682863	0.0367573	Sspon.06G0004350-3C/Sspon.06G0004350-1A/Sspon.06G0004350-1P/Sspon.06G0004350-2B/Sspon.01G0018280-3C/Sspon.01G0018280-1T	6	0	6
Molecular function	GO:0052593	tryptamine:oxygen oxidoreductase (deaminating) activity	6/7777	18/76768	0.00682863	0.0367573	Sspon.05G0013460-1A/novel.30946/Sspon.05G0009020-1P/novel.29260/Sspon.02G0004710-1A/Sspon.05G0009020-2B	6	2	4
Molecular function	GO:0052594	aminoacetone:oxygen oxidoreductase(deaminating) activity	6/7777	18/76768	0.00682863	0.0367573	Sspon.05G0013460-1A/novel.30946/Sspon.05G0009020-1P/novel.29260/Sspon.02G0004710-1A/Sspon.05G0009020-2B	6	2	4
Molecular function	GO:0052595	aliphatic-amine oxidase activity	6/7777	18/76768	0.00682863	0.0367573	Sspon.05G0013460-1A/novel.30946/Sspon.05G0009020-1P/novel.29260/Sspon.02G0004710-1A/Sspon.05G0009020-2B	6	2	4
Molecular function	GO:0052596	phenethylamine:oxygen oxidoreductase (deaminating) activity	6/7777	18/76768	0.00682863	0.0367573	Sspon.05G0013460-1A/novel.30946/Sspon.05G0009020-1P/novel.29260/Sspon.02G0004710-1A/Sspon.05G0009020-2B	6	2	4
Biological process	GO:0062013	positive regulation of small molecule metabolic process	15/6951	75/69448	0.00683681	0.0526687	Sspon.03G0018230-3D/novel.24399/Sspon.01G0020280-3D/novel.60707/Sspon.01G0025310-2C/novel.33536/Sspon.01G0056460-2D/Sspon.06G0000100-1A/novel.64529/novel.48572/Sspon.01G0020280-2B/Sspon.01G0025310-1A/novel.62996/Sspon.06G0020860-1T/novel.34733	15	9	6
Molecular function	GO:0004084	branched-chain-amino-acid transaminase activity	9/7777	35/76768	0.00684526	0.0367573	novel.2861/novel.63382/novel.7397/Sspon.01G0057720-1D/novel.2865/novel.3111/Sspon.01G0036410-2C/Sspon.01G0036410-1P/novel.7867	9	9	0
Molecular function	GO:0019139	cytokinin dehydrogenase activity	9/7777	35/76768	0.00684526	0.0367573	novel.27736/novel.50577/Sspon.03G0030700-1B/novel.70582/Sspon.05G0019320-1A/Sspon.05G0019320-3C/Sspon.03G0026960-1B/Sspon.05G0019320-4D/novel.25725	9	4	5
Molecular function	GO:0052654	L-leucine transaminase activity	9/7777	35/76768	0.00684526	0.0367573	novel.2861/novel.63382/novel.7397/Sspon.01G0057720-1D/novel.2865/novel.3111/Sspon.01G0036410-2C/Sspon.01G0036410-1P/novel.7867	9	9	0
Molecular function	GO:0052655	L-valine transaminase activity	9/7777	35/76768	0.00684526	0.0367573	novel.2861/novel.63382/novel.7397/Sspon.01G0057720-1D/novel.2865/novel.3111/Sspon.01G0036410-2C/Sspon.01G0036410-1P/novel.7867	9	9	0
Molecular function	GO:0052656	L-isoleucine transaminase activity	9/7777	35/76768	0.00684526	0.0367573	novel.2861/novel.63382/novel.7397/Sspon.01G0057720-1D/novel.2865/novel.3111/Sspon.01G0036410-2C/Sspon.01G0036410-1P/novel.7867	9	9	0
Biological process	GO:0006875	cellular metal ion homeostasis	56/6951	401/69448	0.00695223	0.0534058	Sspon.05G0013620-3C/Sspon.05G0009530-1P/Sspon.06G0009420-1A/novel.63809/Sspon.03G0009700-1P/novel.29630/Sspon.06G0009420-2B/novel.714/Sspon.05G0013620-4D/novel.29770/novel.52293/Sspon.06G0009420-3C/Sspon.05G0013620-1A/novel.31365/Sspon.04G0025740-1B/novel.51461/Sspon.03G0034400-1B/Sspon.08G0007770-1A/novel.63560/Sspon.04G0025740-2C/Sspon.01G0031200-2B/Sspon.01G0031200-3D/Sspon.05G0013620-2B/novel…	56	23	33
Molecular function	GO:0004180	carboxypeptidase activity	30/7777	186/76768	0.00721295	0.0385697	novel.46094/novel.31215/Sspon.02G0030910-1A/novel.33149/Sspon.01G0011580-2B/novel.65831/Sspon.07G0001220-1A/Sspon.01G0011580-1A/Sspon.03G0047060-1D/Sspon.01G0015590-1A/novel.17767/Sspon.03G0021100-1A/Sspon.01G0040070-2D/Sspon.07G0001190-3D/Sspon.02G0059380-1D/novel.3379/Sspon.05G0012430-2B/Sspon.07G0001220-2C/Sspon.02G0007660-3D/novel.48556/Sspon.06G0004490-2B/novel.37852/novel.25566/Sspon.05G001…	30	15	15
Molecular function	GO:0051087	chaperone binding	27/7777	163/76768	0.00733171	0.0390414	novel.33823/Sspon.04G0013810-1A/Sspon.04G0018640-2B/novel.36033/Sspon.04G0013810-2B/Sspon.04G0017470-1A/novel.33826/novel.36032/Sspon.04G0018580-1A/novel.33830/novel.45727/Sspon.02G0013970-1A/novel.33829/Sspon.01G0014920-1A/Sspon.04G0037390-1D/Sspon.08G0022480-2C/Sspon.01G0031890-2B/novel.26128/novel.33828/novel.33827/Sspon.04G0018640-1A/Sspon.08G0016930-3D/Sspon.04G0018580-2D/Sspon.08G0016930-1A…	27	24	3
Biological process	GO:0080177	plastoglobule organization	10/6951	42/69448	0.00733657	0.0561986	novel.32609/Sspon.04G0000800-2D/Sspon.04G0000810-2D/novel.33668/novel.27123/novel.27122/Sspon.04G0000800-1A/novel.67981/novel.27124/Sspon.04G0031010-1C	10	0	10
Molecular function	GO:0005537	mannose binding	11/7777	48/76768	0.00747637	0.0396465	novel.16920/novel.11406/novel.35700/Sspon.01G0020300-1A/novel.47961/novel.65942/novel.795/novel.49976/novel.47960/novel.5860/Sspon.02G0040550-1B	11	2	9
Biological process	GO:0016123	xanthophyll biosynthetic process	7/6951	24/69448	0.00748149	0.0571467	Sspon.05G0025550-2C/Sspon.05G0025550-1T/novel.24454/novel.21638/novel.66535/novel.34595/Sspon.04G0034600-2D	7	2	5
Biological process	GO:0010268	brassinosteroid homeostasis	17/6951	90/69448	0.0075276	0.057337	Sspon.02G0051010-1C/novel.64309/novel.1783/Sspon.02G0051010-2D/novel.11328/novel.70569/novel.26113/novel.11329/Sspon.02G0013240-3C/novel.28717/novel.19679/Sspon.02G0013240-4D/Sspon.02G0013240-2B/Sspon.05G0019870-1A/Sspon.01G0036640-1B/Sspon.02G0013240-1A/novel.11330	17	3	14
Biological process	GO:2000022	regulation of jasmonic acid mediated signaling pathway	22/6951	127/69448	0.00758583	0.0576182	Sspon.02G0038070-1B/novel.10727/novel.10823/Sspon.02G0038070-1T/Sspon.02G0056670-1D/Sspon.01G0023500-3D/Sspon.01G0011920-1A/novel.20825/Sspon.07G0006790-3C/Sspon.07G0006790-2P/Sspon.02G0034020-1P/Sspon.02G0038070-2C/Sspon.01G0004400-4D/Sspon.07G0006790-1P/novel.43706/novel.39297/Sspon.01G0042730-3D/Sspon.01G0011920-3C/Sspon.06G0006130-1T/Sspon.08G0024600-1B/Sspon.06G0006130-3C/Sspon.01G0017280-2C	22	5	17
Molecular function	GO:0016836	hydro-lyase activity	56/7777	398/76768	0.00759489	0.0401086	novel.15815/Sspon.08G0016040-1A/novel.3226/Sspon.08G0016040-3D/novel.9376/novel.29461/Sspon.08G0007950-2B/Sspon.08G0007950-1A/novel.9657/Sspon.05G0012090-4D/novel.31191/novel.35138/Sspon.02G0036640-2D/Sspon.06G0011870-4D/novel.33088/Sspon.02G0013050-1A/Sspon.04G0013020-1A/Sspon.05G0012090-1A/novel.65719/Sspon.05G0012090-2B/Sspon.08G0007950-3C/novel.9402/Sspon.08G0016040-2B/novel.36766/Sspon.02G00…	56	30	26
Biological process	GO:0090332	stomatal closure	35/6951	229/69448	0.00769887	0.058313	novel.55413/Sspon.07G0028400-1B/novel.13555/Sspon.07G0028420-1B/Sspon.04G0027190-1B/novel.19080/Sspon.05G0005010-2D/novel.64164/Sspon.02G0014980-1P/novel.64812/novel.57623/novel.60430/novel.61594/Sspon.03G0001310-2B/novel.20298/novel.44646/novel.64338/novel.70476/novel.21998/Sspon.03G0042730-1C/Sspon.07G0028400-2C/Sspon.06G0021720-2C/novel.19079/Sspon.03G0016870-1A/Sspon.08G0012820-2B/novel.4559/…	35	14	21
Biological process	GO:0006825	copper ion transport	11/6951	49/69448	0.00803534	0.0606915	novel.5385/novel.29770/Sspon.04G0025740-1B/novel.68482/Sspon.01G0011230-2C/Sspon.04G0025740-2C/novel.10092/novel.12819/novel.29771/novel.9810/novel.771	11	4	7
Biological process	GO:0009066	aspartate family amino acid metabolic process	45/6951	312/69448	0.00822674	0.061964	novel.65504/novel.42285/novel.43948/Sspon.07G0016690-1A/Sspon.02G0030730-1A/novel.70096/Sspon.05G0013130-1A/novel.31734/Sspon.04G0002100-1A/novel.67252/Sspon.05G0013130-3D/Sspon.04G0002100-2B/Sspon.01G0021330-3C/Sspon.07G0016690-2C/novel.61392/Sspon.01G0037840-1P/Sspon.05G0036610-1C/Sspon.07G0016690-1P/Sspon.01G0010750-1A/Sspon.05G0032060-1C/Sspon.02G0030730-4D/novel.67251/Sspon.01G0037840-1B/Ssp…	45	29	16
Biological process	GO:1903827	regulation of cellular protein localization	22/6951	128/69448	0.00831478	0.0624533	novel.55581/Sspon.04G0024240-3D/Sspon.02G0030990-2C/Sspon.07G0034580-1C/Sspon.04G0024240-1T/novel.59107/Sspon.04G0028740-2C/novel.5496/novel.15061/Sspon.04G0024240-1B/novel.69813/novel.62256/Sspon.07G0034580-2D/novel.8914/novel.7470/Sspon.06G0006370-4D/novel.47039/novel.2375/novel.14550/Sspon.04G0028740-1B/novel.69423/Sspon.05G0036860-2P	22	17	5
Molecular function	GO:0019840	isoprenoid binding	9/7777	36/76768	0.00832195	0.0437673	Sspon.01G0014720-2D/Sspon.01G0014720-1A/Sspon.01G0020560-1P/Sspon.01G0020560-2B/novel.1083/novel.6109/Sspon.01G0020560-4D/novel.5634/Sspon.01G0020560-1A	9	4	5
Biological process	GO:0015696	ammonium transport	12/6951	56/69448	0.00847761	0.0634999	novel.57993/novel.28888/novel.22447/Sspon.01G0023990-1P/novel.42947/Sspon.03G0037340-1B/Sspon.01G0023990-2B/Sspon.01G0043520-2C/Sspon.01G0055820-2D/Sspon.01G0023990-1A/novel.18628/Sspon.03G0037340-2C	12	11	1
Molecular function	GO:0005102	signaling receptor binding	33/7777	212/76768	0.00858365	0.0449586	novel.5455/novel.5457/Sspon.04G0009850-3D/novel.38241/novel.14863/novel.42101/novel.33422/novel.31216/novel.17354/Sspon.04G0009850-1A/Sspon.05G0019650-1A/Sspon.04G0010640-2B/novel.62792/novel.38998/Sspon.07G0023410-1B/Sspon.07G0023410-2D/novel.56124/Sspon.02G0042380-3D/novel.22727/novel.70337/novel.59186/novel.52639/novel.29657/Sspon.05G0019650-1P/Sspon.05G0019650-4P/Sspon.02G0028180-3D/novel.456…	33	12	21
Biological process	GO:0006814	sodium ion transport	23/6951	136/69448	0.00860856	0.0636878	Sspon.02G0011790-4D/Sspon.02G0011790-3C/Sspon.02G0031890-1A/novel.17592/Sspon.02G0011790-1A/Sspon.02G0027800-3D/novel.36068/Sspon.02G0011790-2B/Sspon.02G0031890-3C/Sspon.02G0031890-2B/Sspon.02G0027800-1A/novel.20298/Sspon.02G0012630-2B/novel.12533/novel.49861/novel.68294/Sspon.02G0011790-3P/Sspon.06G0017850-2B/novel.13867/Sspon.08G0002090-1A/Sspon.02G0011790-4P/novel.17590/novel.60906	23	14	9
Cellular component	GO:0030286	dynein complex	9/7339	37/74202	0.00861562	0.135862	novel.13014/novel.13015/novel.15765/novel.18451/novel.32014/novel.25778/Sspon.04G0026450-1B/Sspon.01G0054390-1C/novel.23301	9	7	2
Biological process	GO:0019441	tryptophan catabolic process to kynurenine	6/6951	19/69448	0.00862046	0.0636878	Sspon.02G0039670-1B/Sspon.03G0002320-1A/novel.13933/Sspon.03G0002320-2B/novel.13934/Sspon.04G0016560-1T	6	6	0
Biological process	GO:0050878	regulation of body fluid levels	6/6951	19/69448	0.00862046	0.0636878	Sspon.05G0025550-2C/Sspon.05G0025550-1T/Sspon.05G0005010-2D/novel.70476/novel.40628/Sspon.05G0005010-1A	6	4	2
Biological process	GO:0050891	multicellular organismal water homeostasis	6/6951	19/69448	0.00862046	0.0636878	Sspon.05G0025550-2C/Sspon.05G0025550-1T/Sspon.05G0005010-2D/novel.70476/novel.40628/Sspon.05G0005010-1A	6	4	2
Biological process	GO:0070189	kynurenine metabolic process	6/6951	19/69448	0.00862046	0.0636878	Sspon.02G0039670-1B/Sspon.03G0002320-1A/novel.13933/Sspon.03G0002320-2B/novel.13934/Sspon.04G0016560-1T	6	6	0
Biological process	GO:0009610	response to symbiotic fungus	14/6951	70/69448	0.00879453	0.0647968	Sspon.05G0026100-1B/Sspon.06G0019200-2D/Sspon.05G0026100-3D/Sspon.01G0027890-1A/novel.66338/Sspon.01G0049280-2D/Sspon.06G0000430-2C/Sspon.05G0026100-2C/novel.1861/Sspon.01G0049280-1B/Sspon.03G0018770-4D/Sspon.01G0012240-1A/novel.41145/novel.31859	14	7	7
Molecular function	GO:0004837	tyrosine decarboxylase activity	6/7777	19/76768	0.0091368	0.0472746	novel.14028/novel.25753/novel.11246/novel.5557/Sspon.03G0005540-3D/novel.19562	6	3	3
Molecular function	GO:0008131	primary amine oxidase activity	6/7777	19/76768	0.0091368	0.0472746	Sspon.05G0013460-1A/novel.30946/Sspon.05G0009020-1P/novel.29260/Sspon.02G0004710-1A/Sspon.05G0009020-2B	6	2	4
Molecular function	GO:0046509	1,2-diacylglycerol 3-beta-galactosyltransferase activity	6/7777	19/76768	0.0091368	0.0472746	novel.10762/Sspon.04G0001350-3C/Sspon.06G0001570-2B/Sspon.04G0001350-4D/novel.44239/Sspon.02G0014480-1A	6	0	6
Biological process	GO:0010043	response to zinc ion	20/6951	114/69448	0.00919334	0.0675511	Sspon.03G0010040-1A/novel.62220/Sspon.03G0010040-2B/Sspon.03G0010040-3C/novel.57623/novel.62219/novel.52515/Sspon.01G0016100-1A/novel.27654/Sspon.03G0010040-4D/novel.10264/Sspon.01G0027310-3C/Sspon.02G0005110-1A/Sspon.01G0027310-2B/Sspon.03G0030300-1B/novel.10832/novel.9823/Sspon.03G0023340-4D/novel.69135/novel.63309	20	11	9
Biological process	GO:1901031	regulation of response to reactive oxygen species	9/6951	37/69448	0.00929029	0.0680784	Sspon.08G0002130-2B/Sspon.08G0025040-1C/Sspon.08G0002130-3D/Sspon.04G0017470-1A/Sspon.08G0002130-1A/Sspon.02G0013970-1A/Sspon.08G0002130-1P/Sspon.08G0022480-2C/novel.33333	9	3	6
Molecular function	GO:0016884	carbon-nitrogen ligase activity, with glutamine as amido-N-donor	17/7777	91/76768	0.00944531	0.0486738	novel.65504/novel.42285/novel.43948/Sspon.07G0016690-1A/novel.67252/Sspon.07G0016690-2C/novel.61392/Sspon.01G0037840-1P/Sspon.05G0036610-1C/Sspon.07G0016690-1P/novel.67251/Sspon.01G0037840-1B/Sspon.05G0036630-1C/novel.61393/novel.43952/novel.28637/novel.57891	17	15	2
Biological process	GO:0032973	amino acid export across plasma membrane	7/6951	25/69448	0.0095084	0.0694884	novel.63148/novel.61763/Sspon.04G0002610-3D/novel.44586/novel.62509/novel.63149/novel.32052	7	5	2
Molecular function	GO:0016641	oxidoreductase activity, acting on the CH-NH2 group of donors, oxygen as acceptor	15/7777	77/76768	0.00973667	0.0497915	novel.69206/Sspon.02G0013600-3D/Sspon.05G0013460-1A/Sspon.04G0002530-2B/Sspon.02G0013600-1A/novel.30946/Sspon.05G0009020-1P/Sspon.04G0002530-3C/novel.29260/Sspon.02G0013600-1P/novel.68211/Sspon.02G0004710-1A/Sspon.05G0009020-2B/novel.53179/Sspon.01G0000900-2B	15	4	11
Molecular function	GO:0015205	nucleobase transmembrane transporter activity	14/7777	70/76768	0.00974012	0.0497915	novel.69644/novel.18084/novel.69492/novel.69645/Sspon.05G0023650-1B/Sspon.02G0027550-4P/Sspon.05G0023650-2D/novel.56472/novel.58210/Sspon.02G0027550-4D/novel.39899/novel.51020/novel.10419/novel.36779	14	12	2
Molecular function	GO:0016668	oxidoreductase activity, acting on a sulfur group of donors, NAD(P) as acceptor	26/7777	159/76768	0.00987604	0.0502852	novel.27681/Sspon.03G0005190-2C/Sspon.07G0013190-1P/novel.40718/novel.37001/novel.33129/Sspon.05G0024210-1B/novel.42875/Sspon.05G0024210-2D/Sspon.05G0024210-1P/novel.38871/Sspon.04G0024220-2D/Sspon.04G0021790-1P/Sspon.04G0021790-3D/novel.44735/Sspon.03G0014790-2B/Sspon.06G0007130-1A/Sspon.06G0007130-2B/Sspon.07G0013190-2B/Sspon.03G0014790-3C/Sspon.07G0013190-1A/Sspon.04G0000920-1A/Sspon.03G001479…	26	23	3
Biological process	GO:0009067	aspartate family amino acid biosynthetic process	35/6951	233/69448	0.00999467	0.0728452	novel.65504/novel.42285/novel.43948/Sspon.07G0016690-1A/Sspon.02G0030730-1A/novel.70096/novel.31734/Sspon.04G0002100-1A/novel.67252/Sspon.04G0002100-2B/Sspon.01G0021330-3C/Sspon.07G0016690-2C/novel.61392/Sspon.01G0037840-1P/Sspon.05G0036610-1C/Sspon.07G0016690-1P/Sspon.01G0010750-1A/Sspon.02G0030730-4D/novel.67251/Sspon.01G0037840-1B/Sspon.05G0036630-1C/novel.3334/novel.61393/Sspon.01G0021330-2B/…	35	26	9
Biological process	GO:0009646	response to absence of light	20/6951	115/69448	0.0101075	0.0734698	novel.43948/novel.24682/Sspon.03G0015310-2B/novel.11664/Sspon.03G0015260-3C/novel.56668/Sspon.03G0015310-1A/novel.61392/Sspon.01G0037840-1P/Sspon.03G0015310-3C/Sspon.01G0037470-2D/Sspon.03G0015280-1A/Sspon.01G0037470-1B/Sspon.03G0015260-1A/novel.59874/Sspon.01G0037840-1B/novel.26113/novel.43952/Sspon.01G0037470-1P/Sspon.03G0015260-1P	20	15	5
Cellular component	GO:0034708	methyltransferase complex	21/7339	124/74202	0.0101299	0.136479	Sspon.01G0011030-1P/novel.766/novel.24690/Sspon.01G0011030-3C/Sspon.01G0011030-4D/novel.28553/Sspon.06G0000900-1A/Sspon.01G0011030-1A/Sspon.01G0011030-2B/Sspon.03G0022660-1A/novel.17706/novel.58049/Sspon.06G0019400-2C/Sspon.03G0022660-2C/novel.56688/Sspon.06G0000900-2D/novel.51822/Sspon.06G0019400-1B/novel.27292/novel.62693/novel.19985	21	17	4
Biological process	GO:0045493	xylan catabolic process	10/6951	44/69448	0.0102939	0.0744246	novel.28529/Sspon.01G0007600-3C/novel.28528/Sspon.05G0020400-1P/Sspon.05G0020400-3P/Sspon.05G0020400-4P/Sspon.05G0020400-2B/Sspon.03G0019530-2B/novel.15303/Sspon.05G0020400-3C	10	7	3
Biological process	GO:0046113	nucleobase catabolic process	10/6951	44/69448	0.0102939	0.0744246	Sspon.05G0000590-1A/Sspon.01G0040680-1B/Sspon.04G0003970-2P/Sspon.01G0013030-1A/Sspon.02G0007510-1A/novel.42342/novel.42341/Sspon.02G0007510-3D/Sspon.08G0018940-3P/Sspon.04G0003970-1P	10	6	4
Cellular component	GO:0005930	axoneme	9/7339	38/74202	0.0103192	0.136479	novel.13014/novel.13015/novel.15765/novel.18451/novel.32014/novel.25778/Sspon.04G0026450-1B/Sspon.01G0054390-1C/novel.23301	9	7	2
Cellular component	GO:0032838	plasma membrane bounded cell projection cytoplasm	9/7339	38/74202	0.0103192	0.136479	novel.13014/novel.13015/novel.15765/novel.18451/novel.32014/novel.25778/Sspon.04G0026450-1B/Sspon.01G0054390-1C/novel.23301	9	7	2
Cellular component	GO:0044441	ciliary part	9/7339	38/74202	0.0103192	0.136479	novel.13014/novel.13015/novel.15765/novel.18451/novel.32014/novel.25778/Sspon.04G0026450-1B/Sspon.01G0054390-1C/novel.23301	9	7	2
Cellular component	GO:0097014	ciliary plasm	9/7339	38/74202	0.0103192	0.136479	novel.13014/novel.13015/novel.15765/novel.18451/novel.32014/novel.25778/Sspon.04G0026450-1B/Sspon.01G0054390-1C/novel.23301	9	7	2
Molecular function	GO:0015103	inorganic anion transmembrane transporter activity	50/7777	354/76768	0.0103565	0.0525221	novel.29394/novel.27485/novel.29404/novel.24855/Sspon.04G0023470-1B/Sspon.05G0005010-2D/novel.48795/Sspon.06G0006790-2C/Sspon.04G0009220-2B/Sspon.03G0018550-1A/Sspon.08G0019260-3D/Sspon.04G0009220-4D/Sspon.04G0023470-2D/Sspon.03G0018550-2B/Sspon.08G0019260-1T/novel.50747/Sspon.04G0009220-2P/novel.28154/Sspon.01G0005240-3D/novel.27972/novel.38594/Sspon.06G0006790-1A/novel.70476/Sspon.04G0009220-1P…	50	18	32
Biological process	GO:0060969	negative regulation of gene silencing	21/6951	123/69448	0.0105129	0.0758047	novel.24690/novel.28553/Sspon.03G0022660-1A/novel.17706/novel.58049/Sspon.03G0022660-2C/novel.56688/Sspon.05G0039720-1D/novel.40185/Sspon.02G0015210-2C/Sspon.05G0019080-1A/novel.70110/Sspon.05G0019070-1A/novel.56111/Sspon.05G0035740-1C/novel.33575/novel.51822/novel.21445/Sspon.03G0009320-1A/novel.62693/novel.19985	21	12	9
Biological process	GO:0005986	sucrose biosynthetic process	11/6951	51/69448	0.0109143	0.0782816	novel.54097/Sspon.03G0028140-2C/Sspon.03G0028140-3D/novel.22840/novel.3142/Sspon.03G0028140-1B/Sspon.03G0028140-1P/novel.532/Sspon.01G0051520-1C/novel.54094/Sspon.01G0051520-2D	11	2	9
Biological process	GO:0006821	chloride transport	11/6951	51/69448	0.0109143	0.0782816	novel.24855/Sspon.04G0009220-2B/Sspon.08G0019260-3D/Sspon.04G0009220-4D/Sspon.08G0019260-1T/Sspon.04G0009220-2P/Sspon.04G0009220-1P/novel.59776/Sspon.03G0010930-1A/novel.28191/novel.56452	11	7	4
Molecular function	GO:0004564	beta-fructofuranosidase activity	14/7777	71/76768	0.0110285	0.05549	Sspon.04G0020860-1A/Sspon.04G0020860-2C/novel.65621/novel.9149/novel.69547/novel.42394/Sspon.04G0020860-1P/Sspon.04G0004560-1A/Sspon.05G0001850-2B/Sspon.04G0004560-3C/Sspon.03G0014890-1T/Sspon.05G0006310-1A/Sspon.05G0006310-2B/Sspon.03G0025770-1P	14	9	5
Molecular function	GO:0004575	sucrose alpha-glucosidase activity	14/7777	71/76768	0.0110285	0.05549	Sspon.04G0020860-1A/Sspon.04G0020860-2C/novel.65621/novel.9149/novel.69547/novel.42394/Sspon.04G0020860-1P/Sspon.04G0004560-1A/Sspon.05G0001850-2B/Sspon.04G0004560-3C/Sspon.03G0014890-1T/Sspon.05G0006310-1A/Sspon.05G0006310-2B/Sspon.03G0025770-1P	14	9	5
Biological process	GO:0019566	arabinose metabolic process	9/6951	38/69448	0.0111153	0.0784748	Sspon.08G0005880-1A/Sspon.05G0020400-1P/Sspon.05G0020400-3P/Sspon.05G0020400-4P/Sspon.05G0020400-2B/Sspon.08G0005890-1A/novel.15303/Sspon.05G0020400-3C/Sspon.08G0005880-2B	9	6	3
Biological process	GO:0046373	L-arabinose metabolic process	9/6951	38/69448	0.0111153	0.0784748	Sspon.08G0005880-1A/Sspon.05G0020400-1P/Sspon.05G0020400-3P/Sspon.05G0020400-4P/Sspon.05G0020400-2B/Sspon.08G0005890-1A/novel.15303/Sspon.05G0020400-3C/Sspon.08G0005880-2B	9	6	3
Biological process	GO:1901334	lactone metabolic process	9/6951	38/69448	0.0111153	0.0784748	Sspon.06G0012830-1A/Sspon.01G0005730-2P/Sspon.01G0005730-3D/Sspon.03G0012030-2B/novel.70171/Sspon.06G0012830-4D/Sspon.06G0012830-2B/novel.44501/Sspon.06G0012830-3C	9	4	5
Biological process	GO:1901336	lactone biosynthetic process	9/6951	38/69448	0.0111153	0.0784748	Sspon.06G0012830-1A/Sspon.01G0005730-2P/Sspon.01G0005730-3D/Sspon.03G0012030-2B/novel.70171/Sspon.06G0012830-4D/Sspon.06G0012830-2B/novel.44501/Sspon.06G0012830-3C	9	4	5
Biological process	GO:1901600	strigolactone metabolic process	9/6951	38/69448	0.0111153	0.0784748	Sspon.06G0012830-1A/Sspon.01G0005730-2P/Sspon.01G0005730-3D/Sspon.03G0012030-2B/novel.70171/Sspon.06G0012830-4D/Sspon.06G0012830-2B/novel.44501/Sspon.06G0012830-3C	9	4	5
Biological process	GO:1901601	strigolactone biosynthetic process	9/6951	38/69448	0.0111153	0.0784748	Sspon.06G0012830-1A/Sspon.01G0005730-2P/Sspon.01G0005730-3D/Sspon.03G0012030-2B/novel.70171/Sspon.06G0012830-4D/Sspon.06G0012830-2B/novel.44501/Sspon.06G0012830-3C	9	4	5
Biological process	GO:0006595	polyamine metabolic process	14/6951	72/69448	0.0112635	0.0793138	Sspon.05G0002950-3C/Sspon.05G0002950-1A/novel.42566/Sspon.08G0016340-2B/Sspon.08G0016340-3D/novel.43551/novel.37754/Sspon.05G0002950-2B/Sspon.08G0016340-1A/novel.39685/Sspon.05G0015190-3C/Sspon.05G0015190-4D/Sspon.05G0002950-4D/novel.66337	14	5	9
Biological process	GO:0010109	regulation of photosynthesis	24/6951	147/69448	0.0113397	0.079643	novel.15798/novel.15800/Sspon.08G0011150-1A/novel.7587/Sspon.08G0011150-3C/Sspon.08G0011150-2B/Sspon.02G0011900-2C/Sspon.08G0011150-4D/novel.16174/Sspon.06G0001920-4D/novel.48288/novel.13358/Sspon.06G0001920-2B/Sspon.01G0008210-2C/Sspon.07G0000840-1A/Sspon.07G0000840-2D/Sspon.07G0002890-1A/Sspon.02G0031620-3D/Sspon.02G0031620-1A/Sspon.07G0002890-3D/novel.67981/Sspon.02G0011900-1A/Sspon.04G0031010…	24	13	11
Biological process	GO:0030244	cellulose biosynthetic process	39/6951	268/69448	0.0114093	0.0799241	novel.15939/novel.19348/Sspon.01G0030860-3D/novel.21735/novel.21731/novel.15944/Sspon.02G0035110-1B/Sspon.02G0005540-3C/Sspon.02G0005560-3C/Sspon.02G0005550-1A/novel.15737/Sspon.07G0025770-2D/novel.15741/Sspon.02G0005720-1A/Sspon.02G0035170-2P/Sspon.02G0014520-3C/novel.15933/novel.25060/Sspon.02G0005560-1A/Sspon.07G0011830-2C/Sspon.03G0025370-1A/Sspon.07G0011830-1A/novel.11402/novel.26903/Sspon.0…	39	8	31
Molecular function	GO:0015562	efflux transmembrane transporter activity	20/7777	115/76768	0.0114587	0.0574283	novel.22837/novel.27340/Sspon.03G0000510-2B/novel.22838/Sspon.03G0000510-1A/novel.21937/novel.34868/novel.34866/novel.25246/Sspon.07G0010320-1A/novel.21938/Sspon.04G0031360-2D/Sspon.03G0008270-3C/Sspon.05G0022390-2D/novel.54452/novel.21377/novel.21924/novel.52928/novel.56146/novel.56947	20	3	17
Biological process	GO:0006541	glutamine metabolic process	25/6951	155/69448	0.0115058	0.0803923	novel.65504/novel.42285/novel.43948/Sspon.07G0016690-1A/Sspon.07G0001680-1A/Sspon.07G0002560-2D/novel.67252/Sspon.03G0009080-1A/novel.55796/Sspon.07G0001680-2B/Sspon.07G0016690-2C/novel.61392/Sspon.01G0037840-1P/Sspon.03G0009080-3C/Sspon.05G0036610-1C/Sspon.07G0016690-1P/novel.67251/Sspon.01G0037840-1B/Sspon.05G0036630-1C/novel.61393/novel.43952/Sspon.02G0012630-2B/novel.55792/Sspon.03G0009080-4D…	25	23	2
Biological process	GO:0010231	maintenance of seed dormancy	7/6951	26/69448	0.0119086	0.0825665	Sspon.02G0027100-4D/Sspon.01G0020560-1P/Sspon.01G0020560-2B/Sspon.02G0027100-3C/Sspon.01G0020560-4D/Sspon.02G0027100-1A/Sspon.01G0020560-1A	7	7	0
Biological process	GO:0097437	maintenance of dormancy	7/6951	26/69448	0.0119086	0.0825665	Sspon.02G0027100-4D/Sspon.01G0020560-1P/Sspon.01G0020560-2B/Sspon.02G0027100-3C/Sspon.01G0020560-4D/Sspon.02G0027100-1A/Sspon.01G0020560-1A	7	7	0
Biological process	GO:1902476	chloride transmembrane transport	7/6951	26/69448	0.0119086	0.0825665	Sspon.04G0009220-2B/Sspon.08G0019260-3D/Sspon.04G0009220-4D/Sspon.08G0019260-1T/Sspon.04G0009220-2P/Sspon.04G0009220-1P/novel.59776	7	7	0
Biological process	GO:0010345	suberin biosynthetic process	18/6951	102/69448	0.012259	0.0845618	novel.50020/novel.20144/novel.67299/novel.67955/novel.52614/novel.51738/novel.64865/novel.49548/novel.523/Sspon.06G0014410-3D/Sspon.05G0015300-1P/Sspon.06G0016200-1A/Sspon.05G0015300-4D/Sspon.01G0039050-1B/novel.17335/novel.7516/Sspon.03G0015560-2B/novel.23004	18	11	7
Biological process	GO:0055075	potassium ion homeostasis	18/6951	102/69448	0.012259	0.0845618	novel.29394/novel.29404/Sspon.04G0023470-1B/novel.51461/Sspon.04G0023470-2D/novel.47636/novel.523/novel.20298/novel.45683/novel.49861/Sspon.06G0013970-1P/Sspon.06G0013970-1A/Sspon.01G0039050-1B/novel.35182/novel.7516/Sspon.06G0017850-2B/Sspon.02G0050260-1P/Sspon.02G0035680-1B	18	5	13
Biological process	GO:0045815	positive regulation of gene expression, epigenetic	15/6951	80/69448	0.0123939	0.0852749	novel.24690/novel.28553/Sspon.03G0022660-1A/novel.17706/novel.58049/Sspon.03G0022660-2C/novel.56688/novel.56111/novel.33575/novel.51822/novel.21445/Sspon.03G0009320-1A/novel.62693/novel.19985/novel.32991	15	10	5
Molecular function	GO:0050661	NADP binding	47/7777	333/76768	0.0127416	0.0636084	Sspon.05G0032580-2D/Sspon.05G0032580-1C/Sspon.02G0041920-1P/Sspon.05G0014320-4D/Sspon.02G0040080-1B/novel.14399/Sspon.05G0014320-1A/Sspon.05G0014320-3C/novel.66002/novel.28460/Sspon.01G0001790-3D/Sspon.05G0014320-2B/Sspon.03G0018310-3C/Sspon.03G0018310-2B/Sspon.01G0012230-3C/Sspon.07G0006510-3C/novel.7919/Sspon.01G0001790-1P/Sspon.02G0040080-2D/Sspon.01G0012230-2B/novel.67279/Sspon.03G0018420-1A/…	47	16	31
Biological process	GO:0034394	protein localization to cell surface	5/6951	15/69448	0.0127575	0.0873321	novel.55581/Sspon.07G0034580-1C/novel.59107/Sspon.07G0034580-2D/novel.69423	5	5	0
Biological process	GO:2000008	regulation of protein localization to cell surface	5/6951	15/69448	0.0127575	0.0873321	novel.55581/Sspon.07G0034580-1C/novel.59107/Sspon.07G0034580-2D/novel.69423	5	5	0
Biological process	GO:0033387	putrescine biosynthetic process from ornithine	4/6951	10/69448	0.0128283	0.0875495	novel.43551/novel.37754/novel.39685/novel.66337	4	0	4
Biological process	GO:0010726	positive regulation of hydrogen peroxide metabolic process	13/6951	66/69448	0.012854	0.0875495	novel.57646/novel.65705/novel.13838/novel.13685/novel.68675/Sspon.07G0028300-2C/Sspon.07G0017100-3D/novel.10906/novel.16456/Sspon.07G0034960-1C/novel.57645/Sspon.08G0015830-1A/novel.70222	13	1	12
Molecular function	GO:0004586	ornithine decarboxylase activity	4/7777	10/76768	0.0133805	0.0649052	novel.43551/novel.37754/novel.39685/novel.66337	4	0	4
Molecular function	GO:0047724	inosine nucleosidase activity	4/7777	10/76768	0.0133805	0.0649052	Sspon.03G0017850-1A/Sspon.03G0017850-3C/novel.9826/Sspon.03G0017850-2B	4	0	4
Molecular function	GO:0051752	phosphoglucan, water dikinase activity	4/7777	10/76768	0.0133805	0.0649052	novel.29959/Sspon.04G0026400-2D/Sspon.04G0026400-1B/Sspon.04G0026400-1P	4	0	4
Molecular function	GO:0102217	6-phosphoglucan, water dikinase activity	4/7777	10/76768	0.0133805	0.0649052	novel.29959/Sspon.04G0026400-2D/Sspon.04G0026400-1B/Sspon.04G0026400-1P	4	0	4
Molecular function	GO:0004349	glutamate 5-kinase activity	5/7777	15/76768	0.0134077	0.0649052	Sspon.03G0002750-3D/Sspon.03G0002750-1P/Sspon.03G0002750-1A/Sspon.03G0002750-2C/novel.69045	5	5	0
Molecular function	GO:0004350	glutamate-5-semialdehyde dehydrogenase activity	5/7777	15/76768	0.0134077	0.0649052	Sspon.03G0002750-3D/Sspon.03G0002750-1P/Sspon.03G0002750-1A/Sspon.03G0002750-2C/novel.69045	5	5	0
Molecular function	GO:0004612	phosphoenolpyruvate carboxykinase (ATP) activity	5/7777	15/76768	0.0134077	0.0649052	novel.5498/Sspon.01G0037420-2C/Sspon.01G0016840-1A/Sspon.01G0037420-3D/Sspon.01G0038800-1B	5	0	5
Molecular function	GO:0004802	transketolase activity	5/7777	15/76768	0.0134077	0.0649052	novel.43396/novel.43395/novel.39526/novel.39525/Sspon.07G0011900-1A	5	5	0
Biological process	GO:0030243	cellulose metabolic process	49/6951	355/69448	0.0134213	0.0911838	novel.15939/novel.63343/novel.19348/Sspon.01G0030860-3D/novel.21735/novel.21731/novel.15944/Sspon.02G0035110-1B/Sspon.02G0005540-3C/Sspon.02G0005560-3C/Sspon.02G0005550-1A/novel.15737/Sspon.07G0025770-2D/novel.15741/Sspon.02G0005720-1A/novel.25302/Sspon.02G0035170-2P/Sspon.02G0014520-3C/Sspon.02G0009250-1A/novel.15933/novel.25060/Sspon.02G0005560-1A/novel.9157/Sspon.07G0011830-2C/Sspon.02G0015180…	49	16	33
Molecular function	GO:0016706	oxidoreductase activity, acting on paired donors, with incorporation or reduction of molecular oxygen, 2-oxoglutarate as one donor, and incorporation of one atom each of oxygen into both donors	28/7777	179/76768	0.0136612	0.065883	novel.56620/novel.28841/novel.66269/novel.2968/Sspon.01G0001310-2P/Sspon.01G0001310-1P/novel.6921/Sspon.07G0011020-2B/novel.23307/Sspon.04G0022970-2C/Sspon.01G0001310-4D/Sspon.02G0054840-1C/Sspon.03G0023810-3C/Sspon.01G0013510-2D/Sspon.04G0022970-1P/Sspon.08G0023020-1B/Sspon.02G0023820-2C/novel.20015/Sspon.01G0047170-2C/novel.28849/Sspon.02G0023820-1A/novel.67170/Sspon.07G0011020-3D/novel.27057/n…	28	14	14
Molecular function	GO:0015140	malate transmembrane transporter activity	12/7777	59/76768	0.0140569	0.0675367	Sspon.02G0011790-4D/Sspon.02G0011790-3C/Sspon.02G0011790-1A/Sspon.02G0027800-3D/Sspon.02G0011790-2B/Sspon.02G0027800-1A/Sspon.02G0012630-2B/novel.9841/Sspon.06G0004750-2B/novel.68294/Sspon.02G0011790-3P/Sspon.02G0011790-4P	12	7	5
Biological process	GO:0010600	regulation of auxin biosynthetic process	10/6951	46/69448	0.0140789	0.0954118	Sspon.05G0004560-1A/Sspon.02G0040080-2D/Sspon.05G0004560-3D/Sspon.01G0029520-1A/novel.49137/Sspon.01G0029520-3C/Sspon.01G0029520-4D/novel.67718/Sspon.07G0014380-3D/Sspon.05G0004560-1P	10	5	5
Molecular function	GO:0005544	calcium-dependent phospholipid binding	13/7777	66/76768	0.0141227	0.0675986	novel.54714/Sspon.04G0003110-2C/novel.30880/Sspon.04G0003110-3D/novel.34812/Sspon.07G0008990-1A/novel.58120/novel.56285/Sspon.07G0008980-3D/novel.69801/Sspon.04G0003110-1A/novel.44032/Sspon.03G0002850-2D	13	5	8
Biological process	GO:0000103	sulfate assimilation	8/6951	33/69448	0.0141512	0.0956624	novel.68322/Sspon.05G0015670-4D/novel.69637/Sspon.05G0015670-1T/novel.2743/Sspon.05G0015670-1A/Sspon.05G0015670-3C/Sspon.01G0005620-2B	8	3	5
Biological process	GO:0009084	glutamine family amino acid biosynthetic process	23/6951	142/69448	0.014196	0.0957256	Sspon.03G0002750-3D/Sspon.01G0026110-1A/Sspon.07G0002560-2D/Sspon.03G0002750-1P/Sspon.03G0009080-1A/Sspon.01G0024190-1A/novel.70170/novel.28888/novel.22447/novel.8924/Sspon.01G0026110-2B/Sspon.03G0002750-1A/Sspon.03G0009080-3C/Sspon.03G0002750-2C/Sspon.03G0037340-1B/Sspon.01G0024190-3C/Sspon.01G0024190-1P/Sspon.01G0007280-2C/novel.69045/Sspon.03G0009080-4D/Sspon.05G0005820-1A/novel.70022/Sspon.03…	23	21	2
Biological process	GO:0046283	anthocyanin-containing compound metabolic process	42/6951	297/69448	0.01424	0.0957835	novel.47907/novel.61451/Sspon.03G0007030-2D/Sspon.06G0021580-1P/Sspon.03G0007050-2B/novel.19339/Sspon.05G0019740-1A/Sspon.03G0001210-2B/novel.16728/Sspon.03G0007050-3C/Sspon.05G0019730-3D/Sspon.08G0020120-2C/Sspon.05G0019740-2B/Sspon.03G0039430-1P/Sspon.03G0007050-1P/Sspon.06G0021580-2C/novel.68276/Sspon.08G0020120-1B/Sspon.05G0019730-2B/novel.67981/novel.37414/novel.56665/Sspon.03G0006820-3P/Ssp…	42	20	22
Biological process	GO:0006968	cellular defense response	6/6951	21/69448	0.0144907	0.0967166	novel.69723/novel.24486/novel.24485/Sspon.03G0006540-2B/Sspon.03G0006540-4D/Sspon.03G0006540-3C	6	0	6
Biological process	GO:0010037	response to carbon dioxide	6/6951	21/69448	0.0144907	0.0967166	Sspon.05G0005010-2D/novel.70476/novel.40628/novel.6298/Sspon.05G0005010-1A/Sspon.02G0020370-3C	6	5	1
Biological process	GO:0072347	response to anesthetic	6/6951	21/69448	0.0144907	0.0967166	Sspon.05G0005010-2D/novel.70476/novel.40628/novel.6298/Sspon.05G0005010-1A/Sspon.02G0020370-3C	6	5	1
Biological process	GO:0006863	purine nucleobase transport	11/6951	53/69448	0.0145218	0.0967166	novel.69644/novel.69492/novel.69645/Sspon.05G0023650-1B/Sspon.05G0023650-2D/novel.56472/novel.58210/novel.39899/novel.51020/novel.10419/novel.36779	11	10	1
Biological process	GO:1990641	response to iron ion starvation	16/6951	89/69448	0.0148136	0.0984177	novel.15815/novel.6183/Sspon.08G0002130-2B/Sspon.08G0025040-1C/Sspon.08G0002130-3D/novel.3793/Sspon.02G0036640-2D/Sspon.08G0002130-1A/Sspon.08G0002130-1P/novel.8243/novel.25302/Sspon.05G0014560-2B/Sspon.05G0014560-1A/novel.20908/novel.33333/Sspon.01G0015820-1A	16	6	10
Biological process	GO:0016101	diterpenoid metabolic process	36/6951	248/69448	0.0151059	0.100114	novel.32417/Sspon.04G0020000-2B/novel.18797/Sspon.04G0020000-1A/Sspon.02G0010590-3C/Sspon.04G0020000-3D/novel.13299/Sspon.02G0010590-1A/novel.30598/novel.56620/novel.36274/novel.28841/novel.34363/novel.36277/novel.30599/Sspon.02G0010590-2B/Sspon.04G0020000-4P/Sspon.07G0011020-2B/novel.23307/Sspon.04G0037850-1D/Sspon.08G0022930-2C/Sspon.03G0023810-3C/Sspon.08G0022930-1P/Sspon.05G0002480-1A/Sspon.0…	36	16	20
Molecular function	GO:0033897	ribonuclease T2 activity	8/7777	33/76768	0.015151	0.0722497	novel.22932/Sspon.06G0021580-1P/Sspon.03G0001150-1A/Sspon.06G0021580-2C/Sspon.02G0036330-2C/Sspon.02G0036330-1P/Sspon.06G0021580-3D/Sspon.06G0021580-1B	8	8	0
Molecular function	GO:0005534	galactose binding	6/7777	21/76768	0.0153259	0.0728121	Sspon.04G0018500-1A/novel.36187/Sspon.04G0018500-3C/novel.42649/novel.38606/novel.32326	6	6	0
Biological process	GO:0009833	plant-type primary cell wall biogenesis	19/6951	112/69448	0.0153896	0.101654	Sspon.01G0030860-3D/novel.21735/novel.21731/Sspon.07G0025770-2D/Sspon.02G0014520-3C/novel.25060/Sspon.07G0011830-2C/Sspon.03G0025370-1A/Sspon.07G0011830-1A/novel.11402/novel.26903/Sspon.02G0019920-1A/Sspon.07G0025770-1B/Sspon.02G0014520-1A/novel.33040/novel.11405/novel.26904/novel.66920/novel.8563	19	5	14
Biological process	GO:0050821	protein stabilization	15/6951	82/69448	0.0154135	0.101654	novel.32609/Sspon.02G0011900-2C/Sspon.04G0000800-2D/novel.13358/novel.30021/Sspon.04G0000810-2D/novel.33668/novel.27123/novel.52457/Sspon.04G0032010-2D/novel.27122/Sspon.04G0000800-1A/Sspon.04G0032010-1P/novel.27124/Sspon.02G0011900-1A	15	3	12
Biological process	GO:0009251	glucan catabolic process	26/6951	167/69448	0.0156096	0.102697	novel.25901/novel.5461/Sspon.01G0014860-3C/Sspon.02G0013220-1T/Sspon.03G0000020-2B/novel.68475/Sspon.06G0007080-1A/Sspon.02G0017910-2D/Sspon.01G0014860-1A/novel.25302/Sspon.01G0049600-2D/Sspon.02G0009250-1A/Sspon.02G0013220-4D/novel.53322/novel.9157/Sspon.02G0015180-2B/novel.67751/novel.1907/Sspon.06G0007080-2B/Sspon.02G0017910-1A/Sspon.01G0014860-4D/novel.20908/novel.37684/novel.41443/Sspon.03G0…	26	20	6
Molecular function	GO:0015181	arginine transmembrane transporter activity	7/7777	27/76768	0.0156614	0.0735597	novel.28888/novel.22447/Sspon.03G0037340-1B/novel.23710/novel.22706/novel.21573/Sspon.03G0037340-2C	7	4	3
Molecular function	GO:0015189	L-lysine transmembrane transporter activity	7/7777	27/76768	0.0156614	0.0735597	novel.28888/novel.22447/Sspon.03G0037340-1B/novel.23710/novel.22706/novel.21573/Sspon.03G0037340-2C	7	4	3
Molecular function	GO:0046524	sucrose-phosphate synthase activity	7/7777	27/76768	0.0156614	0.0735597	novel.54097/Sspon.03G0028140-2C/Sspon.03G0028140-3D/novel.22840/Sspon.03G0028140-1B/Sspon.03G0028140-1P/novel.54094	7	2	5
Molecular function	GO:0005216	ion channel activity	57/7777	422/76768	0.0157135	0.0735597	novel.61645/Sspon.08G0010740-1P/novel.62391/novel.4954/novel.65257/Sspon.08G0003540-2D/novel.24855/Sspon.08G0003600-2B/novel.63052/novel.67116/Sspon.05G0005010-2D/novel.51461/Sspon.08G0010740-3C/novel.4965/Sspon.04G0009220-2B/novel.34728/Sspon.08G0019260-3D/Sspon.04G0009220-4D/Sspon.08G0010740-2B/Sspon.08G0019260-1T/Sspon.07G0020650-1A/Sspon.04G0009220-2P/novel.62389/novel.28061/novel.47636/Sspon…	57	27	30
Molecular function	GO:0005345	purine nucleobase transmembrane transporter activity	11/7777	53/76768	0.0157902	0.0736491	novel.69644/novel.69492/novel.69645/Sspon.05G0023650-1B/Sspon.05G0023650-2D/novel.56472/novel.58210/novel.39899/novel.51020/novel.10419/novel.36779	11	10	1
Biological process	GO:0006576	cellular biogenic amine metabolic process	33/6951	224/69448	0.0158101	0.10337	Sspon.05G0002950-3C/Sspon.05G0002950-1A/novel.42566/Sspon.08G0016340-2B/Sspon.02G0039670-1B/Sspon.08G0016340-3D/novel.43551/novel.37754/Sspon.05G0002950-2B/Sspon.08G0016340-1A/novel.55593/novel.60707/novel.39685/novel.27997/Sspon.05G0015190-3C/Sspon.07G0029200-2C/Sspon.03G0002320-1A/Sspon.05G0015190-4D/Sspon.03G0008370-2P/Sspon.05G0002950-4D/novel.13933/novel.49137/Sspon.03G0008370-1A/novel.64529…	33	22	11
Biological process	GO:0006638	neutral lipid metabolic process	20/6951	120/69448	0.0158266	0.10337	novel.18797/Sspon.02G0010590-3C/novel.13299/Sspon.02G0010590-1A/Sspon.03G0040650-2D/novel.31028/Sspon.04G0004970-1A/Sspon.02G0010590-2B/novel.25762/Sspon.04G0006410-1A/Sspon.03G0040650-1C/novel.25763/Sspon.08G0021200-2C/Sspon.08G0021200-1B/novel.21141/novel.55579/Sspon.04G0004970-2B/novel.54895/novel.12620/Sspon.07G0011260-1A	20	20	0
Biological process	GO:0006639	acylglycerol metabolic process	20/6951	120/69448	0.0158266	0.10337	novel.18797/Sspon.02G0010590-3C/novel.13299/Sspon.02G0010590-1A/Sspon.03G0040650-2D/novel.31028/Sspon.04G0004970-1A/Sspon.02G0010590-2B/novel.25762/Sspon.04G0006410-1A/Sspon.03G0040650-1C/novel.25763/Sspon.08G0021200-2C/Sspon.08G0021200-1B/novel.21141/novel.55579/Sspon.04G0004970-2B/novel.54895/novel.12620/Sspon.07G0011260-1A	20	20	0
Biological process	GO:0009228	thiamine biosynthetic process	10/6951	47/69448	0.0163209	0.105815	Sspon.03G0013100-2B/Sspon.02G0003080-2C/novel.16105/Sspon.02G0023070-1A/Sspon.02G0023070-2B/Sspon.01G0046090-3D/Sspon.01G0046090-1B/novel.8989/novel.12789/novel.5732	10	1	9
Biological process	GO:0009395	phospholipid catabolic process	10/6951	47/69448	0.0163209	0.105815	novel.39312/novel.31541/Sspon.04G0011490-2C/novel.37440/Sspon.05G0012590-1A/Sspon.04G0011490-1A/novel.43296/Sspon.06G0020040-1B/Sspon.05G0012590-2C/novel.43294	10	0	10
Biological process	GO:0042724	thiamine-containing compound biosynthetic process	10/6951	47/69448	0.0163209	0.105815	Sspon.03G0013100-2B/Sspon.02G0003080-2C/novel.16105/Sspon.02G0023070-1A/Sspon.02G0023070-2B/Sspon.01G0046090-3D/Sspon.01G0046090-1B/novel.8989/novel.12789/novel.5732	10	1	9
Biological process	GO:0009313	oligosaccharide catabolic process	13/6951	68/69448	0.0163575	0.105815	novel.11104/Sspon.01G0030920-1P/novel.19836/Sspon.01G0030920-3C/novel.66695/Sspon.04G0004560-1A/Sspon.04G0004560-3C/novel.11105/Sspon.02G0013220-1T/Sspon.03G0014890-1T/Sspon.02G0017910-2D/Sspon.02G0013220-4D/Sspon.02G0017910-1A	13	11	2
Molecular function	GO:0005267	potassium channel activity	20/7777	119/76768	0.0163815	0.0761292	novel.61645/Sspon.08G0010740-1P/novel.4954/novel.63052/novel.51461/Sspon.08G0010740-3C/novel.4965/Sspon.08G0010740-2B/novel.47636/Sspon.01G0049590-1P/novel.45683/Sspon.04G0024390-1T/Sspon.06G0013970-1P/Sspon.07G0004720-2B/Sspon.08G0010740-1A/Sspon.06G0013970-1A/Sspon.07G0004720-4D/Sspon.03G0010250-1A/Sspon.02G0050260-1P/Sspon.07G0004720-1A	20	9	11
Biological process	GO:0043269	regulation of ion transport	40/6951	283/69448	0.0165277	0.106661	novel.61645/Sspon.08G0010740-1P/Sspon.02G0041160-1P/novel.63306/novel.63052/novel.44586/novel.47954/Sspon.08G0010740-3C/Sspon.04G0009220-2B/Sspon.08G0019260-3D/Sspon.04G0009220-4D/Sspon.08G0010740-2B/Sspon.08G0019260-1T/Sspon.04G0009220-2P/novel.28061/novel.13195/novel.62509/novel.53546/novel.14283/novel.32052/Sspon.04G0009220-1P/Sspon.04G0025490-1B/Sspon.03G0008930-2C/novel.27313/novel.59776/Ssp…	40	22	18
Molecular function	GO:0070566	adenylyltransferase activity	25/7777	158/76768	0.016605	0.0766406	Sspon.07G0030080-1C/novel.46946/Sspon.06G0007590-4D/novel.69448/novel.68322/Sspon.05G0015670-4D/Sspon.06G0007590-3C/Sspon.07G0001370-2B/Sspon.06G0007590-1A/novel.35858/Sspon.06G0007590-2B/novel.4640/Sspon.07G0001320-3C/novel.69637/Sspon.05G0015670-1T/Sspon.04G0014830-2B/novel.35853/Sspon.05G0005880-1A/Sspon.05G0015670-1A/Sspon.07G0001370-1A/Sspon.05G0015670-3C/novel.13774/novel.38481/Sspon.06G000…	25	3	22
Biological process	GO:0098661	inorganic anion transmembrane transport	12/6951	61/69448	0.016611	0.106817	novel.48795/Sspon.04G0009220-2B/Sspon.08G0019260-3D/Sspon.04G0009220-4D/Sspon.08G0019260-1T/Sspon.04G0009220-2P/novel.28154/Sspon.04G0009220-1P/novel.59776/novel.63402/novel.380/Sspon.06G0004750-2B	12	7	5
Biological process	GO:0009623	response to parasitic fungus	11/6951	54/69448	0.0166309	0.106817	Sspon.05G0026100-1B/Sspon.05G0026100-3D/Sspon.01G0027890-1A/novel.66338/Sspon.01G0049280-2D/Sspon.05G0026100-2C/novel.1861/Sspon.01G0049280-1B/Sspon.01G0012240-1A/novel.41145/novel.31859	11	4	7
Biological process	GO:0051273	beta-glucan metabolic process	62/6951	472/69448	0.0167175	0.106986	novel.59568/novel.15939/novel.63343/novel.5461/novel.19348/Sspon.01G0030860-3D/Sspon.08G0000540-2B/novel.21735/novel.25993/novel.21731/novel.62196/novel.15944/novel.59501/Sspon.02G0035110-1B/novel.60822/Sspon.02G0005540-3C/Sspon.02G0005560-3C/novel.59502/Sspon.03G0000020-2B/novel.68475/Sspon.02G0005550-1A/Sspon.08G0000540-4D/novel.15737/Sspon.07G0025770-2D/novel.15741/Sspon.02G0005720-1A/novel.25…	62	20	42
Molecular function	GO:0031418	L-ascorbic acid binding	26/7777	166/76768	0.0167237	0.0766406	novel.66269/novel.2968/Sspon.01G0001310-2P/Sspon.01G0001310-1P/novel.69206/novel.6921/Sspon.02G0013600-3D/Sspon.04G0022970-2C/Sspon.01G0001310-4D/Sspon.02G0054840-1C/Sspon.01G0013510-2D/Sspon.04G0002530-2B/Sspon.04G0022970-1P/Sspon.02G0013600-1A/Sspon.02G0023820-2C/novel.20015/Sspon.01G0047170-2C/Sspon.04G0002530-3C/novel.28849/Sspon.02G0013600-1P/novel.68211/Sspon.02G0023820-1A/novel.67170/novel…	26	11	15
Molecular function	GO:0070008	serine-type exopeptidase activity	26/7777	166/76768	0.0167237	0.0766406	novel.46094/novel.31215/novel.33149/novel.36884/Sspon.01G0011580-2B/novel.65831/Sspon.07G0001220-1A/Sspon.01G0011580-1A/Sspon.03G0047060-1D/Sspon.03G0021100-1A/Sspon.01G0040070-2D/Sspon.07G0001190-3D/novel.3379/Sspon.05G0012430-2B/Sspon.07G0001220-2C/Sspon.02G0007660-3D/novel.48556/Sspon.06G0004490-2B/novel.65345/novel.25566/Sspon.05G0016070-1A/Sspon.02G0001940-1A/Sspon.06G0004490-3D/novel.66284/…	26	13	13
Molecular function	GO:0004618	phosphoglycerate kinase activity	9/7777	40/76768	0.0167314	0.0766406	Sspon.03G0004290-3C/Sspon.04G0017410-1P/Sspon.08G0004160-2C/Sspon.03G0004290-2P/Sspon.04G0017410-2P/Sspon.04G0017410-3P/Sspon.03G0004290-2B/Sspon.03G0004290-4D/novel.5235	9	4	5
Biological process	GO:0006083	acetate metabolic process	5/6951	16/69448	0.0170529	0.106986	novel.43224/Sspon.01G0008160-2C/Sspon.01G0008170-1A/Sspon.04G0011260-1P/Sspon.01G0008160-1A	5	3	2
Biological process	GO:0006554	lysine catabolic process	5/6951	16/69448	0.0170529	0.106986	novel.70096/novel.31734/Sspon.04G0002100-1A/Sspon.04G0002100-2B/Sspon.04G0002070-1A	5	5	0
Biological process	GO:0019474	L-lysine catabolic process to acetyl-CoA	5/6951	16/69448	0.0170529	0.106986	novel.70096/novel.31734/Sspon.04G0002100-1A/Sspon.04G0002100-2B/Sspon.04G0002070-1A	5	5	0
Biological process	GO:0019477	L-lysine catabolic process	5/6951	16/69448	0.0170529	0.106986	novel.70096/novel.31734/Sspon.04G0002100-1A/Sspon.04G0002100-2B/Sspon.04G0002070-1A	5	5	0
Biological process	GO:0033512	L-lysine catabolic process to acetyl-CoA via saccharopine	5/6951	16/69448	0.0170529	0.106986	novel.70096/novel.31734/Sspon.04G0002100-1A/Sspon.04G0002100-2B/Sspon.04G0002070-1A	5	5	0
Biological process	GO:0042350	GDP-L-fucose biosynthetic process	5/6951	16/69448	0.0170529	0.106986	novel.62516/Sspon.08G0004620-3D/Sspon.08G0004620-1A/Sspon.08G0004620-2B/Sspon.08G0015940-3D	5	0	5
Biological process	GO:0043433	negative regulation of DNA-binding transcription factor activity	5/6951	16/69448	0.0170529	0.106986	novel.69723/Sspon.06G0010960-3C/Sspon.03G0006540-2B/Sspon.03G0006540-4D/Sspon.03G0006540-3C	5	0	5
Biological process	GO:0046368	GDP-L-fucose metabolic process	5/6951	16/69448	0.0170529	0.106986	novel.62516/Sspon.08G0004620-3D/Sspon.08G0004620-1A/Sspon.08G0004620-2B/Sspon.08G0015940-3D	5	0	5
Biological process	GO:0046440	L-lysine metabolic process	5/6951	16/69448	0.0170529	0.106986	novel.70096/novel.31734/Sspon.04G0002100-1A/Sspon.04G0002100-2B/Sspon.04G0002070-1A	5	5	0
Cellular component	GO:0031354	intrinsic component of plastid outer membrane	10/7339	48/74202	0.0174414	0.204314	novel.24224/novel.7588/Sspon.01G0038520-2C/novel.21887/Sspon.01G0038520-1B/Sspon.07G0020650-1A/Sspon.07G0020650-3C/novel.30924/novel.7586/novel.592	10	10	0
Cellular component	GO:0031355	integral component of plastid outer membrane	10/7339	48/74202	0.0174414	0.204314	novel.24224/novel.7588/Sspon.01G0038520-2C/novel.21887/Sspon.01G0038520-1B/Sspon.07G0020650-1A/Sspon.07G0020650-3C/novel.30924/novel.7586/novel.592	10	10	0
Cellular component	GO:0031358	intrinsic component of chloroplast outer membrane	10/7339	48/74202	0.0174414	0.204314	novel.24224/novel.7588/Sspon.01G0038520-2C/novel.21887/Sspon.01G0038520-1B/Sspon.07G0020650-1A/Sspon.07G0020650-3C/novel.30924/novel.7586/novel.592	10	10	0
Cellular component	GO:0031359	integral component of chloroplast outer membrane	10/7339	48/74202	0.0174414	0.204314	novel.24224/novel.7588/Sspon.01G0038520-2C/novel.21887/Sspon.01G0038520-1B/Sspon.07G0020650-1A/Sspon.07G0020650-3C/novel.30924/novel.7586/novel.592	10	10	0
Molecular function	GO:0004185	serine-type carboxypeptidase activity	23/7777	143/76768	0.0174979	0.0797231	novel.46094/novel.31215/novel.33149/Sspon.01G0011580-2B/novel.65831/Sspon.07G0001220-1A/Sspon.01G0011580-1A/Sspon.03G0047060-1D/Sspon.03G0021100-1A/Sspon.01G0040070-2D/Sspon.07G0001190-3D/novel.3379/Sspon.05G0012430-2B/Sspon.07G0001220-2C/Sspon.02G0007660-3D/novel.48556/Sspon.06G0004490-2B/novel.25566/Sspon.05G0016070-1A/Sspon.02G0001940-1A/Sspon.06G0004490-3D/novel.66284/Sspon.03G0029730-2C	23	12	11
Molecular function	GO:0051287	NAD binding	52/7777	382/76768	0.0176833	0.0797231	Sspon.05G0032580-2D/Sspon.05G0032580-1C/novel.3226/Sspon.03G0010040-1A/novel.68154/novel.25810/novel.6357/novel.66002/Sspon.01G0001790-3D/Sspon.03G0006680-1A/Sspon.08G0026860-1C/novel.8383/Sspon.01G0017110-1A/Sspon.03G0010040-2B/novel.67688/Sspon.01G0009450-2D/Sspon.01G0001790-1P/Sspon.03G0010040-3C/Sspon.04G0017250-1A/Sspon.07G0002050-2C/Sspon.03G0006680-1P/Sspon.01G0009450-1P/Sspon.02G0009080-2…	52	36	16
Biological process	GO:0009608	response to symbiont	14/6951	76/69448	0.0177912	0.111359	Sspon.05G0026100-1B/Sspon.06G0019200-2D/Sspon.05G0026100-3D/Sspon.01G0027890-1A/novel.66338/Sspon.01G0049280-2D/Sspon.06G0000430-2C/Sspon.05G0026100-2C/novel.1861/Sspon.01G0049280-1B/Sspon.03G0018770-4D/Sspon.01G0012240-1A/novel.41145/novel.31859	14	7	7
Molecular function	GO:0000254	C-4 methylsterol oxidase activity	5/7777	16/76768	0.0179034	0.0797231	novel.24078/novel.24089/Sspon.01G0034490-1B/Sspon.06G0009380-1A/novel.45129	5	4	1
Molecular function	GO:0003987	acetate-CoA ligase activity	5/7777	16/76768	0.0179034	0.0797231	novel.43224/Sspon.01G0008160-2C/Sspon.01G0008170-1A/Sspon.04G0011260-1P/Sspon.01G0008160-1A	5	3	2
Molecular function	GO:0016851	magnesium chelatase activity	5/7777	16/76768	0.0179034	0.0797231	Sspon.07G0019210-4D/Sspon.07G0019210-1A/Sspon.05G0001100-1A/Sspon.05G0001100-2D/novel.36532	5	0	5
Molecular function	GO:0019172	glyoxalase III activity	5/7777	16/76768	0.0179034	0.0797231	Sspon.08G0007950-2B/Sspon.08G0007950-1A/Sspon.08G0007950-3C/novel.44085/Sspon.08G0007950-4D	5	5	0
Molecular function	GO:0051002	ligase activity, forming nitrogen-metal bonds	5/7777	16/76768	0.0179034	0.0797231	Sspon.07G0019210-4D/Sspon.07G0019210-1A/Sspon.05G0001100-1A/Sspon.05G0001100-2D/novel.36532	5	0	5
Molecular function	GO:0051003	ligase activity, forming nitrogen-metal bonds, forming coordination complexes	5/7777	16/76768	0.0179034	0.0797231	Sspon.07G0019210-4D/Sspon.07G0019210-1A/Sspon.05G0001100-1A/Sspon.05G0001100-2D/novel.36532	5	0	5
Biological process	GO:0006569	tryptophan catabolic process	7/6951	28/69448	0.0179662	0.111679	Sspon.02G0039670-1B/Sspon.03G0002320-1A/novel.13933/novel.49137/Sspon.03G0002320-2B/novel.13934/Sspon.04G0016560-1T	7	6	1
Biological process	GO:0042436	indole-containing compound catabolic process	7/6951	28/69448	0.0179662	0.111679	Sspon.02G0039670-1B/Sspon.03G0002320-1A/novel.13933/novel.49137/Sspon.03G0002320-2B/novel.13934/Sspon.04G0016560-1T	7	6	1
Biological process	GO:0046218	indolalkylamine catabolic process	7/6951	28/69448	0.0179662	0.111679	Sspon.02G0039670-1B/Sspon.03G0002320-1A/novel.13933/novel.49137/Sspon.03G0002320-2B/novel.13934/Sspon.04G0016560-1T	7	6	1
Molecular function	GO:0005536	glucose binding	8/7777	34/76768	0.0180965	0.0800256	novel.70404/novel.25373/novel.47961/Sspon.03G0022770-1A/Sspon.03G0006720-3P/Sspon.03G0022770-3C/novel.49976/novel.47960	8	4	4
Molecular function	GO:1990137	plant seed peroxidase activity	8/7777	34/76768	0.0180965	0.0800256	novel.61637/novel.60341/novel.60340/novel.17959/Sspon.08G0010590-1A/novel.61636/novel.61640/Sspon.02G0028900-1P	8	0	8
Biological process	GO:0010185	regulation of cellular defense response	4/6951	11/69448	0.0185821	0.1135	novel.69723/Sspon.03G0006540-2B/Sspon.03G0006540-4D/Sspon.03G0006540-3C	4	0	4
Biological process	GO:0010365	positive regulation of ethylene biosynthetic process	4/6951	11/69448	0.0185821	0.1135	Sspon.03G0018230-3D/novel.24399/novel.33536/novel.34733	4	2	2
Biological process	GO:0031337	positive regulation of sulfur amino acid metabolic process	4/6951	11/69448	0.0185821	0.1135	Sspon.03G0018230-3D/novel.24399/novel.33536/novel.34733	4	2	2
Biological process	GO:0046130	purine ribonucleoside catabolic process	4/6951	11/69448	0.0185821	0.1135	Sspon.03G0017850-1A/Sspon.03G0017850-3C/novel.9826/Sspon.03G0017850-2B	4	0	4
Biological process	GO:0051245	negative regulation of cellular defense response	4/6951	11/69448	0.0185821	0.1135	novel.69723/Sspon.03G0006540-2B/Sspon.03G0006540-4D/Sspon.03G0006540-3C	4	0	4
Biological process	GO:1900910	positive regulation of olefin metabolic process	4/6951	11/69448	0.0185821	0.1135	Sspon.03G0018230-3D/novel.24399/novel.33536/novel.34733	4	2	2
Biological process	GO:1900913	positive regulation of olefin biosynthetic process	4/6951	11/69448	0.0185821	0.1135	Sspon.03G0018230-3D/novel.24399/novel.33536/novel.34733	4	2	2
Biological process	GO:0006857	oligopeptide transport	34/6951	235/69448	0.0185949	0.1135	novel.25232/novel.27485/novel.67558/novel.43089/novel.67557/Sspon.03G0029150-1B/Sspon.02G0003780-1A/Sspon.03G0000940-2B/Sspon.03G0000940-1A/novel.5038/Sspon.01G0031390-3D/Sspon.07G0007350-2B/Sspon.01G0031390-2C/novel.6176/novel.3786/Sspon.07G0007350-3C/novel.3785/Sspon.01G0015800-3C/Sspon.03G0013450-2B/Sspon.01G0036790-1B/novel.8201/Sspon.01G0036780-1B/novel.52659/Sspon.01G0027370-4D/novel.67331/…	34	18	16
Biological process	GO:0034762	regulation of transmembrane transport	39/6951	277/69448	0.0187828	0.114389	novel.61645/Sspon.08G0010740-1P/Sspon.02G0041160-1P/novel.63306/novel.63052/novel.44586/novel.47954/Sspon.08G0010740-3C/Sspon.04G0009220-2B/Sspon.08G0019260-3D/novel.5496/Sspon.04G0009220-4D/Sspon.08G0010740-2B/Sspon.08G0019260-1T/Sspon.04G0009220-2P/novel.28061/novel.62509/novel.53546/novel.14283/novel.32052/Sspon.04G0009220-1P/Sspon.04G0025490-1B/Sspon.03G0008930-2C/novel.59776/Sspon.04G0024650…	39	24	15
Molecular function	GO:0004834	tryptophan synthase activity	6/7777	22/76768	0.0193055	0.0830374	novel.9376/Sspon.06G0011870-4D/novel.9402/Sspon.06G0011870-1A/Sspon.06G0011870-2B/Sspon.08G0019620-1B	6	0	6
Molecular function	GO:0008692	3-hydroxybutyryl-CoA epimerase activity	6/7777	22/76768	0.0193055	0.0830374	Sspon.04G0013020-1A/novel.65719/novel.21112/Sspon.03G0014490-2C/novel.21117/Sspon.03G0014490-1A	6	6	0
Molecular function	GO:0010436	carotenoid dioxygenase activity	6/7777	22/76768	0.0193055	0.0830374	novel.11672/novel.17273/novel.14488/Sspon.01G0024170-2D/novel.70171/Sspon.02G0051940-1C	6	5	1
Molecular function	GO:0016856	racemase and epimerase activity, acting on hydroxy acids and derivatives	6/7777	22/76768	0.0193055	0.0830374	Sspon.04G0013020-1A/novel.65719/novel.21112/Sspon.03G0014490-2C/novel.21117/Sspon.03G0014490-1A	6	6	0
Molecular function	GO:0045549	9-cis-epoxycarotenoid dioxygenase activity	6/7777	22/76768	0.0193055	0.0830374	novel.11672/novel.17273/novel.14488/Sspon.01G0024170-2D/novel.70171/Sspon.02G0051940-1C	6	5	1
Molecular function	GO:0004450	isocitrate dehydrogenase (NADP+) activity	4/7777	11/76768	0.0193624	0.0830374	Sspon.03G0010040-1A/Sspon.03G0010040-2B/Sspon.03G0010040-3C/Sspon.03G0010040-4D	4	4	0
Molecular function	GO:0016040	glutamate synthase (NADH) activity	4/7777	11/76768	0.0193624	0.0830374	Sspon.07G0002560-2D/Sspon.03G0009080-1A/Sspon.03G0009080-3C/Sspon.03G0009080-4D	4	4	0
Molecular function	GO:0045181	glutamate synthase activity, NAD(P)H as acceptor	4/7777	11/76768	0.0193624	0.0830374	Sspon.07G0002560-2D/Sspon.03G0009080-1A/Sspon.03G0009080-3C/Sspon.03G0009080-4D	4	4	0
Molecular function	GO:1901474	azole transmembrane transporter activity	4/7777	11/76768	0.0193624	0.0830374	novel.28888/novel.22447/Sspon.03G0037340-1B/Sspon.03G0037340-2C	4	4	0
Biological process	GO:0010105	negative regulation of ethylene-activated signaling pathway	14/6951	77/69448	0.0198	0.120043	Sspon.08G0006270-2P/Sspon.03G0007810-1A/Sspon.07G0003190-2B/Sspon.07G0003190-1A/Sspon.08G0022930-2C/Sspon.08G0006270-4P/Sspon.08G0022930-1P/novel.43706/Sspon.08G0022930-1B/Sspon.08G0006270-3P/Sspon.02G0026080-2B/novel.27954/Sspon.08G0006270-2B/novel.23441	14	9	5
Biological process	GO:0070298	negative regulation of phosphorelay signal transduction system	14/6951	77/69448	0.0198	0.120043	Sspon.08G0006270-2P/Sspon.03G0007810-1A/Sspon.07G0003190-2B/Sspon.07G0003190-1A/Sspon.08G0022930-2C/Sspon.08G0006270-4P/Sspon.08G0022930-1P/novel.43706/Sspon.08G0022930-1B/Sspon.08G0006270-3P/Sspon.02G0026080-2B/novel.27954/Sspon.08G0006270-2B/novel.23441	14	9	5
Cellular component	GO:0031519	PcG protein complex	11/7339	56/74202	0.0198778	0.226386	novel.24690/novel.28553/Sspon.03G0022660-1A/novel.17706/novel.58049/Sspon.03G0022660-2C/novel.56688/Sspon.03G0004340-4D/novel.51822/novel.62693/novel.19985	11	7	4
Biological process	GO:0042938	dipeptide transport	16/6951	92/69448	0.0199239	0.120524	novel.25232/novel.67558/novel.67557/Sspon.02G0003780-1A/Sspon.03G0000940-2B/Sspon.03G0000940-1A/novel.5038/novel.3786/novel.3785/Sspon.01G0015800-3C/Sspon.01G0036790-1B/novel.8201/Sspon.01G0036780-1B/Sspon.01G0027370-4D/Sspon.01G0036790-2D/Sspon.01G0027370-3C	16	9	7
Biological process	GO:0034051	negative regulation of plant-type hypersensitive response	8/6951	35/69448	0.0200597	0.120805	Sspon.06G0023570-2P/Sspon.06G0023570-1P/novel.44735/Sspon.06G0030410-1P/Sspon.06G0023570-1B/Sspon.06G0030410-1C/novel.47199/Sspon.06G0030410-2D	8	2	6
Biological process	GO:0044458	motile cilium assembly	8/6951	35/69448	0.0200597	0.120805	novel.13014/novel.13015/novel.15765/novel.18451/novel.32014/novel.25778/Sspon.04G0026450-1B/novel.23301	8	6	2
Molecular function	GO:0015334	high-affinity oligopeptide transmembrane transporter activity	10/7777	48/76768	0.0203189	0.086848	Sspon.02G0003780-1A/novel.5038/novel.3786/Sspon.01G0015800-3C/Sspon.01G0036790-1B/novel.8201/Sspon.01G0036780-1B/Sspon.01G0027370-4D/Sspon.01G0036790-2D/Sspon.01G0027370-3C	10	9	1
Biological process	GO:0051274	beta-glucan biosynthetic process	49/6951	364/69448	0.0204662	0.122979	novel.59568/novel.15939/novel.19348/Sspon.01G0030860-3D/Sspon.08G0000540-2B/novel.21735/novel.25993/novel.21731/novel.62196/novel.15944/novel.59501/Sspon.02G0035110-1B/novel.60822/Sspon.02G0005540-3C/Sspon.02G0005560-3C/novel.59502/Sspon.02G0005550-1A/Sspon.08G0000540-4D/novel.15737/Sspon.07G0025770-2D/novel.15741/Sspon.02G0005720-1A/Sspon.02G0035170-2P/Sspon.02G0014520-3C/novel.15933/novel.25060…	49	10	39
Biological process	GO:0006817	phosphate ion transport	17/6951	100/69448	0.0206806	0.123718	novel.60215/novel.37626/novel.63943/Sspon.05G0013960-3C/novel.63977/Sspon.08G0008990-1A/novel.13195/Sspon.05G0013960-2P/novel.63942/Sspon.05G0013960-3P/Sspon.05G0013960-4D/novel.63402/Sspon.06G0004750-2B/novel.15972/novel.12060/novel.66557/Sspon.08G0008810-1A	17	5	12
Biological process	GO:0043068	positive regulation of programmed cell death	17/6951	100/69448	0.0206806	0.123718	Sspon.04G0013810-1A/Sspon.04G0013810-2B/Sspon.01G0050300-1C/novel.33826/novel.36032/novel.33829/novel.25671/Sspon.04G0037390-1D/Sspon.01G0003200-2B/Sspon.01G0003200-3C/novel.33828/Sspon.01G0003200-1A/novel.33827/Sspon.03G0004310-2B/Sspon.04G0005630-3C/novel.36034/Sspon.01G0003200-1P	17	16	1
Biological process	GO:0006545	glycine biosynthetic process	9/6951	42/69448	0.0211647	0.126262	Sspon.05G0013130-1A/Sspon.05G0013130-3D/novel.2022/Sspon.05G0032060-1C/novel.38912/novel.2023/novel.38913/Sspon.05G0013130-2B/novel.37493	9	1	8
Biological process	GO:0006869	lipid transport	46/6951	339/69448	0.0212264	0.126262	Sspon.07G0018130-2C/novel.59227/novel.55487/novel.19997/Sspon.07G0018130-1A/Sspon.06G0019930-2C/Sspon.02G0009070-1A/novel.10458/novel.48816/Sspon.07G0021990-3D/Sspon.01G0038870-1B/Sspon.07G0018180-2B/Sspon.02G0023660-2B/Sspon.02G0023950-4D/novel.24656/novel.68269/Sspon.02G0023670-2B/Sspon.07G0021990-2C/Sspon.07G0028840-1B/Sspon.02G0041940-2C/novel.16020/Sspon.02G0020560-1A/novel.11648/Sspon.02G00…	46	36	10
Biological process	GO:0030258	lipid modification	58/6951	443/69448	0.021246	0.126262	novel.24078/novel.29461/novel.36422/Sspon.04G0030660-2D/novel.24089/novel.54973/novel.65917/Sspon.04G0030660-1P/Sspon.04G0030660-1C/novel.58465/novel.31191/Sspon.01G0047560-1B/novel.33088/Sspon.07G0012160-1A/Sspon.04G0013020-1A/novel.65719/Sspon.01G0034490-1B/novel.64956/novel.68610/Sspon.06G0016830-1P/novel.66030/Sspon.01G0008350-2B/Sspon.01G0047560-1T/novel.68852/novel.51409/Sspon.01G0008350-4D…	58	48	10
Biological process	GO:0009269	response to desiccation	10/6951	49/69448	0.0215811	0.127972	novel.13464/novel.27110/Sspon.01G0032460-3D/novel.22451/Sspon.01G0032460-1P/novel.28892/novel.27111/Sspon.01G0009670-1A/novel.24854/novel.12129	10	10	0
Biological process	GO:0017001	antibiotic catabolic process	57/6951	435/69448	0.0218895	0.12927	novel.65641/novel.25075/Sspon.01G0050630-2D/novel.22615/Sspon.08G0000830-1A/novel.37145/novel.61591/Sspon.08G0005110-4D/Sspon.05G0023420-2C/Sspon.06G0012950-2C/novel.66972/Sspon.02G0039800-1B/Sspon.02G0012680-3C/Sspon.01G0050630-1P/Sspon.08G0009190-4D/Sspon.08G0000830-2B/novel.42694/novel.51350/Sspon.03G0025980-3P/novel.67378/Sspon.03G0038090-2D/novel.22613/Sspon.08G0005110-3C/novel.18220/Sspon.0…	57	24	33
Biological process	GO:0006835	dicarboxylic acid transport	16/6951	93/69448	0.0218955	0.12927	Sspon.02G0011790-4D/Sspon.02G0011790-3C/Sspon.02G0011790-1A/Sspon.02G0027800-3D/Sspon.02G0011790-2B/Sspon.02G0027800-1A/Sspon.07G0020270-3D/Sspon.02G0012630-2B/novel.9841/Sspon.06G0004750-2B/novel.27457/novel.59049/novel.68294/Sspon.02G0011790-3P/novel.62729/Sspon.02G0011790-4P	16	8	8
Biological process	GO:0006063	uronic acid metabolic process	5/6951	17/69448	0.0222072	0.129975	Sspon.04G0001770-1A/novel.42649/novel.38606/Sspon.04G0001770-4D/Sspon.04G0001770-3C	5	5	0
Biological process	GO:0010226	response to lithium ion	5/6951	17/69448	0.0222072	0.129975	novel.67037/Sspon.06G0022230-3D/novel.29889/Sspon.06G0022230-2C/novel.35568	5	5	0
Biological process	GO:0019586	galacturonate metabolic process	5/6951	17/69448	0.0222072	0.129975	Sspon.04G0001770-1A/novel.42649/novel.38606/Sspon.04G0001770-4D/Sspon.04G0001770-3C	5	5	0
Biological process	GO:0060359	response to ammonium ion	5/6951	17/69448	0.0222072	0.129975	Sspon.07G0002560-2D/Sspon.03G0009080-1A/Sspon.03G0009080-3C/Sspon.01G0031470-1A/Sspon.03G0009080-4D	5	5	0
Biological process	GO:0009410	response to xenobiotic stimulus	17/6951	101/69448	0.0226179	0.132093	Sspon.08G0000830-1A/Sspon.08G0000830-2B/Sspon.07G0013110-1P/novel.22226/Sspon.08G0000830-3C/Sspon.03G0020510-3C/Sspon.03G0020510-2B/Sspon.08G0000830-4D/Sspon.08G0000830-1P/novel.67534/Sspon.07G0013110-1T/novel.49599/novel.55076/Sspon.07G0010420-1A/Sspon.07G0013120-2C/novel.31859/Sspon.07G0013130-2D	17	9	8
Biological process	GO:2000038	regulation of stomatal complex development	6/6951	23/69448	0.0226776	0.132156	novel.7012/Sspon.03G0008210-4D/Sspon.04G0007250-2P/novel.6298/Sspon.05G0006110-1A/Sspon.02G0020370-3C	6	5	1
Molecular function	GO:0019829	cation-transporting ATPase activity	47/7777	345/76768	0.0227855	0.0964236	novel.40513/novel.42673/novel.5385/Sspon.07G0014910-2C/novel.58691/novel.4242/novel.68482/Sspon.01G0025350-1A/Sspon.01G0011230-2C/Sspon.01G0025350-2C/novel.41160/novel.62260/novel.2965/Sspon.07G0014910-1A/novel.10092/Sspon.05G0031200-1C/novel.38772/Sspon.05G0024030-1P/novel.38594/Sspon.08G0001410-2D/novel.12819/Sspon.07G0014910-3D/novel.63386/Sspon.02G0006740-2D/novel.13851/novel.65048/novel.1895…	47	33	14
Molecular function	GO:0022853	active ion transmembrane transporter activity	47/7777	345/76768	0.0227855	0.0964236	novel.40513/novel.42673/novel.5385/Sspon.07G0014910-2C/novel.58691/novel.4242/novel.68482/Sspon.01G0025350-1A/Sspon.01G0011230-2C/Sspon.01G0025350-2C/novel.41160/novel.62260/novel.2965/Sspon.07G0014910-1A/novel.10092/Sspon.05G0031200-1C/novel.38772/Sspon.05G0024030-1P/novel.38594/Sspon.08G0001410-2D/novel.12819/Sspon.07G0014910-3D/novel.63386/Sspon.02G0006740-2D/novel.13851/novel.65048/novel.1895…	47	33	14
Molecular function	GO:0042625	ATPase coupled ion transmembrane transporter activity	47/7777	345/76768	0.0227855	0.0964236	novel.40513/novel.42673/novel.5385/Sspon.07G0014910-2C/novel.58691/novel.4242/novel.68482/Sspon.01G0025350-1A/Sspon.01G0011230-2C/Sspon.01G0025350-2C/novel.41160/novel.62260/novel.2965/Sspon.07G0014910-1A/novel.10092/Sspon.05G0031200-1C/novel.38772/Sspon.05G0024030-1P/novel.38594/Sspon.08G0001410-2D/novel.12819/Sspon.07G0014910-3D/novel.63386/Sspon.02G0006740-2D/novel.13851/novel.65048/novel.1895…	47	33	14
Biological process	GO:0009773	photosynthetic electron transport in photosystem I	13/6951	71/69448	0.0229111	0.133229	Sspon.02G0011900-2C/Sspon.02G0035910-2D/Sspon.05G0010200-2B/novel.13358/novel.18632/Sspon.02G0035910-1B/novel.3142/novel.532/Sspon.01G0051520-1C/Sspon.01G0051520-2D/Sspon.02G0007440-4D/novel.41212/Sspon.02G0011900-1A	13	1	12
Molecular function	GO:0015556	C4-dicarboxylate transmembrane transporter activity	12/7777	63/76768	0.0230176	0.0965022	Sspon.02G0011790-4D/Sspon.02G0011790-3C/Sspon.02G0011790-1A/Sspon.02G0027800-3D/Sspon.02G0011790-2B/Sspon.02G0027800-1A/Sspon.02G0012630-2B/novel.9841/Sspon.06G0004750-2B/novel.68294/Sspon.02G0011790-3P/Sspon.02G0011790-4P	12	7	5
Molecular function	GO:0004321	fatty-acyl-CoA synthase activity	7/7777	29/76768	0.0230307	0.0965022	Sspon.01G0003030-4D/Sspon.01G0003030-2B/Sspon.01G0003030-1A/novel.11452/Sspon.01G0003030-3C/Sspon.01G0044580-2D/novel.52263	7	4	3
Molecular function	GO:0051920	peroxiredoxin activity	7/7777	29/76768	0.0230307	0.0965022	novel.34070/Sspon.04G0016140-1A/Sspon.08G0012410-3C/novel.32114/Sspon.08G0012410-2B/Sspon.08G0012410-1P/novel.35995	7	1	6
Molecular function	GO:0004534	5'-3' exoribonuclease activity	10/7777	49/76768	0.0232785	0.0970989	novel.38201/novel.40184/novel.38199/Sspon.05G0039870-1D/Sspon.05G0039720-1D/novel.40185/Sspon.05G0019080-1A/Sspon.05G0019070-1A/Sspon.05G0035740-1C/Sspon.05G0019070-2B	10	0	10
Molecular function	GO:0035250	UDP-galactosyltransferase activity	11/7777	56/76768	0.023325	0.0970989	novel.10762/novel.35663/Sspon.04G0025080-2C/Sspon.04G0001350-3C/Sspon.06G0001570-2B/Sspon.02G0032950-1B/Sspon.04G0001350-4D/Sspon.02G0032950-2C/novel.44239/Sspon.02G0014480-1A/Sspon.08G0011140-3C	11	4	7
Biological process	GO:0046822	regulation of nucleocytoplasmic transport	12/6951	64/69448	0.0237215	0.137646	Sspon.04G0024240-3D/Sspon.02G0030990-2C/Sspon.04G0024240-1T/Sspon.04G0028740-2C/novel.15061/Sspon.04G0024240-1B/novel.69813/novel.47039/novel.2375/novel.14550/Sspon.04G0028740-1B/Sspon.05G0036860-2P	12	7	5
Molecular function	GO:0003857	3-hydroxyacyl-CoA dehydrogenase activity	6/7777	23/76768	0.0239341	0.0989897	Sspon.04G0013020-1A/novel.65719/novel.21112/Sspon.03G0014490-2C/novel.21117/Sspon.03G0014490-1A	6	6	0
Molecular function	GO:0036190	indole-2-monooxygenase activity	6/7777	23/76768	0.0239341	0.0989897	Sspon.05G0002210-1A/novel.708/Sspon.06G0008170-2B/Sspon.06G0008170-1A/Sspon.06G0008170-3D/Sspon.05G0007750-3C	6	5	1
Biological process	GO:0055088	lipid homeostasis	22/6951	141/69448	0.0240216	0.139089	Sspon.02G0051010-1C/Sspon.08G0010370-1T/novel.64309/novel.1783/Sspon.02G0051010-2D/Sspon.02G0023660-2B/novel.11328/novel.70569/Sspon.08G0010370-1A/novel.26113/Sspon.08G0010380-1A/novel.11329/Sspon.02G0013240-3C/novel.28717/novel.19679/Sspon.08G0010370-3D/Sspon.02G0013240-4D/Sspon.02G0013240-2B/Sspon.05G0019870-1A/Sspon.01G0036640-1B/Sspon.02G0013240-1A/novel.11330	22	8	14
Biological process	GO:0010019	chloroplast-nucleus signaling pathway	11/6951	57/69448	0.0243304	0.140276	Sspon.03G0008990-4D/Sspon.03G0008990-1P/Sspon.07G0018500-2B/novel.57444/Sspon.03G0008990-2B/novel.59163/Sspon.03G0008990-3C/Sspon.07G0018500-1A/novel.18507/novel.59164/Sspon.02G0001570-3D	11	7	4
Biological process	GO:0015695	organic cation transport	11/6951	57/69448	0.0243304	0.140276	novel.28888/novel.22447/Sspon.01G0023990-1P/novel.42947/Sspon.03G0037340-1B/Sspon.01G0023990-2B/Sspon.01G0043520-2C/Sspon.01G0055820-2D/Sspon.01G0023990-1A/novel.18628/Sspon.03G0037340-2C	11	10	1
Biological process	GO:0051646	mitochondrion localization	9/6951	43/69448	0.024459	0.140717	Sspon.01G0026110-1A/Sspon.01G0024190-1A/novel.8924/Sspon.01G0026110-2B/Sspon.03G0012550-1A/Sspon.01G0024190-3C/Sspon.01G0024190-1P/novel.21634/novel.21687	9	6	3
Biological process	GO:0072507	divalent inorganic cation homeostasis	18/6951	110/69448	0.0251851	0.1441	Sspon.03G0023870-1A/Sspon.03G0047270-1D/novel.15558/novel.15518/novel.15555/novel.57305/Sspon.06G0009420-1A/Sspon.06G0009420-2B/Sspon.06G0009420-3C/novel.63560/Sspon.03G0023870-3C/Sspon.05G0007610-2B/novel.57623/Sspon.05G0007610-4D/Sspon.03G0023870-2B/Sspon.06G0004960-1A/Sspon.05G0007610-3C/Sspon.06G0031050-1C	18	18	0
Biological process	GO:0031647	regulation of protein stability	15/6951	87/69448	0.0254311	0.1441	novel.32609/Sspon.02G0011900-2C/Sspon.04G0000800-2D/novel.13358/novel.30021/Sspon.04G0000810-2D/novel.33668/novel.27123/novel.52457/Sspon.04G0032010-2D/novel.27122/Sspon.04G0000800-1A/Sspon.04G0032010-1P/novel.27124/Sspon.02G0011900-1A	15	3	12
Molecular function	GO:0090599	alpha-glucosidase activity	15/7777	86/76768	0.0254592	0.104958	Sspon.04G0020860-1A/Sspon.04G0020860-2C/novel.65621/novel.9149/novel.69547/novel.42394/Sspon.04G0020860-1P/Sspon.04G0004560-1A/Sspon.05G0001850-2B/Sspon.04G0004560-3C/Sspon.03G0014890-1T/Sspon.05G0006310-1A/novel.67683/Sspon.05G0006310-2B/Sspon.03G0025770-1P	15	10	5
Biological process	GO:0009270	response to humidity	4/6951	12/69448	0.025702	0.1441	Sspon.05G0005010-2D/novel.70476/novel.40628/Sspon.05G0005010-1A	4	4	0
Biological process	GO:0019482	beta-alanine metabolic process	4/6951	12/69448	0.025702	0.1441	Sspon.04G0003970-2P/Sspon.02G0007510-1A/Sspon.02G0007510-3D/Sspon.04G0003970-1P	4	4	0
Biological process	GO:0019483	beta-alanine biosynthetic process	4/6951	12/69448	0.025702	0.1441	Sspon.04G0003970-2P/Sspon.02G0007510-1A/Sspon.02G0007510-3D/Sspon.04G0003970-1P	4	4	0
Biological process	GO:0042732	D-xylose metabolic process	4/6951	12/69448	0.025702	0.1441	novel.3226/Sspon.01G0009450-1A/Sspon.02G0046580-2D/novel.5576	4	3	1
Biological process	GO:0043620	regulation of DNA-templated transcription in response to stress	4/6951	12/69448	0.025702	0.1441	novel.68797/Sspon.06G0025040-1B/Sspon.06G0025040-3D/Sspon.06G0025040-2C	4	4	0
Biological process	GO:0055073	cadmium ion homeostasis	4/6951	12/69448	0.025702	0.1441	Sspon.06G0009420-1A/Sspon.06G0009420-2B/Sspon.06G0009420-3C/Sspon.06G0031050-1C	4	4	0
Biological process	GO:0071585	detoxification of cadmium ion	4/6951	12/69448	0.025702	0.1441	Sspon.06G0009420-1A/Sspon.06G0009420-2B/Sspon.06G0009420-3C/Sspon.06G0031050-1C	4	4	0
Biological process	GO:0080064	4,4-dimethyl-9beta,19-cyclopropylsterol oxidation	4/6951	12/69448	0.025702	0.1441	novel.24078/novel.24089/Sspon.06G0009380-1A/novel.45129	4	4	0
Biological process	GO:1990170	stress response to cadmium ion	4/6951	12/69448	0.025702	0.1441	Sspon.06G0009420-1A/Sspon.06G0009420-2B/Sspon.06G0009420-3C/Sspon.06G0031050-1C	4	4	0
Biological process	GO:0010025	wax biosynthetic process	23/6951	150/69448	0.0257397	0.1441	Sspon.04G0017010-4D/Sspon.03G0040650-2D/Sspon.04G0017010-3C/novel.29929/Sspon.04G0017010-1A/novel.25762/Sspon.01G0007680-2B/novel.37657/Sspon.04G0017010-2B/Sspon.03G0040650-1C/Sspon.01G0007680-3D/novel.25763/Sspon.01G0043770-1B/Sspon.07G0014120-3C/Sspon.05G0015300-1P/novel.21141/Sspon.04G0008150-1P/Sspon.01G0059860-1D/Sspon.05G0015300-4D/novel.60318/Sspon.03G0033610-1T/Sspon.03G0015560-2B/novel.2…	23	17	6
Biological process	GO:0032880	regulation of protein localization	23/6951	150/69448	0.0257397	0.1441	novel.55581/Sspon.04G0024240-3D/Sspon.02G0030990-2C/Sspon.07G0034580-1C/Sspon.04G0024240-1T/novel.59107/Sspon.04G0028740-2C/novel.5496/novel.15061/Sspon.04G0024240-1B/novel.69813/novel.62256/Sspon.07G0034580-2D/novel.8914/novel.7470/Sspon.06G0006370-4D/novel.47039/novel.33277/novel.2375/novel.14550/Sspon.04G0028740-1B/novel.69423/Sspon.05G0036860-2P	23	17	6
Biological process	GO:0022900	electron transport chain	47/6951	352/69448	0.0258819	0.144597	Sspon.08G0011150-1A/novel.69808/Sspon.05G0010670-2C/Sspon.05G0010670-1A/Sspon.08G0011150-3C/novel.65427/Sspon.05G0010670-3D/Sspon.08G0011150-2B/Sspon.05G0011800-1P/Sspon.05G0011960-1A/Sspon.02G0011900-2C/Sspon.08G0011150-4D/Sspon.02G0035910-2D/Sspon.05G0010200-2B/novel.13358/Sspon.05G0011960-3D/novel.18632/Sspon.05G0011960-2C/Sspon.02G0035910-1B/Sspon.05G0011800-1A/novel.68482/Sspon.01G0011230-2C…	47	19	28
Biological process	GO:0044275	cellular carbohydrate catabolic process	36/6951	258/69448	0.0261514	0.145801	novel.25901/Sspon.01G0031660-2B/novel.5461/Sspon.01G0014860-3C/Sspon.01G0031660-3D/Sspon.08G0007290-1A/Sspon.04G0004560-1A/Sspon.04G0004560-3C/Sspon.01G0031660-1A/Sspon.02G0013220-1T/Sspon.03G0000020-2B/novel.68475/Sspon.06G0007080-1A/Sspon.03G0014890-1T/Sspon.02G0017910-2D/Sspon.01G0014860-1A/novel.25302/Sspon.01G0049600-2D/Sspon.02G0009250-1A/Sspon.02G0013220-4D/novel.53322/novel.9157/Sspon.02G…	36	26	10
Molecular function	GO:0050897	cobalt ion binding	20/7777	125/76768	0.0266925	0.108547	novel.9146/novel.68154/novel.69895/novel.43396/Sspon.05G0000590-1A/novel.43395/Sspon.07G0011900-1A/novel.66764/novel.66456/novel.6965/Sspon.05G0015190-3C/novel.46972/Sspon.05G0015190-4D/Sspon.06G0006280-1A/novel.42342/novel.66762/novel.68973/novel.42341/Sspon.01G0057070-1C/Sspon.04G0033050-1C	20	16	4
Molecular function	GO:0009702	L-arabinokinase activity	4/7777	12/76768	0.0267546	0.108547	Sspon.04G0018500-1A/novel.36187/Sspon.04G0018500-3C/novel.32326	4	4	0
Molecular function	GO:0016636	oxidoreductase activity, acting on the CH-CH group of donors, iron-sulfur protein as acceptor	4/7777	12/76768	0.0267546	0.108547	novel.6373/Sspon.01G0042570-1B/Sspon.01G0042570-2C/Sspon.01G0042570-3D	4	4	0
Molecular function	GO:0036381	pyridoxal 5'-phosphate synthase (glutamine hydrolysing) activity	4/7777	12/76768	0.0267546	0.108547	Sspon.02G0026110-2B/Sspon.02G0026110-1A/Sspon.02G0026110-4D/novel.47014	4	0	4
Molecular function	GO:0047066	phospholipid-hydroperoxide glutathione peroxidase activity	4/7777	12/76768	0.0267546	0.108547	novel.43651/Sspon.05G0005600-2B/Sspon.05G0005600-1A/Sspon.05G0005600-3D	4	0	4
Molecular function	GO:0008028	monocarboxylic acid transmembrane transporter activity	25/7777	165/76768	0.0270338	0.109333	novel.15798/novel.15800/Sspon.01G0015410-3D/Sspon.02G0023660-2B/novel.1117/Sspon.01G0023990-1P/novel.6095/Sspon.01G0023990-2B/Sspon.03G0018500-3D/novel.56747/novel.23710/Sspon.01G0043520-2C/novel.22706/novel.65085/Sspon.01G0015410-2B/Sspon.01G0055820-2D/novel.37127/Sspon.03G0029330-1B/Sspon.01G0023990-1A/Sspon.03G0018500-1A/novel.21573/Sspon.03G0018500-1P/Sspon.06G0009010-2B/novel.18628/novel.138…	25	8	17
Biological process	GO:0098754	detoxification	48/6951	362/69448	0.0274233	0.152578	Sspon.06G0009420-1A/Sspon.03G0013380-2B/Sspon.01G0029750-1A/Sspon.06G0009420-2B/novel.64224/novel.64223/novel.5959/novel.61756/novel.61755/Sspon.06G0009420-3C/Sspon.06G0018510-3C/Sspon.06G0016550-1A/novel.35138/Sspon.01G0013360-3P/Sspon.03G0013380-1A/Sspon.04G0017470-1A/novel.20912/novel.60409/Sspon.06G0018510-1T/Sspon.01G0002010-1A/novel.38772/Sspon.06G0016540-2B/Sspon.05G0024030-1P/Sspon.03G001…	48	31	17
Molecular function	GO:0004311	farnesyltranstransferase activity	7/7777	30/76768	0.0274863	0.110118	Sspon.02G0032110-3C/Sspon.08G0000480-1A/Sspon.08G0000480-2B/Sspon.02G0032110-4D/Sspon.02G0032110-2B/Sspon.02G0032110-1A/Sspon.01G0030500-1A	7	1	6
Molecular function	GO:0004462	lactoylglutathione lyase activity	7/7777	30/76768	0.0274863	0.110118	Sspon.06G0009730-1T/novel.31765/Sspon.04G0026540-2D/Sspon.06G0009730-1A/Sspon.04G0013240-1A/Sspon.05G0013800-4D/novel.44085	7	4	3
Molecular function	GO:0005471	ATP:ADP antiporter activity	7/7777	30/76768	0.0274863	0.110118	Sspon.08G0009050-1A/Sspon.04G0015320-1A/Sspon.04G0015320-4D/Sspon.04G0015320-1P/Sspon.08G0009050-3D/Sspon.04G0015320-3C/Sspon.04G0015320-2B	7	7	0
Biological process	GO:0006574	valine catabolic process	6/6951	24/69448	0.027743	0.154039	Sspon.07G0002050-2C/novel.61002/novel.33562/novel.66104/Sspon.08G0003750-3D/Sspon.07G0002050-1A	6	3	3
Biological process	GO:0044106	cellular amine metabolic process	39/6951	285/69448	0.0281649	0.156021	Sspon.05G0002950-3C/Sspon.05G0002950-1A/novel.42566/Sspon.03G0018230-3D/novel.24399/Sspon.08G0016340-2B/novel.49171/Sspon.02G0039670-1B/Sspon.08G0016340-3D/novel.43551/novel.37754/Sspon.05G0002950-2B/Sspon.08G0016340-1A/novel.55593/novel.60707/novel.39685/novel.27997/Sspon.05G0015190-3C/Sspon.07G0029200-2C/Sspon.03G0002320-1A/Sspon.05G0015190-4D/novel.33536/Sspon.03G0008370-2P/Sspon.05G0002950-4D…	39	24	15
Biological process	GO:0034765	regulation of ion transmembrane transport	35/6951	251/69448	0.0282166	0.156021	novel.61645/Sspon.08G0010740-1P/Sspon.02G0041160-1P/novel.63306/novel.63052/novel.44586/novel.47954/Sspon.08G0010740-3C/Sspon.04G0009220-2B/Sspon.08G0019260-3D/Sspon.04G0009220-4D/Sspon.08G0010740-2B/Sspon.08G0019260-1T/Sspon.04G0009220-2P/novel.28061/novel.62509/novel.53546/novel.14283/novel.32052/Sspon.04G0009220-1P/Sspon.04G0025490-1B/Sspon.03G0008930-2C/novel.59776/Sspon.04G0024650-2C/novel.1…	35	20	15
Biological process	GO:0009092	homoserine metabolic process	5/6951	18/69448	0.0282731	0.156021	Sspon.01G0021330-3C/Sspon.01G0021330-2B/Sspon.01G0021330-1A/Sspon.01G0046880-2D/Sspon.01G0046880-1B	5	0	5
Cellular component	GO:0031305	integral component of mitochondrial inner membrane	11/7339	59/74202	0.0284686	0.315463	novel.24224/novel.7588/Sspon.01G0038520-2C/novel.21887/Sspon.01G0038520-1B/novel.7010/Sspon.01G0021590-1P/Sspon.01G0021590-2B/Sspon.06G0009010-2B/novel.7586/novel.592	11	10	1
Molecular function	GO:0000978	RNA polymerase II proximal promoter sequence-specific DNA binding	6/7777	24/76768	0.0292496	0.116816	novel.49171/novel.68797/Sspon.06G0025040-1B/Sspon.06G0025040-3D/Sspon.03G0005250-2B/Sspon.06G0025040-2C	6	4	2
Molecular function	GO:0004567	beta-mannosidase activity	11/7777	58/76768	0.0296235	0.11794	novel.58102/Sspon.01G0031660-2B/Sspon.01G0031660-3D/Sspon.01G0031660-1A/novel.56257/Sspon.01G0025930-1A/Sspon.03G0009680-3C/Sspon.03G0009680-2B/Sspon.03G0009680-4D/Sspon.07G0008690-1A/novel.58103	11	8	3
Molecular function	GO:0004791	thioredoxin-disulfide reductase activity	17/7777	103/76768	0.0297895	0.118233	novel.27681/Sspon.03G0005190-2C/Sspon.07G0013190-1P/novel.40718/novel.37001/novel.33129/Sspon.05G0024210-1B/novel.42875/Sspon.05G0024210-2D/Sspon.05G0024210-1P/novel.38871/Sspon.04G0024220-2D/novel.44735/Sspon.07G0013190-2B/Sspon.07G0013190-1A/novel.47199/Sspon.01G0012000-1A	17	14	3
Biological process	GO:0015718	monocarboxylic acid transport	27/6951	185/69448	0.0298732	0.164516	novel.15798/novel.15800/Sspon.01G0015410-3D/Sspon.01G0038870-1B/Sspon.02G0023660-2B/novel.1117/Sspon.01G0023990-1P/novel.6095/Sspon.01G0023990-2B/Sspon.03G0018500-3D/novel.56747/novel.23710/Sspon.01G0043520-2C/novel.22706/novel.65085/Sspon.01G0015410-2B/Sspon.01G0055820-2D/novel.37127/Sspon.03G0029330-1B/Sspon.01G0023990-1A/Sspon.03G0018500-1A/novel.21573/Sspon.03G0018500-1P/Sspon.05G0018160-1A/S…	27	9	18
Molecular function	GO:0005310	dicarboxylic acid transmembrane transporter activity	18/7777	111/76768	0.0303724	0.120173	Sspon.02G0011790-4D/Sspon.02G0011790-3C/Sspon.02G0011790-1A/Sspon.02G0027800-3D/Sspon.02G0011790-2B/Sspon.02G0027800-1A/Sspon.02G0012630-2B/novel.23710/novel.9841/novel.22706/Sspon.06G0004750-2B/novel.27457/novel.59049/novel.21573/novel.68294/Sspon.02G0011790-3P/novel.62729/Sspon.02G0011790-4P	18	8	10
Biological process	GO:0006696	ergosterol biosynthetic process	7/6951	31/69448	0.0306626	0.167161	Sspon.02G0032110-3C/Sspon.08G0000480-1A/Sspon.08G0000480-2B/Sspon.02G0032110-4D/Sspon.02G0032110-2B/Sspon.02G0032110-1A/Sspon.01G0030500-1A	7	1	6
Biological process	GO:0008204	ergosterol metabolic process	7/6951	31/69448	0.0306626	0.167161	Sspon.02G0032110-3C/Sspon.08G0000480-1A/Sspon.08G0000480-2B/Sspon.02G0032110-4D/Sspon.02G0032110-2B/Sspon.02G0032110-1A/Sspon.01G0030500-1A	7	1	6
Biological process	GO:0044107	cellular alcohol metabolic process	7/6951	31/69448	0.0306626	0.167161	Sspon.02G0032110-3C/Sspon.08G0000480-1A/Sspon.08G0000480-2B/Sspon.02G0032110-4D/Sspon.02G0032110-2B/Sspon.02G0032110-1A/Sspon.01G0030500-1A	7	1	6
Biological process	GO:0044108	cellular alcohol biosynthetic process	7/6951	31/69448	0.0306626	0.167161	Sspon.02G0032110-3C/Sspon.08G0000480-1A/Sspon.08G0000480-2B/Sspon.02G0032110-4D/Sspon.02G0032110-2B/Sspon.02G0032110-1A/Sspon.01G0030500-1A	7	1	6
Biological process	GO:0097384	cellular lipid biosynthetic process	7/6951	31/69448	0.0306626	0.167161	Sspon.02G0032110-3C/Sspon.08G0000480-1A/Sspon.08G0000480-2B/Sspon.02G0032110-4D/Sspon.02G0032110-2B/Sspon.02G0032110-1A/Sspon.01G0030500-1A	7	1	6
Biological process	GO:0010166	wax metabolic process	23/6951	153/69448	0.0315597	0.171705	Sspon.04G0017010-4D/Sspon.03G0040650-2D/Sspon.04G0017010-3C/novel.29929/Sspon.04G0017010-1A/novel.25762/Sspon.01G0007680-2B/novel.37657/Sspon.04G0017010-2B/Sspon.03G0040650-1C/Sspon.01G0007680-3D/novel.25763/Sspon.01G0043770-1B/Sspon.07G0014120-3C/Sspon.05G0015300-1P/novel.21141/Sspon.04G0008150-1P/Sspon.01G0059860-1D/Sspon.05G0015300-4D/novel.60318/Sspon.03G0033610-1T/Sspon.03G0015560-2B/novel.2…	23	17	6
Biological process	GO:0042744	hydrogen peroxide catabolic process	52/6951	401/69448	0.0324034	0.174311	novel.65641/novel.25075/Sspon.01G0050630-2D/novel.22615/Sspon.08G0000830-1A/novel.37145/novel.61591/Sspon.08G0005110-4D/Sspon.05G0023420-2C/Sspon.06G0012950-2C/novel.66972/Sspon.02G0012680-3C/Sspon.01G0050630-1P/Sspon.08G0009190-4D/Sspon.08G0000830-2B/novel.42694/novel.51350/Sspon.03G0025980-3P/novel.67378/Sspon.03G0038090-2D/novel.22613/Sspon.08G0005110-3C/novel.18220/Sspon.08G0005110-1A/novel.6…	52	23	29
Biological process	GO:0006525	arginine metabolic process	14/6951	82/69448	0.03249	0.174311	Sspon.01G0026110-1A/Sspon.08G0016340-2B/Sspon.01G0024190-1A/novel.70170/novel.8924/Sspon.08G0016340-3D/Sspon.01G0026110-2B/Sspon.08G0016340-1A/Sspon.01G0024190-3C/Sspon.01G0024190-1P/Sspon.05G0015190-3C/Sspon.05G0015190-4D/Sspon.01G0007280-2C/Sspon.05G0005820-1A	14	13	1
Biological process	GO:0006935	chemotaxis	14/6951	82/69448	0.03249	0.174311	Sspon.01G0028840-1A/Sspon.01G0028840-2C/novel.66075/novel.36798/Sspon.04G0017870-2B/novel.42722/Sspon.04G0017870-3D/novel.27997/Sspon.03G0008370-2P/Sspon.03G0008370-1A/novel.34188/Sspon.03G0008370-2B/Sspon.03G0008370-4D/novel.53491	14	11	3
Biological process	GO:0009695	jasmonic acid biosynthetic process	14/6951	82/69448	0.03249	0.174311	Sspon.04G0030660-2D/Sspon.04G0030660-1P/Sspon.04G0030660-1C/Sspon.01G0003030-4D/Sspon.01G0003030-2B/Sspon.08G0029740-1D/Sspon.01G0003030-1A/novel.11452/Sspon.01G0003030-3C/novel.59231/Sspon.01G0044580-2D/Sspon.03G0014060-1A/novel.52263/novel.63131	14	8	6
Biological process	GO:0010183	pollen tube guidance	14/6951	82/69448	0.03249	0.174311	Sspon.01G0028840-1A/Sspon.01G0028840-2C/novel.66075/novel.36798/Sspon.04G0017870-2B/novel.42722/Sspon.04G0017870-3D/novel.27997/Sspon.03G0008370-2P/Sspon.03G0008370-1A/novel.34188/Sspon.03G0008370-2B/Sspon.03G0008370-4D/novel.53491	14	11	3
Biological process	GO:0042330	taxis	14/6951	82/69448	0.03249	0.174311	Sspon.01G0028840-1A/Sspon.01G0028840-2C/novel.66075/novel.36798/Sspon.04G0017870-2B/novel.42722/Sspon.04G0017870-3D/novel.27997/Sspon.03G0008370-2P/Sspon.03G0008370-1A/novel.34188/Sspon.03G0008370-2B/Sspon.03G0008370-4D/novel.53491	14	11	3
Biological process	GO:0050918	positive chemotaxis	14/6951	82/69448	0.03249	0.174311	Sspon.01G0028840-1A/Sspon.01G0028840-2C/novel.66075/novel.36798/Sspon.04G0017870-2B/novel.42722/Sspon.04G0017870-3D/novel.27997/Sspon.03G0008370-2P/Sspon.03G0008370-1A/novel.34188/Sspon.03G0008370-2B/Sspon.03G0008370-4D/novel.53491	14	11	3
Molecular function	GO:0008453	alanine-glyoxylate transaminase activity	7/7777	31/76768	0.0324919	0.128163	novel.57982/novel.57981/Sspon.07G0005850-2C/Sspon.07G0005850-3P/Sspon.01G0035360-1B/Sspon.07G0005850-1A/Sspon.07G0005850-2P	7	6	1
Molecular function	GO:0004252	serine-type endopeptidase activity	58/7777	449/76768	0.0330068	0.129793	Sspon.06G0015940-3D/Sspon.01G0014520-1A/novel.69189/Sspon.02G0013880-2B/Sspon.02G0013880-1A/novel.29934/novel.25848/novel.43165/Sspon.02G0013880-3C/Sspon.02G0013880-4D/Sspon.01G0014520-3D/Sspon.01G0014520-2C/novel.3521/Sspon.06G0007500-2B/novel.36884/Sspon.04G0014190-2D/novel.3520/novel.15291/Sspon.06G0003790-1P/novel.70597/novel.23406/novel.23409/novel.70598/novel.67566/novel.47868/novel.29935/n…	58	23	35
Biological process	GO:1902532	negative regulation of intracellular signal transduction	15/6951	90/69448	0.0334025	0.178852	Sspon.08G0006270-2P/Sspon.03G0007810-1A/Sspon.07G0003190-2B/Sspon.07G0003190-1A/Sspon.08G0022930-2C/Sspon.08G0006270-4P/Sspon.08G0022930-1P/novel.43706/Sspon.08G0022930-1B/Sspon.08G0006270-3P/Sspon.02G0026080-2B/novel.27954/Sspon.08G0006270-2B/novel.23441/novel.60242	15	10	5
Molecular function	GO:0016892	endoribonuclease activity, producing 3'-phosphomonoesters	8/7777	38/76768	0.0339857	0.132825	novel.22932/Sspon.06G0021580-1P/Sspon.03G0001150-1A/Sspon.06G0021580-2C/Sspon.02G0036330-2C/Sspon.02G0036330-1P/Sspon.06G0021580-3D/Sspon.06G0021580-1B	8	8	0
Molecular function	GO:0043891	glyceraldehyde-3-phosphate dehydrogenase (NAD(P)+) (phosphorylating) activity	8/7777	38/76768	0.0339857	0.132825	Sspon.05G0032580-2D/Sspon.05G0032580-1C/novel.66002/Sspon.01G0001790-3D/Sspon.01G0001790-1P/Sspon.01G0001790-1A/novel.39094/Sspon.04G0017360-2B	8	1	7
Biological process	GO:0042754	negative regulation of circadian rhythm	4/6951	13/69448	0.0342454	0.183003	Sspon.06G0010960-3C/Sspon.06G0010960-1T/Sspon.06G0010960-4D/Sspon.06G0010960-2B	4	0	4
Molecular function	GO:0004499	N,N-dimethylaniline monooxygenase activity	16/7777	97/76768	0.0344488	0.134224	Sspon.02G0041920-1P/Sspon.05G0014320-4D/Sspon.02G0040080-1B/novel.14399/Sspon.05G0014320-1A/Sspon.05G0014320-3C/Sspon.05G0014320-2B/Sspon.02G0040080-2D/novel.67279/Sspon.02G0041920-2C/Sspon.02G0008510-1A/Sspon.03G0034820-1T/Sspon.02G0025910-1A/novel.3512/novel.14402/Sspon.02G0008510-1P	16	3	13
Biological process	GO:0009694	jasmonic acid metabolic process	18/6951	114/69448	0.0346255	0.184669	novel.21683/Sspon.04G0030660-2D/Sspon.04G0030660-1P/Sspon.04G0030660-1C/novel.69408/Sspon.01G0003030-4D/Sspon.01G0003030-2B/novel.23810/Sspon.08G0029740-1D/Sspon.01G0003030-1A/novel.11452/Sspon.01G0003030-3C/novel.59231/Sspon.01G0044580-2D/novel.45688/Sspon.03G0014060-1A/novel.52263/novel.63131	18	8	10
Molecular function	GO:0016656	monodehydroascorbate reductase (NADH) activity	6/7777	25/76768	0.0352841	0.136646	Sspon.02G0018830-3C/Sspon.02G0018830-1A/Sspon.02G0018830-2B/Sspon.06G0011470-3C/Sspon.06G0011470-4D/novel.61136	6	5	1
Molecular function	GO:0120013	intermembrane lipid transfer activity	6/7777	25/76768	0.0352841	0.136646	novel.40989/Sspon.05G0010980-2B/Sspon.01G0047090-3D/Sspon.05G0010980-1A/Sspon.05G0010980-3D/novel.33180	6	1	5
Biological process	GO:0060860	regulation of floral organ abscission	5/6951	19/69448	0.0352919	0.187484	novel.5971/novel.16312/Sspon.01G0010800-2D/Sspon.01G0045270-2C/novel.7808	5	0	5
Biological process	GO:0060862	negative regulation of floral organ abscission	5/6951	19/69448	0.0352919	0.187484	novel.5971/novel.16312/Sspon.01G0010800-2D/Sspon.01G0045270-2C/novel.7808	5	0	5
Molecular function	GO:0015301	anion:anion antiporter activity	12/7777	67/76768	0.0356043	0.136676	Sspon.03G0018500-3D/novel.56747/Sspon.08G0009050-1A/Sspon.04G0015320-1A/Sspon.04G0015320-4D/Sspon.04G0015320-1P/Sspon.08G0009050-3D/Sspon.04G0015320-3C/Sspon.03G0018500-1A/Sspon.03G0018500-1P/novel.70278/Sspon.04G0015320-2B	12	7	5
Biological process	GO:0010587	miRNA catabolic process	10/6951	53/69448	0.0356079	0.188792	novel.38201/novel.40184/novel.38199/Sspon.05G0039870-1D/Sspon.05G0039720-1D/novel.40185/Sspon.05G0019080-1A/Sspon.05G0019070-1A/Sspon.05G0035740-1C/Sspon.05G0019070-2B	10	0	10
Molecular function	GO:0008106	alcohol dehydrogenase (NADP+) activity	4/7777	13/76768	0.0356126	0.136676	novel.42867/Sspon.07G0006510-3C/novel.9498/Sspon.03G0003590-3P	4	1	3
Molecular function	GO:0047560	3-dehydrosphinganine reductase activity	4/7777	13/76768	0.0356126	0.136676	novel.29055/Sspon.06G0004160-1A/Sspon.06G0004160-3C/Sspon.06G0004160-2B	4	0	4
Molecular function	GO:0008442	3-hydroxyisobutyrate dehydrogenase activity	5/7777	19/76768	0.0369385	0.140918	Sspon.07G0002050-2C/novel.61002/novel.33562/Sspon.08G0003750-3D/Sspon.07G0002050-1A	5	2	3
Molecular function	GO:0052740	1-acyl-2-lysophosphatidylserine acylhydrolase activity	5/7777	19/76768	0.0369385	0.140918	Sspon.02G0010360-2C/Sspon.02G0010360-3D/Sspon.02G0046600-1C/Sspon.02G0046600-1P/Sspon.02G0010360-1A	5	5	0
Biological process	GO:0001666	response to hypoxia	24/6951	164/69448	0.0377137	0.199565	Sspon.02G0041920-1P/Sspon.05G0014320-4D/novel.14399/Sspon.05G0014320-1A/Sspon.05G0014320-3C/Sspon.05G0014320-2B/novel.67279/Sspon.02G0041920-2C/Sspon.03G0022030-1A/Sspon.02G0008510-1A/novel.523/Sspon.03G0022030-2D/Sspon.08G0022930-2C/Sspon.08G0022930-1P/Sspon.02G0033720-3D/novel.43706/Sspon.08G0022930-1B/Sspon.02G0033720-2C/Sspon.08G0006790-1A/Sspon.02G0026080-2B/Sspon.02G0008510-1P/Sspon.01G0039…	24	11	13
Molecular function	GO:0004030	aldehyde dehydrogenase [NAD(P)+] activity	7/7777	32/76768	0.0380704	0.143947	novel.42844/Sspon.08G0006720-2B/Sspon.08G0006720-3C/Sspon.04G0007280-3C/novel.68407/Sspon.07G0019470-2B/novel.38824	7	4	3
Molecular function	GO:0045543	gibberellin 2-beta-dioxygenase activity	7/7777	32/76768	0.0380704	0.143947	novel.56620/novel.28841/Sspon.07G0011020-2B/novel.23307/Sspon.03G0023810-3C/Sspon.07G0011020-3D/novel.27814	7	3	4
Molecular function	GO:0047334	diphosphate-fructose-6-phosphate 1-phosphotransferase activity	7/7777	32/76768	0.0380704	0.143947	Sspon.06G0007580-4D/Sspon.08G0010790-1A/novel.31013/Sspon.08G0008950-1A/Sspon.08G0008950-3C/Sspon.06G0007580-2B/Sspon.08G0008950-4D	7	2	5
Biological process	GO:0019321	pentose metabolic process	14/6951	84/69448	0.0389359	0.20563	novel.3226/Sspon.08G0005880-1A/Sspon.05G0020400-1P/Sspon.01G0009450-1A/Sspon.05G0020400-3P/Sspon.05G0020400-4P/Sspon.05G0020400-2B/Sspon.06G0012620-4D/Sspon.02G0046580-2D/Sspon.08G0005890-1A/novel.15303/Sspon.05G0020400-3C/Sspon.08G0005880-2B/novel.5576	14	9	5
Molecular function	GO:0003747	translation release factor activity	8/7777	39/76768	0.0390885	0.146927	Sspon.07G0009160-1A/Sspon.07G0009220-1A/Sspon.07G0009160-4D/Sspon.06G0019120-1A/Sspon.07G0009220-3D/Sspon.07G0009160-2B/Sspon.07G0009160-3C/Sspon.05G0036750-1D	8	4	4
Molecular function	GO:0008079	translation termination factor activity	8/7777	39/76768	0.0390885	0.146927	Sspon.07G0009160-1A/Sspon.07G0009220-1A/Sspon.07G0009160-4D/Sspon.06G0019120-1A/Sspon.07G0009220-3D/Sspon.07G0009160-2B/Sspon.07G0009160-3C/Sspon.05G0036750-1D	8	4	4
Biological process	GO:0009963	positive regulation of flavonoid biosynthetic process	6/6951	26/69448	0.0399792	0.209503	novel.30542/Sspon.08G0007160-1A/Sspon.04G0019140-2D/Sspon.08G0007160-2B/novel.31997/Sspon.04G0007080-3C	6	1	5
Biological process	GO:0015714	phosphoenolpyruvate transport	6/6951	26/69448	0.0399792	0.209503	novel.15798/novel.15800/Sspon.03G0018500-3D/novel.56747/Sspon.03G0018500-1A/Sspon.03G0018500-1P	6	0	6
Biological process	GO:0034224	cellular response to zinc ion starvation	6/6951	26/69448	0.0399792	0.209503	novel.6183/novel.3793/novel.8243/Sspon.05G0014560-2B/Sspon.05G0014560-1A/Sspon.01G0015820-1A	6	2	4
Biological process	GO:0120127	response to zinc ion starvation	6/6951	26/69448	0.0399792	0.209503	novel.6183/novel.3793/novel.8243/Sspon.05G0014560-2B/Sspon.05G0014560-1A/Sspon.01G0015820-1A	6	2	4
Molecular function	GO:0004857	enzyme inhibitor activity	52/7777	402/76768	0.0405788	0.152081	Sspon.01G0031420-1A/Sspon.01G0014720-2D/novel.55273/Sspon.01G0031420-2D/Sspon.07G0027770-2D/Sspon.07G0033570-1C/Sspon.06G0007910-1A/novel.55270/Sspon.07G0005080-1P/novel.57091/Sspon.07G0005080-3C/novel.62272/novel.62271/Sspon.07G0015720-1A/Sspon.07G0005080-1A/Sspon.01G0014720-1A/novel.26586/Sspon.03G0019550-3D/Sspon.07G0015710-2P/novel.46228/novel.49693/novel.1083/Sspon.03G0019480-2C/novel.26788/…	52	26	26
Biological process	GO:0006694	steroid biosynthetic process	46/6951	354/69448	0.04067	0.212656	novel.3308/Sspon.02G0051010-1C/novel.24078/novel.22115/Sspon.02G0032110-3C/novel.24089/novel.1783/Sspon.05G0012720-2B/Sspon.08G0000480-1A/Sspon.02G0051010-2D/Sspon.08G0000480-2B/Sspon.01G0034490-1B/Sspon.05G0012720-1A/novel.11328/novel.70569/Sspon.08G0000430-1A/novel.59874/Sspon.01G0004700-2B/Sspon.08G0000430-3C/novel.11329/Sspon.08G0000430-2B/Sspon.02G0032110-4D/novel.810/Sspon.02G0032110-2B/nov…	46	23	23
Biological process	GO:0098660	inorganic ion transmembrane transport	62/6951	496/69448	0.0407381	0.212656	novel.29394/novel.29404/novel.17592/Sspon.04G0023470-1B/novel.4242/novel.48795/novel.51461/novel.68482/Sspon.01G0011230-2C/novel.6844/novel.36068/Sspon.04G0009220-2B/novel.62260/novel.34812/Sspon.08G0019260-3D/Sspon.04G0009220-4D/Sspon.04G0023470-2D/novel.10092/Sspon.08G0019260-1T/Sspon.01G0052110-1P/Sspon.01G0012290-3D/Sspon.04G0009220-2P/novel.28154/novel.47636/Sspon.08G0001410-2D/novel.12819/n…	62	31	31
Biological process	GO:0016102	diterpenoid biosynthetic process	30/6951	216/69448	0.0414577	0.215995	novel.32417/Sspon.04G0020000-2B/Sspon.04G0020000-1A/Sspon.04G0020000-3D/novel.30598/novel.56620/novel.36274/novel.28841/novel.34363/novel.36277/novel.30599/Sspon.04G0020000-4P/Sspon.07G0011020-2B/novel.23307/Sspon.04G0037850-1D/Sspon.08G0022930-2C/Sspon.03G0023810-3C/Sspon.08G0022930-1P/Sspon.05G0002480-1A/Sspon.06G0004930-2B/Sspon.08G0022930-1B/Sspon.02G0053950-1C/Sspon.08G0024270-2D/Sspon.02G00…	30	10	20
Biological process	GO:0010099	regulation of photomorphogenesis	13/6951	77/69448	0.0415487	0.216053	novel.35208/Sspon.01G0029520-1P/novel.58173/Sspon.08G0020120-2C/Sspon.04G0008520-1A/Sspon.04G0017060-1A/Sspon.06G0008250-1A/Sspon.08G0020120-1B/Sspon.04G0008520-3C/Sspon.02G0024280-1A/Sspon.05G0024260-3D/Sspon.05G0024260-2C/Sspon.04G0008520-4D	13	1	12
Biological process	GO:0010412	mannan metabolic process	8/6951	40/69448	0.0420436	0.218207	Sspon.01G0031660-2B/Sspon.01G0031660-3D/Sspon.01G0031660-1A/novel.10545/Sspon.03G0009680-3C/Sspon.03G0009680-2B/Sspon.02G0011130-2B/Sspon.03G0009680-4D	8	5	3
Molecular function	GO:0033707	3''-deamino-3''-oxonicotianamine reductase activity	6/7777	26/76768	0.0420633	0.157184	novel.6183/novel.3793/novel.8243/Sspon.05G0014560-2B/Sspon.05G0014560-1A/Sspon.01G0015820-1A	6	2	4
Biological process	GO:0010876	lipid localization	47/6951	364/69448	0.0426713	0.22104	Sspon.07G0018130-2C/novel.59227/novel.55487/novel.19997/novel.57756/Sspon.07G0018130-1A/Sspon.06G0019930-2C/Sspon.02G0009070-1A/novel.10458/novel.48816/Sspon.07G0021990-3D/Sspon.01G0038870-1B/Sspon.07G0018180-2B/Sspon.02G0023660-2B/Sspon.02G0023950-4D/novel.24656/novel.68269/Sspon.02G0023670-2B/Sspon.07G0021990-2C/Sspon.07G0028840-1B/Sspon.02G0041940-2C/novel.16020/Sspon.02G0020560-1A/novel.11648…	47	37	10
Biological process	GO:0009817	defense response to fungus, incompatible interaction	15/6951	93/69448	0.0430513	0.222583	Sspon.03G0039500-2D/Sspon.03G0039500-1P/Sspon.04G0013810-1A/Sspon.04G0013810-2B/novel.33826/novel.36032/Sspon.03G0039500-1C/novel.33829/Sspon.04G0037390-1D/Sspon.01G0056460-2D/novel.33828/novel.33827/novel.21706/novel.36034/novel.21705	15	11	4
Biological process	GO:0033157	regulation of intracellular protein transport	17/6951	109/69448	0.0433859	0.223884	Sspon.04G0024240-3D/Sspon.02G0030990-2C/Sspon.04G0024240-1T/Sspon.04G0028740-2C/novel.5496/novel.15061/Sspon.04G0024240-1B/novel.69813/novel.62256/novel.8914/novel.7470/Sspon.06G0006370-4D/novel.47039/novel.2375/novel.14550/Sspon.04G0028740-1B/Sspon.05G0036860-2P	17	12	5
Molecular function	GO:0016774	phosphotransferase activity, carboxyl group as acceptor	16/7777	100/76768	0.0439627	0.163803	Sspon.03G0002750-3D/Sspon.03G0004290-3C/Sspon.03G0002750-1P/Sspon.04G0017410-1P/novel.70170/Sspon.08G0004160-2C/Sspon.03G0004290-2P/Sspon.03G0002750-1A/Sspon.04G0017410-2P/Sspon.04G0017410-3P/Sspon.03G0002750-2C/Sspon.03G0004290-2B/Sspon.03G0004290-4D/novel.69045/Sspon.05G0005820-1A/novel.5235	16	10	6
Biological process	GO:0042439	ethanolamine-containing compound metabolic process	4/6951	14/69448	0.0442406	0.227427	novel.55593/Sspon.07G0029200-2C/novel.53807/novel.59092	4	4	0
Biological process	GO:0070291	N-acylethanolamine metabolic process	4/6951	14/69448	0.0442406	0.227427	novel.55593/Sspon.07G0029200-2C/novel.53807/novel.59092	4	4	0
Molecular function	GO:0016405	CoA-ligase activity	18/7777	116/76768	0.044435	0.164998	Sspon.04G0023370-2C/Sspon.01G0034480-3D/Sspon.01G0034480-2C/Sspon.05G0019710-1A/Sspon.04G0023370-3D/Sspon.01G0034480-1B/novel.43224/Sspon.04G0023370-1B/Sspon.03G0009990-1A/Sspon.07G0014120-3C/novel.69733/Sspon.01G0008160-2C/Sspon.04G0017080-1P/Sspon.01G0008170-1A/Sspon.05G0019710-1P/Sspon.04G0011260-1P/novel.7177/Sspon.01G0008160-1A	18	8	10
Biological process	GO:0034308	primary alcohol metabolic process	10/6951	55/69448	0.0445787	0.22873	novel.18797/Sspon.02G0010590-3C/novel.13299/Sspon.02G0010590-1A/Sspon.02G0010590-2B/novel.55593/Sspon.07G0029200-2C/novel.53807/novel.12620/novel.59092	10	10	0
Molecular function	GO:0031406	carboxylic acid binding	41/7777	309/76768	0.045124	0.164998	Sspon.01G0014720-2D/novel.70170/novel.66269/novel.2968/Sspon.01G0001310-2P/Sspon.01G0014720-1A/Sspon.01G0001310-1P/Sspon.01G0020560-1P/novel.69206/novel.6921/Sspon.02G0013600-3D/Sspon.01G0020560-2B/novel.1083/Sspon.04G0022970-2C/Sspon.01G0001310-4D/novel.6109/Sspon.01G0020560-4D/Sspon.02G0054840-1C/Sspon.01G0013510-2D/Sspon.02G0020560-1A/novel.5634/Sspon.04G0002530-2B/Sspon.04G0022970-1P/Sspon.02…	41	17	24
Molecular function	GO:0043177	organic acid binding	41/7777	309/76768	0.045124	0.164998	Sspon.01G0014720-2D/novel.70170/novel.66269/novel.2968/Sspon.01G0001310-2P/Sspon.01G0014720-1A/Sspon.01G0001310-1P/Sspon.01G0020560-1P/novel.69206/novel.6921/Sspon.02G0013600-3D/Sspon.01G0020560-2B/novel.1083/Sspon.04G0022970-2C/Sspon.01G0001310-4D/novel.6109/Sspon.01G0020560-4D/Sspon.02G0054840-1C/Sspon.01G0013510-2D/Sspon.02G0020560-1A/novel.5634/Sspon.04G0002530-2B/Sspon.04G0022970-1P/Sspon.02…	41	17	24
Molecular function	GO:0102483	scopolin beta-glucosidase activity	23/7777	157/76768	0.0457429	0.164998	novel.16125/novel.56367/novel.37047/novel.38936/novel.37051/novel.25302/novel.61333/novel.26742/Sspon.02G0010480-2P/novel.43476/Sspon.01G0025930-1A/Sspon.02G0010480-1P/Sspon.02G0010480-1A/Sspon.02G0029670-1A/novel.20908/Sspon.02G0017980-3C/novel.37048/Sspon.05G0032090-1C/Sspon.05G0009130-1P/novel.67175/Sspon.07G0009500-2B/Sspon.02G0010480-2C/novel.40869	23	7	16
Molecular function	GO:0000064	L-ornithine transmembrane transporter activity	4/7777	14/76768	0.045962	0.164998	novel.28888/novel.22447/Sspon.03G0037340-1B/Sspon.03G0037340-2C	4	4	0
Molecular function	GO:0001671	ATPase activator activity	4/7777	14/76768	0.045962	0.164998	Sspon.04G0018640-2B/Sspon.04G0018580-1A/Sspon.04G0018640-1A/Sspon.04G0018580-2D	4	4	0
Molecular function	GO:0003876	AMP deaminase activity	4/7777	14/76768	0.045962	0.164998	Sspon.07G0010030-1T/novel.68982/Sspon.07G0010030-1A/novel.52882	4	0	4
Molecular function	GO:0004061	arylformamidase activity	4/7777	14/76768	0.045962	0.164998	Sspon.02G0039670-1B/novel.13933/novel.13934/Sspon.04G0016560-1T	4	4	0
Molecular function	GO:0047412	N-(long-chain-acyl)ethanolamine deacylase activity	4/7777	14/76768	0.045962	0.164998	novel.55593/Sspon.07G0029200-2C/novel.53807/novel.59092	4	4	0
Molecular function	GO:0047538	2-carboxy-D-arabinitol-1-phosphatase activity	4/7777	14/76768	0.045962	0.164998	Sspon.05G0019610-1A/Sspon.05G0019600-3D/novel.40212/novel.44082	4	0	4
Molecular function	GO:0047623	adenosine-phosphate deaminase activity	4/7777	14/76768	0.045962	0.164998	Sspon.07G0010030-1T/novel.68982/Sspon.07G0010030-1A/novel.52882	4	0	4
Molecular function	GO:0102077	oleamide hydrolase activity	4/7777	14/76768	0.045962	0.164998	novel.55593/Sspon.07G0029200-2C/novel.53807/novel.59092	4	4	0
Molecular function	GO:0103073	anandamide amidohydrolase activity	4/7777	14/76768	0.045962	0.164998	novel.55593/Sspon.07G0029200-2C/novel.53807/novel.59092	4	4	0
Molecular function	GO:1904680	peptide transmembrane transporter activity	26/7777	182/76768	0.0462086	0.165419	novel.67557/Sspon.02G0003780-1A/novel.9568/novel.34997/Sspon.03G0000940-2B/novel.33008/Sspon.03G0000940-1A/novel.5038/Sspon.04G0005820-1A/Sspon.08G0016990-1A/novel.3786/Sspon.08G0016710-2B/Sspon.08G0016990-3D/Sspon.01G0015800-3C/Sspon.08G0030560-1D/Sspon.03G0010310-1A/Sspon.01G0036790-1B/novel.8201/Sspon.01G0036780-1B/Sspon.01G0027370-4D/Sspon.08G0016990-2B/Sspon.01G0036790-2D/Sspon.01G0027370-3C…	26	9	17
Biological process	GO:0006995	cellular response to nitrogen starvation	14/6951	86/69448	0.0462437	0.236824	novel.32609/Sspon.04G0000800-2D/Sspon.04G0000810-2D/novel.33668/novel.27123/novel.27122/Sspon.04G0000800-1A/Sspon.03G0011330-2B/Sspon.05G0006050-1A/novel.23762/novel.67981/novel.27124/Sspon.03G0011330-1A/Sspon.04G0031010-1C	14	4	10
Biological process	GO:0009690	cytokinin metabolic process	18/6951	118/69448	0.0464391	0.236998	novel.27736/novel.50577/Sspon.03G0030700-1B/novel.38779/Sspon.07G0003120-2B/novel.70582/Sspon.01G0005660-3D/Sspon.03G0000690-3C/novel.41230/Sspon.03G0012280-2B/Sspon.07G0003120-3D/Sspon.05G0019320-1A/Sspon.05G0019320-3C/Sspon.03G0026960-1B/Sspon.05G0019320-4D/Sspon.05G0005610-1P/novel.25725/Sspon.03G0000690-2B	18	7	11
Biological process	GO:1902882	regulation of response to oxidative stress	9/6951	48/69448	0.046453	0.236998	Sspon.08G0002130-2B/Sspon.08G0025040-1C/Sspon.08G0002130-3D/Sspon.04G0017470-1A/Sspon.08G0002130-1A/Sspon.02G0013970-1A/Sspon.08G0002130-1P/Sspon.08G0022480-2C/novel.33333	9	3	6
Biological process	GO:0042548	regulation of photosynthesis, light reaction	11/6951	63/69448	0.0469413	0.238098	Sspon.08G0011150-1A/Sspon.08G0011150-3C/Sspon.08G0011150-2B/Sspon.02G0011900-2C/Sspon.08G0011150-4D/novel.13358/Sspon.07G0000840-1A/Sspon.07G0000840-2D/Sspon.07G0002890-1A/Sspon.07G0002890-3D/Sspon.02G0011900-1A	11	4	7
Biological process	GO:0015995	chlorophyll biosynthetic process	31/6951	227/69448	0.0469975	0.238098	Sspon.03G0016540-3D/Sspon.07G0018500-2B/novel.57444/Sspon.01G0020530-1A/novel.62058/novel.60747/novel.59163/Sspon.07G0019210-4D/novel.36336/Sspon.01G0029520-1P/Sspon.07G0019210-1A/Sspon.01G0052880-1C/Sspon.03G0034570-1B/Sspon.03G0038650-1P/Sspon.03G0034570-3D/Sspon.07G0018500-1A/Sspon.01G0020530-1P/Sspon.05G0001100-1A/Sspon.07G0007940-2B/novel.67981/Sspon.02G0024280-1A/Sspon.05G0001100-2D/Sspon.0…	31	4	27
Biological process	GO:0009237	siderophore metabolic process	6/6951	27/69448	0.047197	0.238098	novel.6183/novel.3793/novel.8243/Sspon.05G0014560-2B/Sspon.05G0014560-1A/Sspon.01G0015820-1A	6	2	4
Biological process	GO:0015717	triose phosphate transport	6/6951	27/69448	0.047197	0.238098	novel.15798/novel.15800/Sspon.03G0018500-3D/novel.56747/Sspon.03G0018500-1A/Sspon.03G0018500-1P	6	0	6
Biological process	GO:0019290	siderophore biosynthetic process	6/6951	27/69448	0.047197	0.238098	novel.6183/novel.3793/novel.8243/Sspon.05G0014560-2B/Sspon.05G0014560-1A/Sspon.01G0015820-1A	6	2	4
Biological process	GO:0035436	triose phosphate transmembrane transport	6/6951	27/69448	0.047197	0.238098	novel.15798/novel.15800/Sspon.03G0018500-3D/novel.56747/Sspon.03G0018500-1A/Sspon.03G0018500-1P	6	0	6
Molecular function	GO:0010329	auxin efflux transmembrane transporter activity	16/7777	101/76768	0.0475128	0.16913	novel.22837/novel.27340/Sspon.03G0000510-2B/novel.22838/Sspon.03G0000510-1A/novel.21937/novel.34868/novel.34866/novel.25246/novel.21938/Sspon.04G0031360-2D/Sspon.03G0008270-3C/Sspon.05G0022390-2D/novel.21377/novel.21924/novel.56947	16	3	13
Molecular function	GO:0016671	oxidoreductase activity, acting on a sulfur group of donors, disulfide as acceptor	18/7777	117/76768	0.0477297	0.16913	novel.43038/Sspon.07G0013190-1P/novel.40718/novel.37001/novel.33129/Sspon.05G0024210-1B/novel.42875/Sspon.05G0024210-2D/Sspon.05G0024210-1P/novel.64072/novel.38871/Sspon.04G0024220-2D/novel.44735/Sspon.07G0013190-2B/novel.39003/Sspon.07G0013190-1A/Sspon.08G0010780-1A/novel.47199	18	11	7
Molecular function	GO:0004366	glycerol-3-phosphate O-acyltransferase activity	10/7777	55/76768	0.0477745	0.16913	novel.69303/novel.67955/novel.4920/novel.52614/Sspon.07G0023290-1B/Sspon.07G0004000-2B/novel.3687/Sspon.06G0018610-2B/Sspon.07G0004000-3D/Sspon.01G0015340-3D	10	5	5
Molecular function	GO:0102420	sn-1-glycerol-3-phosphate C16:0-DCA-CoA acyl transferase activity	10/7777	55/76768	0.0477745	0.16913	novel.69303/novel.67955/novel.4920/novel.52614/Sspon.07G0023290-1B/Sspon.07G0004000-2B/novel.3687/Sspon.06G0018610-2B/Sspon.07G0004000-3D/Sspon.01G0015340-3D	10	5	5
Biological process	GO:0019932	second-messenger-mediated signaling	21/6951	143/69448	0.0477988	0.239916	novel.62391/novel.4954/Sspon.08G0003540-2D/novel.14863/novel.2119/Sspon.08G0003600-2B/Sspon.01G0042380-1B/novel.4965/novel.34728/novel.62389/Sspon.01G0049590-1P/Sspon.04G0001940-1P/novel.2099/Sspon.04G0011590-1P/Sspon.02G0028180-3D/Sspon.01G0029220-1A/novel.45674/Sspon.04G0011590-2C/Sspon.02G0028180-1A/novel.6225/novel.68020	21	7	14
Biological process	GO:0044782	cilium organization	8/6951	41/69448	0.0478235	0.239916	novel.13014/novel.13015/novel.15765/novel.18451/novel.32014/novel.25778/Sspon.04G0026450-1B/novel.23301	8	6	2
Biological process	GO:0060271	cilium assembly	8/6951	41/69448	0.0478235	0.239916	novel.13014/novel.13015/novel.15765/novel.18451/novel.32014/novel.25778/Sspon.04G0026450-1B/novel.23301	8	6	2
Cellular component	GO:0019005	SCF ubiquitin ligase complex	26/7339	187/74202	0.0479268	0.517105	Sspon.08G0006660-1A/novel.62661/Sspon.06G0019350-3D/Sspon.06G0019350-1B/novel.34842/novel.24966/novel.61284/novel.61283/Sspon.05G0008540-3D/novel.24968/Sspon.08G0006660-2D/Sspon.05G0008540-2C/novel.39002/Sspon.01G0024890-1A/Sspon.01G0024890-2C/Sspon.04G0003430-3C/novel.2658/novel.2651/Sspon.06G0019350-2C/novel.7281/Sspon.08G0012960-1A/Sspon.01G0017580-1P/Sspon.05G0015910-3C/Sspon.04G0003430-2B/no…	26	21	5
Biological process	GO:0016122	xanthophyll metabolic process	7/6951	34/69448	0.0482974	0.241111	Sspon.05G0025550-2C/Sspon.05G0025550-1T/novel.24454/novel.21638/novel.66535/novel.34595/Sspon.04G0034600-2D	7	2	5
Biological process	GO:0045912	negative regulation of carbohydrate metabolic process	7/6951	34/69448	0.0482974	0.241111	novel.7587/novel.16174/Sspon.06G0001920-4D/novel.48288/Sspon.06G0001920-2B/Sspon.01G0008210-2C/novel.1218	7	6	1
Biological process	GO:0009816	defense response to bacterium, incompatible interaction	30/6951	219/69448	0.0483293	0.241111	novel.32811/Sspon.01G0026110-1A/novel.60391/novel.63123/Sspon.01G0024190-1A/novel.43698/novel.8924/novel.290/novel.67094/Sspon.01G0026110-2B/novel.30851/novel.64209/Sspon.01G0024190-3C/Sspon.01G0024190-1P/Sspon.03G0002320-1A/novel.42215/Sspon.01G0002710-3C/Sspon.02G0039370-1B/novel.43706/Sspon.03G0002320-2B/Sspon.05G0021110-2B/Sspon.05G0012580-1A/Sspon.01G0013270-2B/Sspon.05G0012580-2B/Sspon.04G0…	30	21	9
Biological process	GO:0047484	regulation of response to osmotic stress	39/6951	297/69448	0.0486244	0.242137	Sspon.08G0000770-2C/novel.38072/novel.52694/Sspon.01G0042440-1B/Sspon.01G0042440-2D/novel.23006/Sspon.04G0011240-1A/novel.40026/novel.33024/Sspon.01G0042440-1P/Sspon.02G0018240-2C/novel.41868/Sspon.05G0029190-2C/novel.31514/Sspon.03G0001860-1A/novel.23005/Sspon.01G0042440-2P/Sspon.03G0001860-2B/Sspon.08G0000770-1A/Sspon.03G0022030-1A/novel.34089/novel.523/novel.29417/Sspon.03G0001860-4D/Sspon.08G…	39	33	6
Biological process	GO:0009739	response to gibberellin	55/6951	439/69448	0.0493944	0.245519	novel.24682/Sspon.06G0000750-2C/novel.9208/novel.10635/novel.10634/Sspon.03G0036680-3P/Sspon.03G0036680-2P/Sspon.07G0010240-4D/Sspon.03G0036680-1B/Sspon.03G0036680-2C/novel.56668/Sspon.01G0029520-1P/Sspon.06G0000750-3D/novel.53374/Sspon.01G0048730-1B/novel.46402/Sspon.03G0041660-1C/Sspon.06G0000750-1A/novel.69725/novel.67349/Sspon.03G0036680-1P/Sspon.01G0027900-1A/novel.17975/Sspon.06G0010960-3C/…	55	26	29
Molecular function	GO:0071917	triose-phosphate transmembrane transporter activity	6/7777	27/76768	0.0496067	0.175131	novel.15798/novel.15800/Sspon.03G0018500-3D/novel.56747/Sspon.03G0018500-1A/Sspon.03G0018500-1P	6	0	6
Biological process	GO:0051194	positive regulation of cofactor metabolic process	15/6951	95/69448	0.0504895	0.250502	novel.57646/novel.65705/novel.13838/novel.13685/novel.68675/Sspon.07G0028300-2C/Sspon.07G0017100-3D/novel.10906/novel.16456/Sspon.07G0034960-1C/novel.67981/novel.57645/Sspon.08G0015830-1A/novel.70222/Sspon.04G0031010-1C	15	1	14
Molecular function	GO:0005261	cation channel activity	35/7777	260/76768	0.0507163	0.177664	novel.61645/Sspon.08G0010740-1P/novel.62391/novel.4954/novel.65257/Sspon.08G0003540-2D/Sspon.08G0003600-2B/novel.63052/novel.51461/Sspon.08G0010740-3C/novel.4965/novel.34728/Sspon.08G0010740-2B/novel.62389/novel.28061/novel.47636/Sspon.01G0049590-1P/novel.7390/Sspon.03G0008930-2C/Sspon.04G0001940-1P/novel.45683/Sspon.04G0024390-1T/Sspon.04G0011590-1P/Sspon.06G0013970-1P/Sspon.07G0004720-2B/Sspon.…	35	12	23
Molecular function	GO:0015217	ADP transmembrane transporter activity	8/7777	41/76768	0.0507666	0.177664	novel.498/Sspon.08G0009050-1A/Sspon.04G0015320-1A/Sspon.04G0015320-4D/Sspon.04G0015320-1P/Sspon.08G0009050-3D/Sspon.04G0015320-3C/Sspon.04G0015320-2B	8	8	0
Molecular function	GO:0016151	nickel cation binding	8/7777	41/76768	0.0507666	0.177664	novel.7587/novel.16174/Sspon.06G0001920-4D/novel.48288/Sspon.06G0001920-2B/Sspon.01G0008210-2C/Sspon.06G0009730-1T/Sspon.06G0009730-1A	8	8	0
Molecular function	GO:0047254	2,4-dihydroxy-7-methoxy-2H-1,4-benzoxazin-3(4H)-one 2-D-glucosyltransferase activity	7/7777	34/76768	0.0510193	0.177664	Sspon.08G0017870-1B/novel.2240/Sspon.02G0021810-2B/Sspon.02G0021780-6P/Sspon.02G0040700-1B/novel.9536/Sspon.02G0021780-3P	7	6	1
Molecular function	GO:0103025	alpha-amylase activity (releasing maltohexaose)	7/7777	34/76768	0.0510193	0.177664	novel.25901/Sspon.02G0013220-1T/Sspon.02G0017910-2D/Sspon.02G0013220-4D/novel.53322/Sspon.02G0017910-1A/Sspon.03G0031450-2C	7	7	0
Molecular function	GO:0022821	potassium ion antiporter activity	18/7777	118/76768	0.0511943	0.177773	novel.55413/novel.29394/Sspon.07G0028400-1B/novel.29404/novel.17592/Sspon.07G0028420-1B/Sspon.04G0023470-1B/Sspon.04G0023470-2D/novel.57623/novel.20298/novel.12533/novel.21998/Sspon.03G0042730-1C/novel.49861/Sspon.07G0028400-2C/Sspon.03G0016870-1A/Sspon.06G0017850-2B/novel.17590	18	8	10
Biological process	GO:0043067	regulation of programmed cell death	33/6951	246/69448	0.0511984	0.253554	novel.6373/Sspon.04G0013810-1A/Sspon.01G0042570-1B/Sspon.06G0023570-2P/Sspon.04G0013810-2B/Sspon.01G0050300-1C/Sspon.01G0042570-2C/novel.33826/novel.36032/Sspon.01G0042570-3D/Sspon.06G0023570-1P/novel.44735/novel.33829/novel.25671/Sspon.06G0030410-1P/Sspon.04G0037390-1D/Sspon.06G0023570-1B/Sspon.06G0030410-1C/Sspon.01G0003200-2B/Sspon.01G0003200-3C/novel.33828/Sspon.01G0003200-1A/novel.33827/nove…	33	23	10
Molecular function	GO:0140104	molecular carrier activity	17/7777	110/76768	0.0513289	0.177773	novel.29770/Sspon.04G0025740-1B/novel.68482/Sspon.01G0011230-2C/Sspon.04G0025740-2C/Sspon.06G0025190-2C/novel.10092/Sspon.06G0014590-1A/novel.12819/novel.29771/novel.9810/novel.771/Sspon.05G0004960-3C/Sspon.08G0006790-1A/novel.2375/novel.15853/Sspon.05G0004960-2B	17	8	9
Molecular function	GO:0019200	carbohydrate kinase activity	26/7777	184/76768	0.0516181	0.178292	Sspon.08G0014830-1A/Sspon.04G0018500-1A/Sspon.06G0007580-4D/novel.29959/novel.36187/novel.70404/Sspon.04G0018500-3C/novel.25373/Sspon.04G0026400-2D/Sspon.08G0010790-1A/novel.31013/Sspon.03G0001350-2B/Sspon.08G0008950-1A/novel.32326/Sspon.04G0026400-1B/novel.40873/Sspon.08G0008950-3C/novel.27401/Sspon.06G0007580-2B/Sspon.03G0022770-1A/Sspon.04G0026400-1P/Sspon.08G0008950-4D/Sspon.03G0006720-3P/Ssp…	26	14	12
Biological process	GO:0006177	GMP biosynthetic process	5/6951	21/69448	0.0522937	0.256628	novel.9298/novel.28637/Sspon.01G0029440-1A/novel.57891/Sspon.01G0029440-3C	5	3	2
Biological process	GO:0006878	cellular copper ion homeostasis	5/6951	21/69448	0.0522937	0.256628	novel.29770/Sspon.04G0025740-1B/novel.63560/Sspon.04G0025740-2C/novel.29771	5	1	4
Biological process	GO:0046037	GMP metabolic process	5/6951	21/69448	0.0522937	0.256628	novel.9298/novel.28637/Sspon.01G0029440-1A/novel.57891/Sspon.01G0029440-3C	5	3	2
Biological process	GO:0051176	positive regulation of sulfur metabolic process	5/6951	21/69448	0.0522937	0.256628	Sspon.03G0018230-3D/novel.24399/novel.33536/novel.43706/novel.34733	5	2	3
Biological process	GO:0060919	auxin influx	5/6951	21/69448	0.0522937	0.256628	novel.21937/novel.21938/Sspon.03G0008270-3C/novel.21924/novel.56947	5	2	3
Molecular function	GO:0016782	transferase activity, transferring sulfur-containing groups	25/7777	176/76768	0.0526637	0.181413	novel.52785/novel.21683/Sspon.03G0009700-1P/novel.12872/novel.52293/novel.23810/Sspon.02G0007850-1A/Sspon.02G0007910-1A/Sspon.03G0009700-2P/novel.23785/novel.59347/novel.36188/Sspon.02G0007850-1P/Sspon.02G0038730-2C/Sspon.02G0003660-1A/Sspon.05G0021060-3C/Sspon.02G0003660-2C/Sspon.05G0033340-1C/Sspon.05G0005880-1A/Sspon.03G0009700-3P/novel.52782/novel.52783/Sspon.03G0038080-1P/Sspon.03G0038080-1C…	25	11	14
Molecular function	GO:0004620	phospholipase activity	45/7777	348/76768	0.0535428	0.183945	novel.6065/novel.1005/Sspon.02G0010360-2C/novel.54577/novel.17647/Sspon.01G0038870-1B/Sspon.02G0010360-3D/novel.15244/novel.24216/Sspon.02G0046600-1C/Sspon.01G0016100-1A/Sspon.02G0046600-1P/novel.15156/novel.25325/novel.15155/Sspon.07G0015350-4D/Sspon.02G0045710-2D/Sspon.03G0007840-1A/Sspon.07G0008720-2B/Sspon.03G0021910-3D/novel.10264/novel.45661/Sspon.02G0010360-1A/novel.65193/Sspon.01G0027310-…	45	21	24
Biological process	GO:0009403	toxin biosynthetic process	14/6951	88/69448	0.0544585	0.266286	novel.68322/Sspon.05G0015670-4D/novel.69637/Sspon.05G0015670-1T/Sspon.06G0004930-2B/novel.43706/Sspon.02G0053950-1C/novel.2743/Sspon.05G0015670-1A/Sspon.05G0015670-3C/Sspon.01G0005620-2B/Sspon.06G0000230-1A/Sspon.06G0004930-3C/Sspon.02G0013650-1T	14	7	7
Biological process	GO:0045037	protein import into chloroplast stroma	14/6951	88/69448	0.0544585	0.266286	Sspon.02G0012400-2C/novel.15758/novel.5496/novel.66345/Sspon.02G0007910-1A/Sspon.02G0035080-2D/Sspon.01G0031890-2B/novel.8914/Sspon.02G0035080-1P/Sspon.02G0035080-1B/novel.7470/Sspon.06G0006370-4D/Sspon.04G0024620-3D/Sspon.07G0011120-3D	14	13	1
Molecular function	GO:0005179	hormone activity	5/7777	21/76768	0.054624	0.185663	novel.14863/Sspon.02G0028180-3D/novel.45674/Sspon.02G0028180-1A/novel.68020	5	4	1
Molecular function	GO:0045437	uridine nucleosidase activity	5/7777	21/76768	0.054624	0.185663	Sspon.03G0017850-1A/Sspon.06G0004230-1A/Sspon.03G0017850-3C/novel.9826/Sspon.03G0017850-2B	5	1	4
Molecular function	GO:0050263	ribosylpyrimidine nucleosidase activity	5/7777	21/76768	0.054624	0.185663	Sspon.03G0017850-1A/Sspon.06G0004230-1A/Sspon.03G0017850-3C/novel.9826/Sspon.03G0017850-2B	5	1	4
Molecular function	GO:0052739	phosphatidylserine 1-acylhydrolase activity	5/7777	21/76768	0.054624	0.185663	Sspon.02G0010360-2C/Sspon.02G0010360-3D/Sspon.02G0046600-1C/Sspon.02G0046600-1P/Sspon.02G0010360-1A	5	5	0
Biological process	GO:0010586	miRNA metabolic process	10/6951	57/69448	0.0549654	0.267822	novel.38201/novel.40184/novel.38199/Sspon.05G0039870-1D/Sspon.05G0039720-1D/novel.40185/Sspon.05G0019080-1A/Sspon.05G0019070-1A/Sspon.05G0035740-1C/Sspon.05G0019070-2B	10	0	10
Biological process	GO:0006145	purine nucleobase catabolic process	6/6951	28/69448	0.055169	0.267822	Sspon.05G0000590-1A/Sspon.01G0040680-1B/Sspon.01G0013030-1A/novel.42342/novel.42341/Sspon.08G0018940-3P	6	2	4
Biological process	GO:0033306	phytol metabolic process	6/6951	28/69448	0.055169	0.267822	novel.18797/Sspon.02G0010590-3C/novel.13299/Sspon.02G0010590-1A/Sspon.02G0010590-2B/novel.12620	6	6	0
Biological process	GO:1903173	fatty alcohol metabolic process	6/6951	28/69448	0.055169	0.267822	novel.18797/Sspon.02G0010590-3C/novel.13299/Sspon.02G0010590-1A/Sspon.02G0010590-2B/novel.12620	6	6	0
Molecular function	GO:0015298	solute:cation antiporter activity	25/7777	177/76768	0.0556491	0.188646	Sspon.03G0023870-1A/Sspon.03G0047270-1D/novel.15558/novel.26306/novel.15518/novel.15555/novel.57305/novel.29394/novel.29404/novel.17592/Sspon.04G0023470-1B/Sspon.03G0023870-3C/Sspon.04G0023470-2D/Sspon.03G0023870-2B/novel.20298/Sspon.07G0000560-1A/Sspon.02G0031620-3D/Sspon.02G0031620-1A/novel.12533/novel.49861/Sspon.03G0013500-1A/novel.23904/Sspon.02G0048240-1C/Sspon.06G0017850-2B/novel.17590	25	17	8
Biological process	GO:0008153	para-aminobenzoic acid biosynthetic process	4/6951	15/69448	0.055689	0.267941	novel.56913/novel.56912/novel.68249/Sspon.07G0025100-1B	4	4	0
Biological process	GO:0015858	nucleoside transport	4/6951	15/69448	0.055689	0.267941	Sspon.02G0005400-1A/novel.70664/novel.498/Sspon.02G0005360-3D	4	1	3
Biological process	GO:0046482	para-aminobenzoic acid metabolic process	4/6951	15/69448	0.055689	0.267941	novel.56913/novel.56912/novel.68249/Sspon.07G0025100-1B	4	4	0
Biological process	GO:0046505	sulfolipid metabolic process	4/6951	15/69448	0.055689	0.267941	Sspon.03G0035900-3D/novel.5505/novel.52953/Sspon.01G0007080-2B	4	0	4
Biological process	GO:0046506	sulfolipid biosynthetic process	4/6951	15/69448	0.055689	0.267941	Sspon.03G0035900-3D/novel.5505/novel.52953/Sspon.01G0007080-2B	4	0	4
Biological process	GO:0006855	drug transmembrane transport	34/6951	257/69448	0.0568965	0.272802	Sspon.05G0020500-1A/novel.2880/Sspon.01G0015410-3D/Sspon.01G0037470-2D/Sspon.05G0020500-3P/Sspon.01G0037470-1B/Sspon.05G0020500-2B/novel.1117/novel.6095/Sspon.01G0022150-2B/Sspon.01G0044630-2D/novel.28034/novel.23525/Sspon.05G0020500-4D/Sspon.06G0004720-1P/Sspon.02G0012630-2B/novel.9587/novel.43335/novel.23710/Sspon.01G0004810-1A/novel.22706/Sspon.06G0004750-2B/Sspon.01G0037470-1P/Sspon.01G002219…	34	5	29
Biological process	GO:0000060	protein import into nucleus, translocation	11/6951	65/69448	0.0569009	0.272802	Sspon.04G0024240-3D/Sspon.02G0030990-2C/Sspon.04G0024240-1T/Sspon.04G0028740-2C/novel.15061/Sspon.04G0024240-1B/novel.69813/novel.47039/novel.14550/Sspon.04G0028740-1B/Sspon.05G0036860-2P	11	7	4
Molecular function	GO:0004751	ribose-5-phosphate isomerase activity	4/7777	15/76768	0.0577999	0.193798	novel.9308/novel.2127/novel.9322/Sspon.05G0030060-2C	4	1	3
Molecular function	GO:0008696	4-amino-4-deoxychorismate lyase activity	4/7777	15/76768	0.0577999	0.193798	novel.56913/novel.56912/novel.68249/Sspon.07G0025100-1B	4	4	0
Molecular function	GO:0016843	amine-lyase activity	4/7777	15/76768	0.0577999	0.193798	Sspon.02G0026110-2B/Sspon.02G0026110-1A/Sspon.02G0026110-4D/novel.47014	4	0	4
Molecular function	GO:0047810	D-alanine:2-oxoglutarate aminotransferase activity	4/7777	15/76768	0.0577999	0.193798	novel.56913/novel.56912/novel.68249/Sspon.07G0025100-1B	4	4	0
Molecular function	GO:0016639	oxidoreductase activity, acting on the CH-NH2 group of donors, NAD or NADP as acceptor	6/7777	28/76768	0.057927	0.193798	Sspon.07G0002560-2D/Sspon.03G0009080-1A/Sspon.03G0009080-3C/Sspon.05G0006050-1A/novel.66456/Sspon.03G0009080-4D	6	6	0
Cellular component	GO:0031304	intrinsic component of mitochondrial inner membrane	11/7339	66/74202	0.0582033	0.611881	novel.24224/novel.7588/Sspon.01G0038520-2C/novel.21887/Sspon.01G0038520-1B/novel.7010/Sspon.01G0021590-1P/Sspon.01G0021590-2B/Sspon.06G0009010-2B/novel.7586/novel.592	11	10	1
Biological process	GO:0010193	response to ozone	16/6951	105/69448	0.0583748	0.279372	Sspon.07G0020070-4D/Sspon.05G0019710-1A/novel.17733/Sspon.05G0005010-2D/novel.47923/Sspon.07G0020070-3C/Sspon.07G0020070-1A/Sspon.07G0020070-2B/novel.20389/novel.42215/novel.70476/Sspon.02G0039370-1B/Sspon.05G0021110-2B/Sspon.05G0019710-1P/novel.40628/Sspon.05G0005010-1A	16	8	8
Molecular function	GO:0004556	alpha-amylase activity	7/7777	35/76768	0.0584165	0.194417	novel.25901/Sspon.02G0013220-1T/Sspon.02G0017910-2D/Sspon.02G0013220-4D/novel.53322/Sspon.02G0017910-1A/Sspon.03G0031450-2C	7	7	0
Molecular function	GO:0005375	copper ion transmembrane transporter activity	7/7777	35/76768	0.0584165	0.194417	novel.5385/novel.68482/Sspon.01G0011230-2C/novel.10092/novel.12819/novel.9810/novel.771	7	4	3
Biological process	GO:0043446	cellular alkane metabolic process	8/6951	43/69448	0.0608703	0.290288	Sspon.04G0017010-4D/Sspon.04G0017010-3C/novel.29929/Sspon.04G0017010-1A/Sspon.04G0017010-2B/Sspon.01G0043770-1B/Sspon.04G0008150-1P/Sspon.01G0059860-1D	8	8	0
Biological process	GO:0043447	alkane biosynthetic process	8/6951	43/69448	0.0608703	0.290288	Sspon.04G0017010-4D/Sspon.04G0017010-3C/novel.29929/Sspon.04G0017010-1A/Sspon.04G0017010-2B/Sspon.01G0043770-1B/Sspon.04G0008150-1P/Sspon.01G0059860-1D	8	8	0
Molecular function	GO:0071949	FAD binding	20/7777	137/76768	0.0609902	0.202192	Sspon.01G0014000-3D/novel.19369/Sspon.05G0025550-2C/Sspon.01G0029940-1P/Sspon.05G0025550-1T/Sspon.04G0011030-2B/Sspon.01G0014000-1A/Sspon.06G0016830-1P/novel.13144/Sspon.01G0014000-2B/Sspon.06G0016830-3D/Sspon.04G0001520-2C/novel.18575/Sspon.02G0007320-1A/novel.15876/Sspon.06G0016830-1A/novel.13143/Sspon.04G0003530-1A/Sspon.04G0001520-1A/Sspon.04G0001510-2B	20	4	16
Molecular function	GO:0008553	proton-exporting ATPase activity, phosphorylative mechanism	11/7777	65/76768	0.0610689	0.202192	novel.4242/Sspon.01G0025350-1A/Sspon.01G0025350-2C/novel.41160/novel.70314/novel.1870/novel.66008/novel.44942/Sspon.01G0000090-2D/Sspon.02G0023130-2B/Sspon.02G0023130-1A	11	8	3
Molecular function	GO:0004611	phosphoenolpyruvate carboxykinase activity	9/7777	50/76768	0.0618088	0.204113	novel.5498/Sspon.01G0037420-2C/novel.61419/Sspon.01G0016840-1A/Sspon.01G0037420-3D/novel.60060/novel.65292/novel.15424/Sspon.01G0038800-1B	9	1	8
Molecular function	GO:0042887	amide transmembrane transporter activity	29/7777	213/76768	0.062173	0.204786	novel.18084/novel.67557/Sspon.02G0003780-1A/novel.9568/novel.34997/Sspon.02G0027550-4P/Sspon.03G0000940-2B/novel.33008/Sspon.03G0000940-1A/novel.5038/Sspon.04G0005820-1A/Sspon.08G0016990-1A/novel.3786/Sspon.08G0016710-2B/Sspon.08G0016990-3D/Sspon.01G0015800-3C/Sspon.08G0030560-1D/Sspon.03G0010310-1A/Sspon.02G0027550-4D/Sspon.01G0036790-1B/novel.8201/Sspon.01G0036780-1B/Sspon.01G0027370-4D/Sspon.0…	29	11	18
Biological process	GO:0006000	fructose metabolic process	5/6951	22/69448	0.0622998	0.296582	novel.3142/novel.532/Sspon.01G0051520-1C/Sspon.01G0051520-2D/Sspon.08G0011020-4D	5	0	5
Molecular function	GO:0033293	monocarboxylic acid binding	12/7777	73/76768	0.0625694	0.205562	Sspon.01G0014720-2D/Sspon.01G0014720-1A/Sspon.01G0020560-1P/Sspon.01G0020560-2B/novel.1083/novel.6109/Sspon.01G0020560-4D/Sspon.02G0020560-1A/novel.5634/Sspon.01G0020560-1A/novel.63187/Sspon.02G0020560-2B	12	4	8
Molecular function	GO:0008198	ferrous iron binding	13/7777	81/76768	0.0634649	0.20797	Sspon.03G0009700-1P/novel.52293/novel.25361/novel.32637/Sspon.03G0009700-2P/Sspon.02G0029060-2D/novel.32638/Sspon.04G0001050-1P/Sspon.03G0009700-3P/Sspon.04G0010870-1A/novel.17940/Sspon.04G0001100-1A/Sspon.02G0029060-1A	13	8	5
Biological process	GO:0046274	lignin catabolic process	14/6951	90/69448	0.0636186	0.302328	novel.58857/novel.39786/novel.29226/novel.34836/Sspon.05G0035770-1C/novel.30889/Sspon.05G0019370-1A/Sspon.05G0019370-2B/novel.39787/novel.23058/Sspon.05G0019370-3D/Sspon.03G0029550-1B/novel.53780/novel.23055	14	10	4
Molecular function	GO:0080161	auxin transmembrane transporter activity	16/7777	105/76768	0.063725	0.208288	novel.22837/novel.27340/Sspon.03G0000510-2B/novel.22838/Sspon.03G0000510-1A/novel.21937/novel.34868/novel.34866/novel.25246/novel.21938/Sspon.04G0031360-2D/Sspon.03G0008270-3C/Sspon.05G0022390-2D/novel.21377/novel.21924/novel.56947	16	3	13
Biological process	GO:0032204	regulation of telomere maintenance	6/6951	29/69448	0.0639031	0.303148	novel.7067/novel.5539/Sspon.01G0051850-1C/Sspon.01G0051870-1C/Sspon.02G0000650-2C/Sspon.01G0051850-2P	6	5	1
Cellular component	GO:0009508	plastid chromosome	8/7339	44/74202	0.0644335	0.660444	Sspon.02G0035910-2D/novel.18632/Sspon.02G0035910-1B/novel.58291/Sspon.05G0007120-3D/Sspon.07G0000730-3C/Sspon.05G0021340-2B/Sspon.01G0062910-1P	8	3	5
Molecular function	GO:0008429	phosphatidylethanolamine binding	7/7777	36/76768	0.0664402	0.216609	novel.60041/Sspon.02G0023950-4D/Sspon.02G0034220-1B/Sspon.02G0023950-1A/novel.27036/novel.24787/Sspon.02G0034220-3D	7	3	4
Biological process	GO:1905393	plant organ formation	55/6951	448/69448	0.0666446	0.315363	novel.24966/novel.15704/novel.54479/novel.24968/Sspon.06G0012830-1A/Sspon.01G0013160-2P/Sspon.01G0005290-1T/Sspon.01G0049040-2D/Sspon.02G0047460-1C/Sspon.01G0005730-2P/novel.18381/Sspon.01G0037470-2D/Sspon.04G0004560-1A/Sspon.02G0027730-1A/Sspon.01G0037470-1B/Sspon.04G0004560-3C/novel.35858/novel.58687/Sspon.01G0005730-3D/Sspon.03G0012030-2B/novel.26113/Sspon.02G0027730-1T/novel.523/Sspon.01G0049…	55	22	33
Biological process	GO:0006772	thiamine metabolic process	10/6951	59/69448	0.0668281	0.315363	Sspon.03G0013100-2B/Sspon.02G0003080-2C/novel.16105/Sspon.02G0023070-1A/Sspon.02G0023070-2B/Sspon.01G0046090-3D/Sspon.01G0046090-1B/novel.8989/novel.12789/novel.5732	10	1	9
Biological process	GO:0042723	thiamine-containing compound metabolic process	10/6951	59/69448	0.0668281	0.315363	Sspon.03G0013100-2B/Sspon.02G0003080-2C/novel.16105/Sspon.02G0023070-1A/Sspon.02G0023070-2B/Sspon.01G0046090-3D/Sspon.01G0046090-1B/novel.8989/novel.12789/novel.5732	10	1	9
Biological process	GO:0010315	auxin efflux	8/6951	44/69448	0.0681523	0.320703	novel.21937/novel.60707/novel.21938/novel.64529/Sspon.03G0008270-3C/novel.21924/Sspon.06G0020860-1T/novel.56947	8	4	4
Biological process	GO:0046271	phenylpropanoid catabolic process	14/6951	91/69448	0.0685629	0.320703	novel.58857/novel.39786/novel.29226/novel.34836/Sspon.05G0035770-1C/novel.30889/Sspon.05G0019370-1A/Sspon.05G0019370-2B/novel.39787/novel.23058/Sspon.05G0019370-3D/Sspon.03G0029550-1B/novel.53780/novel.23055	14	10	4
Biological process	GO:0006208	pyrimidine nucleobase catabolic process	4/6951	16/69448	0.0685676	0.320703	Sspon.04G0003970-2P/Sspon.02G0007510-1A/Sspon.02G0007510-3D/Sspon.04G0003970-1P	4	4	0
Biological process	GO:0006212	uracil catabolic process	4/6951	16/69448	0.0685676	0.320703	Sspon.04G0003970-2P/Sspon.02G0007510-1A/Sspon.02G0007510-3D/Sspon.04G0003970-1P	4	4	0
Molecular function	GO:0042937	tripeptide transmembrane transporter activity	13/7777	82/76768	0.0687334	0.223515	novel.67557/Sspon.02G0003780-1A/Sspon.03G0000940-2B/Sspon.03G0000940-1A/novel.5038/novel.3786/Sspon.01G0015800-3C/Sspon.01G0036790-1B/novel.8201/Sspon.01G0036780-1B/Sspon.01G0027370-4D/Sspon.01G0036790-2D/Sspon.01G0027370-3C	13	9	4
Biological process	GO:0006549	isoleucine metabolic process	12/6951	75/69448	0.0687898	0.320703	novel.2861/novel.63382/novel.7397/Sspon.01G0057720-1D/novel.2865/novel.3111/novel.58140/Sspon.01G0036410-2C/Sspon.01G0036410-1P/novel.7867/Sspon.01G0028570-2P/Sspon.03G0010130-4D	12	11	1
Biological process	GO:0009097	isoleucine biosynthetic process	12/6951	75/69448	0.0687898	0.320703	novel.2861/novel.63382/novel.7397/Sspon.01G0057720-1D/novel.2865/novel.3111/novel.58140/Sspon.01G0036410-2C/Sspon.01G0036410-1P/novel.7867/Sspon.01G0028570-2P/Sspon.03G0010130-4D	12	11	1
Biological process	GO:0009870	defense response signaling pathway, resistance gene-dependent	12/6951	75/69448	0.0687898	0.320703	Sspon.02G0041920-1P/Sspon.05G0014320-4D/novel.14399/Sspon.05G0014320-1A/Sspon.05G0014320-3C/Sspon.05G0014320-2B/novel.67279/Sspon.02G0041920-2C/Sspon.02G0008510-1A/Sspon.02G0008510-1P/novel.28364/novel.28075	12	4	8
Molecular function	GO:0052716	hydroquinone:oxygen oxidoreductase activity	14/7777	90/76768	0.0689148	0.223536	novel.58857/novel.39786/novel.29226/novel.34836/Sspon.05G0035770-1C/novel.30889/Sspon.05G0019370-1A/Sspon.05G0019370-2B/novel.39787/novel.23058/Sspon.05G0019370-3D/Sspon.03G0029550-1B/novel.53780/novel.23055	14	10	4
Biological process	GO:0051560	mitochondrial calcium ion homeostasis	3/6951	10/69448	0.070331	0.325085	Sspon.05G0007610-2B/Sspon.05G0007610-4D/Sspon.05G0007610-3C	3	3	0
Biological process	GO:0051562	negative regulation of mitochondrial calcium ion concentration	3/6951	10/69448	0.070331	0.325085	Sspon.05G0007610-2B/Sspon.05G0007610-4D/Sspon.05G0007610-3C	3	3	0
Biological process	GO:0061635	regulation of protein complex stability	3/6951	10/69448	0.070331	0.325085	Sspon.04G0010260-1P/Sspon.04G0010260-2C/Sspon.04G0010260-3D	3	0	3
Biological process	GO:0098609	cell-cell adhesion	3/6951	10/69448	0.070331	0.325085	novel.47961/novel.49976/novel.47960	3	0	3
Biological process	GO:0098740	multi organism cell adhesion	3/6951	10/69448	0.070331	0.325085	novel.47961/novel.49976/novel.47960	3	0	3
Molecular function	GO:0003985	acetyl-CoA C-acetyltransferase activity	4/7777	16/76768	0.0710987	0.225263	novel.24555/Sspon.03G0018740-2C/novel.3373/novel.24558	4	4	0
Molecular function	GO:0010290	chlorophyll catabolite transmembrane transporter activity	4/7777	16/76768	0.0710987	0.225263	Sspon.01G0003950-2C/novel.61343/Sspon.01G0003950-3D/Sspon.01G0003950-1A	4	0	4
Molecular function	GO:0015431	glutathione S-conjugate-exporting ATPase activity	4/7777	16/76768	0.0710987	0.225263	Sspon.01G0003950-2C/novel.61343/Sspon.01G0003950-3D/Sspon.01G0003950-1A	4	0	4
Molecular function	GO:0016453	C-acetyltransferase activity	4/7777	16/76768	0.0710987	0.225263	novel.24555/Sspon.03G0018740-2C/novel.3373/novel.24558	4	4	0
Molecular function	GO:0071997	glutathione S-conjugate-transporting ATPase activity	4/7777	16/76768	0.0710987	0.225263	Sspon.01G0003950-2C/novel.61343/Sspon.01G0003950-3D/Sspon.01G0003950-1A	4	0	4
Molecular function	GO:0102887	beta-sesquiphellandrene synthase activity	4/7777	16/76768	0.0710987	0.225263	Sspon.04G0011840-1A/Sspon.06G0011660-1A/Sspon.04G0011840-3C/Sspon.04G0011840-2B	4	0	4
Molecular function	GO:0015116	sulfate transmembrane transporter activity	10/7777	59/76768	0.0713181	0.225263	novel.48795/Sspon.06G0006790-2C/novel.50747/Sspon.01G0005240-3D/Sspon.06G0006790-1A/novel.380/Sspon.06G0006790-3D/Sspon.06G0004750-2B/Sspon.08G0015380-2B/Sspon.08G0015380-1A	10	2	8
Molecular function	GO:0045486	naringenin 3-dioxygenase activity	10/7777	59/76768	0.0713181	0.225263	novel.66269/Sspon.01G0001310-2P/Sspon.01G0001310-1P/Sspon.04G0022970-2C/Sspon.01G0001310-4D/Sspon.01G0013510-2D/Sspon.04G0022970-1P/novel.28849/novel.27057/novel.32797	10	2	8
Biological process	GO:0090701	specification of plant organ identity	9/6951	52/69448	0.0714007	0.329466	novel.54479/Sspon.01G0049040-2D/novel.58687/Sspon.01G0049040-1B/Sspon.01G0049040-1P/Sspon.07G0007640-1A/novel.36634/Sspon.05G0002360-1A/Sspon.05G0002360-3C	9	3	6
Molecular function	GO:0004506	squalene monooxygenase activity	3/7777	10/76768	0.0724438	0.225263	novel.22115/Sspon.03G0043230-2D/Sspon.01G0036400-3D	3	0	3
Molecular function	GO:0008843	endochitinase activity	3/7777	10/76768	0.0724438	0.225263	novel.66652/novel.62224/Sspon.08G0024680-1P	3	3	0
Molecular function	GO:0030742	GTP-dependent protein binding	3/7777	10/76768	0.0724438	0.225263	Sspon.01G0002740-2C/Sspon.01G0002740-1P/Sspon.01G0002670-1P	3	3	0
Molecular function	GO:0032029	myosin tail binding	3/7777	10/76768	0.0724438	0.225263	Sspon.01G0002740-2C/Sspon.01G0002740-1P/Sspon.01G0002670-1P	3	3	0
Molecular function	GO:0032036	myosin heavy chain binding	3/7777	10/76768	0.0724438	0.225263	Sspon.01G0002740-2C/Sspon.01G0002740-1P/Sspon.01G0002670-1P	3	3	0
Molecular function	GO:0046992	oxidoreductase activity, acting on X-H and Y-H to form an X-Y bond	3/7777	10/76768	0.0724438	0.225263	novel.42762/novel.47335/novel.49216	3	2	1
Molecular function	GO:0046993	oxidoreductase activity, acting on X-H and Y-H to form an X-Y bond, with oxygen as acceptor	3/7777	10/76768	0.0724438	0.225263	novel.42762/novel.47335/novel.49216	3	2	1
Molecular function	GO:0052736	beta-glucanase activity	3/7777	10/76768	0.0724438	0.225263	novel.19127/Sspon.02G0038250-2C/novel.10848	3	3	0
Molecular function	GO:0080115	myosin XI tail binding	3/7777	10/76768	0.0724438	0.225263	Sspon.01G0002740-2C/Sspon.01G0002740-1P/Sspon.01G0002670-1P	3	3	0
Biological process	GO:0009098	leucine biosynthetic process	10/6951	60/69448	0.0733261	0.337775	novel.2861/novel.63382/novel.7397/Sspon.01G0057720-1D/Sspon.04G0019550-3D/novel.2865/novel.3111/Sspon.01G0036410-2C/Sspon.01G0036410-1P/novel.7867	10	9	1
Molecular function	GO:0004532	exoribonuclease activity	22/7777	157/76768	0.0739057	0.228696	novel.18243/novel.38201/novel.64121/novel.64150/Sspon.08G0010340-1A/novel.40184/novel.38199/Sspon.08G0010340-2B/Sspon.05G0000340-2C/Sspon.05G0039870-1D/Sspon.05G0039720-1D/novel.40185/Sspon.05G0019080-1A/Sspon.02G0049710-1C/Sspon.03G0011530-4D/Sspon.05G0019070-1A/novel.68531/Sspon.05G0035740-1C/Sspon.03G0012990-1A/Sspon.05G0000340-1A/Sspon.05G0019070-2B/Sspon.01G0043080-1B	22	7	15
Molecular function	GO:0016896	exoribonuclease activity, producing 5'-phosphomonoesters	22/7777	157/76768	0.0739057	0.228696	novel.18243/novel.38201/novel.64121/novel.64150/Sspon.08G0010340-1A/novel.40184/novel.38199/Sspon.08G0010340-2B/Sspon.05G0000340-2C/Sspon.05G0039870-1D/Sspon.05G0039720-1D/novel.40185/Sspon.05G0019080-1A/Sspon.02G0049710-1C/Sspon.03G0011530-4D/Sspon.05G0019070-1A/novel.68531/Sspon.05G0035740-1C/Sspon.03G0012990-1A/Sspon.05G0000340-1A/Sspon.05G0019070-2B/Sspon.01G0043080-1B	22	7	15
Molecular function	GO:0015081	sodium ion transmembrane transporter activity	14/7777	91/76768	0.0741918	0.229027	Sspon.03G0023870-1A/Sspon.03G0047270-1D/novel.15558/novel.15518/novel.15555/novel.57305/novel.36068/Sspon.03G0023870-3C/Sspon.03G0023870-2B/novel.20298/novel.49861/Sspon.06G0017850-2B/Sspon.08G0002090-1A/novel.60906	14	8	6
Biological process	GO:0009877	nodulation	13/6951	84/69448	0.0743597	0.341954	novel.27518/Sspon.03G0039740-2D/novel.53395/novel.35663/Sspon.05G0004540-2B/Sspon.03G0039740-1C/Sspon.04G0027330-3D/Sspon.03G0024790-2C/novel.49661/novel.3114/Sspon.07G0009560-1A/novel.42713/Sspon.05G0004540-1A	13	6	7
Biological process	GO:1901570	fatty acid derivative biosynthetic process	23/6951	168/69448	0.0761676	0.348847	Sspon.04G0017010-4D/Sspon.03G0040650-2D/Sspon.04G0017010-3C/novel.29929/Sspon.04G0017010-1A/novel.25762/Sspon.01G0007680-2B/novel.37657/Sspon.04G0017010-2B/Sspon.03G0040650-1C/Sspon.01G0007680-3D/novel.25763/Sspon.01G0043770-1B/Sspon.07G0014120-3C/Sspon.05G0015300-1P/novel.21141/Sspon.04G0008150-1P/Sspon.01G0059860-1D/Sspon.05G0015300-4D/novel.60318/Sspon.03G0033610-1T/Sspon.03G0015560-2B/novel.2…	23	17	6
Biological process	GO:0006816	calcium ion transport	19/6951	134/69448	0.0762457	0.348847	novel.62391/novel.4954/novel.65257/Sspon.08G0003540-2D/Sspon.08G0003600-2B/novel.58691/novel.4965/novel.34812/novel.34728/Sspon.05G0007610-2B/novel.62389/Sspon.01G0049590-1P/Sspon.05G0007610-4D/Sspon.04G0001940-1P/Sspon.05G0007610-3C/novel.1895/Sspon.04G0011590-1P/Sspon.04G0011590-2C/novel.6225	19	9	10
Biological process	GO:0042391	regulation of membrane potential	19/6951	134/69448	0.0762457	0.348847	novel.61645/Sspon.08G0010740-1P/novel.4954/novel.51461/Sspon.08G0010740-3C/novel.4965/Sspon.08G0010740-2B/novel.47636/Sspon.01G0049590-1P/novel.45683/Sspon.06G0013970-1P/Sspon.07G0004720-2B/novel.61440/Sspon.08G0010740-1A/Sspon.06G0013970-1A/Sspon.03G0008940-1A/Sspon.07G0004720-4D/Sspon.02G0050260-1P/Sspon.07G0004720-1A	19	10	9
Molecular function	GO:0004133	glycogen debranching enzyme activity	5/7777	23/76768	0.0764223	0.234778	novel.18207/Sspon.02G0033640-2C/novel.12785/novel.12784/Sspon.02G0033640-1B	5	0	5
Molecular function	GO:0102597	3alpha-hydroxy-ent-sandaracopimardiene 9-beta-monooxygenase activity	5/7777	23/76768	0.0764223	0.234778	Sspon.06G0004930-2B/Sspon.02G0053950-1C/Sspon.06G0000230-1A/Sspon.06G0004930-3C/Sspon.02G0013650-1T	5	4	1
Biological process	GO:0045036	protein targeting to chloroplast	18/6951	126/69448	0.0781373	0.356295	novel.67000/Sspon.02G0012400-2C/novel.15758/novel.5496/novel.66345/Sspon.04G0022050-2C/Sspon.02G0007910-1A/Sspon.02G0035080-2D/Sspon.01G0031890-2B/novel.8914/Sspon.02G0035080-1P/Sspon.02G0035080-1B/novel.7470/Sspon.06G0006370-4D/Sspon.07G0020340-2B/Sspon.07G0020340-4D/Sspon.04G0024620-3D/Sspon.07G0011120-3D	18	17	1
Biological process	GO:0072596	establishment of protein localization to chloroplast	18/6951	126/69448	0.0781373	0.356295	novel.67000/Sspon.02G0012400-2C/novel.15758/novel.5496/novel.66345/Sspon.04G0022050-2C/Sspon.02G0007910-1A/Sspon.02G0035080-2D/Sspon.01G0031890-2B/novel.8914/Sspon.02G0035080-1P/Sspon.02G0035080-1B/novel.7470/Sspon.06G0006370-4D/Sspon.07G0020340-2B/Sspon.07G0020340-4D/Sspon.04G0024620-3D/Sspon.07G0011120-3D	18	17	1
Biological process	GO:0030004	cellular monovalent inorganic cation homeostasis	22/6951	160/69448	0.0784483	0.357112	Sspon.02G0011790-4D/Sspon.02G0011790-3C/novel.17592/Sspon.02G0011790-1A/novel.51461/Sspon.02G0011790-2B/novel.41160/novel.47636/novel.20298/novel.12533/novel.65048/novel.45683/novel.49861/novel.59090/Sspon.06G0013970-1P/Sspon.06G0013970-1A/novel.68294/Sspon.02G0011790-3P/novel.70278/Sspon.06G0017850-2B/Sspon.02G0011790-4P/novel.17590	22	15	7
Biological process	GO:0032352	positive regulation of hormone metabolic process	9/6951	53/69448	0.0787219	0.357755	Sspon.03G0018230-3D/novel.24399/novel.60707/novel.33536/novel.64529/novel.67718/Sspon.07G0014380-3D/Sspon.06G0020860-1T/novel.34733	9	6	3
Molecular function	GO:0015662	ATPase activity, coupled to transmembrane movement of ions, phosphorylative mechanism	25/7777	184/76768	0.079969	0.245085	novel.40513/novel.42673/novel.5385/Sspon.07G0014910-2C/novel.58691/novel.4242/Sspon.01G0025350-1A/Sspon.01G0025350-2C/novel.41160/Sspon.07G0014910-1A/Sspon.05G0031200-1C/Sspon.07G0014910-3D/novel.63386/novel.1895/novel.70314/Sspon.01G0018040-1A/novel.1435/novel.1870/novel.66008/Sspon.08G0025050-2D/novel.44942/Sspon.01G0000090-2D/Sspon.02G0023130-2B/Sspon.02G0023130-1A/novel.69832	25	21	4
Biological process	GO:0032386	regulation of intracellular transport	17/6951	118/69448	0.0799803	0.362864	Sspon.04G0024240-3D/Sspon.02G0030990-2C/Sspon.04G0024240-1T/Sspon.04G0028740-2C/novel.5496/novel.15061/Sspon.04G0024240-1B/novel.69813/novel.62256/novel.8914/novel.7470/Sspon.06G0006370-4D/novel.47039/novel.2375/novel.14550/Sspon.04G0028740-1B/Sspon.05G0036860-2P	17	12	5
Biological process	GO:0009099	valine biosynthetic process	10/6951	61/69448	0.080206	0.363278	novel.2861/novel.63382/novel.7397/Sspon.01G0057720-1D/novel.2865/novel.3111/Sspon.01G0036410-2C/Sspon.01G0036410-1P/novel.7867/Sspon.03G0010130-4D	10	10	0
Molecular function	GO:0009815	1-aminocyclopropane-1-carboxylate oxidase activity	8/7777	45/76768	0.0802882	0.245475	novel.69206/Sspon.02G0013600-3D/Sspon.04G0002530-2B/Sspon.02G0013600-1A/Sspon.04G0002530-3C/Sspon.02G0013600-1P/novel.68211/novel.53179	8	2	6
Biological process	GO:0009736	cytokinin-activated signaling pathway	39/6951	310/69448	0.0814249	0.365978	Sspon.08G0006660-1A/novel.62661/novel.61284/novel.61283/Sspon.05G0019880-1A/novel.38779/Sspon.08G0006660-2D/novel.57647/Sspon.04G0011090-3C/novel.40469/novel.41230/novel.60168/novel.40243/novel.44127/Sspon.05G0019880-2C/novel.36542/novel.10181/Sspon.01G0010960-3C/novel.27313/Sspon.04G0011090-1A/novel.39151/novel.51809/novel.4202/novel.13436/Sspon.05G0019880-3D/Sspon.03G0000310-2B/Sspon.02G0018810…	39	15	24
Biological process	GO:0001676	long-chain fatty acid metabolic process	4/6951	17/69448	0.0828324	0.365978	Sspon.06G0016830-1P/Sspon.06G0016830-3D/Sspon.06G0016830-1A/novel.490	4	4	0
Biological process	GO:0006741	NADP biosynthetic process	4/6951	17/69448	0.0828324	0.365978	Sspon.07G0024180-1B/Sspon.07G0024180-2C/Sspon.07G0024180-3D/Sspon.05G0017710-1P	4	4	0
Biological process	GO:0009821	alkaloid biosynthetic process	4/6951	17/69448	0.0828324	0.365978	Sspon.06G0017930-1P/Sspon.02G0010720-4D/novel.49833/novel.14239	4	1	3
Biological process	GO:0010555	response to mannitol	4/6951	17/69448	0.0828324	0.365978	Sspon.05G0028560-1B/novel.27454/Sspon.03G0039520-1C/Sspon.03G0029100-1B	4	1	3
Biological process	GO:0016107	sesquiterpenoid catabolic process	4/6951	17/69448	0.0828324	0.365978	Sspon.02G0013240-3C/Sspon.02G0013240-4D/Sspon.02G0013240-2B/Sspon.02G0013240-1A	4	0	4
Biological process	GO:0032104	regulation of response to extracellular stimulus	4/6951	17/69448	0.0828324	0.365978	novel.68797/Sspon.06G0025040-1B/Sspon.06G0025040-3D/Sspon.06G0025040-2C	4	4	0
Biological process	GO:0032107	regulation of response to nutrient levels	4/6951	17/69448	0.0828324	0.365978	novel.68797/Sspon.06G0025040-1B/Sspon.06G0025040-3D/Sspon.06G0025040-2C	4	4	0
Biological process	GO:0032264	IMP salvage	4/6951	17/69448	0.0828324	0.365978	Sspon.07G0010030-1T/novel.68982/Sspon.07G0010030-1A/novel.52882	4	0	4
Biological process	GO:0043290	apocarotenoid catabolic process	4/6951	17/69448	0.0828324	0.365978	Sspon.02G0013240-3C/Sspon.02G0013240-4D/Sspon.02G0013240-2B/Sspon.02G0013240-1A	4	0	4
Biological process	GO:0043649	dicarboxylic acid catabolic process	4/6951	17/69448	0.0828324	0.365978	Sspon.04G0017250-1A/Sspon.02G0008290-1A/Sspon.04G0017250-3C/Sspon.04G0017250-2B	4	4	0
Biological process	GO:0046345	abscisic acid catabolic process	4/6951	17/69448	0.0828324	0.365978	Sspon.02G0013240-3C/Sspon.02G0013240-4D/Sspon.02G0013240-2B/Sspon.02G0013240-1A	4	0	4
Biological process	GO:0090548	response to nitrate starvation	4/6951	17/69448	0.0828324	0.365978	Sspon.05G0028560-1B/novel.27454/Sspon.03G0039520-1C/Sspon.03G0029100-1B	4	1	3
Biological process	GO:0097054	L-glutamate biosynthetic process	4/6951	17/69448	0.0828324	0.365978	Sspon.07G0002560-2D/Sspon.03G0009080-1A/Sspon.03G0009080-3C/Sspon.03G0009080-4D	4	4	0
Biological process	GO:1902025	nitrate import	4/6951	17/69448	0.0828324	0.365978	Sspon.05G0028560-1B/novel.27454/Sspon.03G0039520-1C/Sspon.03G0029100-1B	4	1	3
Biological process	GO:0006972	hyperosmotic response	20/6951	144/69448	0.0831181	0.366642	Sspon.01G0026110-1A/Sspon.01G0024190-1A/novel.28888/novel.22447/novel.8924/Sspon.01G0026110-2B/Sspon.06G0014340-2C/Sspon.03G0037340-1B/Sspon.01G0024190-3C/Sspon.01G0024190-1P/novel.45982/Sspon.02G0034380-1B/novel.58708/novel.9785/novel.33277/Sspon.05G0025230-2C/novel.4816/Sspon.08G0000560-1A/novel.12129/Sspon.03G0037340-2C	20	17	3
Molecular function	GO:0003846	2-acylglycerol O-acyltransferase activity	9/7777	53/76768	0.0835337	0.253577	Sspon.01G0016100-1A/novel.10264/Sspon.01G0027310-3C/Sspon.02G0005110-1A/Sspon.01G0027310-2B/novel.10832/novel.9823/Sspon.03G0023340-4D/novel.69135	9	4	5
Molecular function	GO:0004622	lysophospholipase activity	9/7777	53/76768	0.0835337	0.253577	Sspon.01G0016100-1A/novel.10264/Sspon.01G0027310-3C/Sspon.02G0005110-1A/Sspon.01G0027310-2B/novel.10832/novel.9823/Sspon.03G0023340-4D/novel.69135	9	4	5
Molecular function	GO:0008271	secondary active sulfate transmembrane transporter activity	9/7777	53/76768	0.0835337	0.253577	novel.48795/Sspon.06G0006790-2C/novel.50747/Sspon.01G0005240-3D/Sspon.06G0006790-1A/novel.380/Sspon.06G0006790-3D/Sspon.08G0015380-2B/Sspon.08G0015380-1A	9	2	7
Biological process	GO:0033539	fatty acid beta-oxidation using acyl-CoA dehydrogenase	6/6951	31/69448	0.0836583	0.368423	Sspon.01G0047560-1B/Sspon.06G0016830-1P/Sspon.01G0047560-1T/Sspon.06G0016830-3D/Sspon.06G0016830-1A/novel.2265	6	6	0
Molecular function	GO:0004869	cysteine-type endopeptidase inhibitor activity	7/7777	38/76768	0.084376	0.255032	Sspon.07G0005080-1P/Sspon.07G0005080-3C/Sspon.07G0005080-1A/Sspon.03G0004220-4D/Sspon.03G0004220-1A/Sspon.07G0005080-4D/Sspon.07G0005080-2B	7	2	5
Biological process	GO:0060918	auxin transport	47/6951	383/69448	0.0844662	0.369617	novel.22837/novel.27340/novel.55413/Sspon.03G0000510-2B/novel.22838/novel.60625/Sspon.07G0028400-1B/novel.61947/Sspon.03G0000510-1A/novel.64421/novel.64422/novel.3553/novel.21937/Sspon.08G0015130-3D/novel.55873/novel.60707/novel.34868/novel.34866/novel.25246/novel.52353/novel.30542/Sspon.08G0015130-2B/Sspon.01G0010960-3C/novel.922/novel.21938/Sspon.07G0028400-2C/novel.64529/Sspon.04G0031360-2D/Ss…	47	15	32
Biological process	GO:0009606	tropism	42/6951	338/69448	0.0847279	0.369617	Sspon.05G0021020-2P/Sspon.05G0021020-3P/novel.53658/Sspon.07G0017970-1A/Sspon.03G0010520-1P/novel.55413/Sspon.07G0028400-1B/novel.44215/Sspon.07G0017970-2B/Sspon.01G0029520-1P/novel.37690/Sspon.03G0036240-3D/Sspon.02G0023950-4D/novel.37814/Sspon.04G0010030-3C/Sspon.05G0021020-1A/novel.43590/novel.55768/Sspon.08G0020120-2C/Sspon.01G0002750-1A/Sspon.03G0036240-1B/Sspon.04G0010030-2B/Sspon.05G002102…	42	8	34
Biological process	GO:0051223	regulation of protein transport	17/6951	119/69448	0.0850114	0.369617	Sspon.04G0024240-3D/Sspon.02G0030990-2C/Sspon.04G0024240-1T/Sspon.04G0028740-2C/novel.5496/novel.15061/Sspon.04G0024240-1B/novel.69813/novel.62256/novel.8914/novel.7470/Sspon.06G0006370-4D/novel.47039/novel.2375/novel.14550/Sspon.04G0028740-1B/Sspon.05G0036860-2P	17	12	5
Biological process	GO:0070201	regulation of establishment of protein localization	17/6951	119/69448	0.0850114	0.369617	Sspon.04G0024240-3D/Sspon.02G0030990-2C/Sspon.04G0024240-1T/Sspon.04G0028740-2C/novel.5496/novel.15061/Sspon.04G0024240-1B/novel.69813/novel.62256/novel.8914/novel.7470/Sspon.06G0006370-4D/novel.47039/novel.2375/novel.14550/Sspon.04G0028740-1B/Sspon.05G0036860-2P	17	12	5
Biological process	GO:0090087	regulation of peptide transport	17/6951	119/69448	0.0850114	0.369617	Sspon.04G0024240-3D/Sspon.02G0030990-2C/Sspon.04G0024240-1T/Sspon.04G0028740-2C/novel.5496/novel.15061/Sspon.04G0024240-1B/novel.69813/novel.62256/novel.8914/novel.7470/Sspon.06G0006370-4D/novel.47039/novel.2375/novel.14550/Sspon.04G0028740-1B/Sspon.05G0036860-2P	17	12	5
Biological process	GO:0019860	uracil metabolic process	5/6951	24/69448	0.0852962	0.369617	Sspon.04G0003970-2P/Sspon.07G0006570-2C/Sspon.02G0007510-1A/Sspon.02G0007510-3D/Sspon.04G0003970-1P	5	4	1
Biological process	GO:0030007	cellular potassium ion homeostasis	5/6951	24/69448	0.0852962	0.369617	novel.51461/novel.47636/novel.45683/Sspon.06G0013970-1P/Sspon.06G0013970-1A	5	2	3
Biological process	GO:0030322	stabilization of membrane potential	5/6951	24/69448	0.0852962	0.369617	novel.51461/novel.47636/novel.45683/Sspon.06G0013970-1P/Sspon.06G0013970-1A	5	2	3
Biological process	GO:0042822	pyridoxal phosphate metabolic process	5/6951	24/69448	0.0852962	0.369617	Sspon.02G0026110-2B/Sspon.02G0026110-1A/Sspon.02G0026110-4D/Sspon.01G0000900-2B/novel.47014	5	0	5
Biological process	GO:0042823	pyridoxal phosphate biosynthetic process	5/6951	24/69448	0.0852962	0.369617	Sspon.02G0026110-2B/Sspon.02G0026110-1A/Sspon.02G0026110-4D/Sspon.01G0000900-2B/novel.47014	5	0	5
Molecular function	GO:0016878	acid-thiol ligase activity	18/7777	126/76768	0.0853961	0.255032	Sspon.04G0023370-2C/Sspon.01G0034480-3D/Sspon.01G0034480-2C/Sspon.05G0019710-1A/Sspon.04G0023370-3D/Sspon.01G0034480-1B/novel.43224/Sspon.04G0023370-1B/Sspon.03G0009990-1A/Sspon.07G0014120-3C/novel.69733/Sspon.01G0008160-2C/Sspon.04G0017080-1P/Sspon.01G0008170-1A/Sspon.05G0019710-1P/Sspon.04G0011260-1P/novel.7177/Sspon.01G0008160-1A	18	8	10
Biological process	GO:0000041	transition metal ion transport	24/6951	179/69448	0.0858043	0.371224	novel.5385/novel.29770/Sspon.04G0025740-1B/novel.68482/Sspon.01G0011230-2C/novel.6844/Sspon.01G0037470-2D/Sspon.04G0025740-2C/Sspon.01G0037470-1B/novel.10092/Sspon.01G0012290-3D/novel.12819/novel.29771/novel.27313/Sspon.06G0004960-1A/novel.9810/Sspon.01G0012290-1A/novel.771/Sspon.07G0025880-3D/Sspon.01G0037470-1P/Sspon.03G0000310-2B/novel.19784/novel.19792/novel.36975	24	12	12
Molecular function	GO:0000257	nitrilase activity	4/7777	17/76768	0.0858089	0.255032	novel.35138/Sspon.04G0024080-1B/novel.33146/Sspon.04G0007710-2D	4	1	3
Molecular function	GO:0004033	aldo-keto reductase (NADP) activity	4/7777	17/76768	0.0858089	0.255032	novel.42867/Sspon.07G0006510-3C/novel.9498/Sspon.03G0003590-3P	4	1	3
Molecular function	GO:0010295	(+)-abscisic acid 8'-hydroxylase activity	4/7777	17/76768	0.0858089	0.255032	Sspon.02G0013240-3C/Sspon.02G0013240-4D/Sspon.02G0013240-2B/Sspon.02G0013240-1A	4	0	4
Molecular function	GO:0015930	glutamate synthase activity	4/7777	17/76768	0.0858089	0.255032	Sspon.07G0002560-2D/Sspon.03G0009080-1A/Sspon.03G0009080-3C/Sspon.03G0009080-4D	4	4	0
Molecular function	GO:0016815	hydrolase activity, acting on carbon-nitrogen (but not peptide) bonds, in nitriles	4/7777	17/76768	0.0858089	0.255032	novel.35138/Sspon.04G0024080-1B/novel.33146/Sspon.04G0007710-2D	4	1	3
Molecular function	GO:0017046	peptide hormone binding	4/7777	17/76768	0.0858089	0.255032	Sspon.05G0028560-1B/novel.27454/Sspon.03G0039520-1C/Sspon.03G0029100-1B	4	1	3
Molecular function	GO:0047427	cyanoalanine nitrilase activity	4/7777	17/76768	0.0858089	0.255032	novel.35138/Sspon.04G0024080-1B/novel.33146/Sspon.04G0007710-2D	4	1	3
Biological process	GO:0009070	serine family amino acid biosynthetic process	22/6951	162/69448	0.0870069	0.374629	Sspon.05G0013130-1A/Sspon.05G0013130-3D/novel.2022/Sspon.01G0021330-3C/novel.23420/Sspon.03G0007550-1A/Sspon.05G0032060-1C/novel.38912/novel.2023/Sspon.01G0021330-2B/novel.38913/novel.60637/Sspon.05G0013130-2B/Sspon.01G0021330-1A/novel.37493/Sspon.01G0046880-2D/Sspon.05G0002190-1P/novel.2743/novel.58482/Sspon.01G0005620-2B/Sspon.01G0046880-1B/Sspon.08G0004560-1A	22	4	18
Biological process	GO:0034605	cellular response to heat	22/6951	162/69448	0.0870069	0.374629	novel.37602/Sspon.06G0001920-4D/Sspon.04G0011240-1A/novel.48288/Sspon.06G0001920-2B/novel.38201/Sspon.07G0004060-1A/novel.31514/Sspon.07G0004060-4D/Sspon.07G0004060-2B/novel.40184/novel.38199/Sspon.07G0004060-3C/novel.26128/Sspon.05G0039870-1D/Sspon.05G0018650-2B/Sspon.04G0011240-1P/Sspon.05G0030940-1C/Sspon.05G0019070-2B/novel.34782/Sspon.04G0024260-3D/Sspon.04G0010050-1P	22	14	8
Biological process	GO:0042147	retrograde transport, endosome to Golgi	22/6951	162/69448	0.0870069	0.374629	novel.36422/novel.65917/novel.13555/Sspon.04G0027190-1B/novel.19080/novel.64164/Sspon.02G0014980-1P/novel.64812/novel.68610/novel.61594/novel.51409/novel.44646/novel.68609/Sspon.06G0021720-2C/novel.19079/novel.2931/novel.7875/Sspon.01G0040170-3D/Sspon.08G0029550-1D/Sspon.01G0040170-1B/novel.68611/Sspon.08G0010440-1A	22	10	12
Molecular function	GO:0000030	mannosyltransferase activity	17/7777	118/76768	0.0871291	0.255704	novel.19348/novel.15944/Sspon.02G0035110-1B/Sspon.02G0005540-3C/Sspon.02G0005560-3C/Sspon.02G0005550-1A/novel.10545/novel.15737/novel.15741/Sspon.02G0005720-1A/Sspon.01G0031470-1A/Sspon.02G0035170-2P/novel.15943/Sspon.02G0005690-1A/Sspon.02G0011130-2B/novel.15738/novel.16385	17	3	14
Molecular function	GO:0005253	anion channel activity	17/7777	118/76768	0.0871291	0.255704	novel.24855/Sspon.05G0005010-2D/Sspon.04G0009220-2B/Sspon.08G0019260-3D/Sspon.04G0009220-4D/Sspon.08G0019260-1T/Sspon.04G0009220-2P/novel.70476/Sspon.04G0009220-1P/novel.59776/novel.9841/Sspon.03G0010930-1A/Sspon.02G0016020-2B/novel.28191/novel.40628/Sspon.05G0005010-1A/Sspon.03G0010930-2B	17	12	5
Molecular function	GO:0003997	acyl-CoA oxidase activity	6/7777	31/76768	0.0875784	0.255704	novel.54973/novel.58465/Sspon.07G0012160-1A/Sspon.06G0016830-1P/Sspon.06G0016830-3D/Sspon.06G0016830-1A	6	6	0
Molecular function	GO:0004337	geranyltranstransferase activity	6/7777	31/76768	0.0875784	0.255704	Sspon.02G0032110-3C/Sspon.08G0000480-1A/Sspon.08G0000480-2B/Sspon.02G0032110-4D/Sspon.02G0032110-2B/Sspon.02G0032110-1A	6	0	6
Biological process	GO:0006071	glycerol metabolic process	20/6951	145/69448	0.0877598	0.376074	novel.39312/novel.31541/Sspon.04G0011490-2C/novel.31028/novel.24486/Sspon.04G0004970-1A/novel.37440/Sspon.05G0012590-1A/Sspon.04G0011490-1A/novel.24485/Sspon.08G0021200-2C/novel.43296/Sspon.06G0020040-1B/Sspon.05G0012590-2C/Sspon.08G0021200-1B/novel.55579/Sspon.04G0004970-2B/novel.54895/novel.43294/Sspon.07G0011260-1A	20	8	12
Biological process	GO:0015706	nitrate transport	20/6951	145/69448	0.0877598	0.376074	novel.29394/novel.27485/novel.29404/Sspon.04G0023470-1B/novel.35087/Sspon.03G0018550-1A/Sspon.04G0023470-2D/Sspon.03G0018550-2B/novel.27972/Sspon.05G0028560-1B/novel.27454/Sspon.07G0010320-1A/Sspon.03G0039520-1C/Sspon.03G0029100-1B/novel.54452/Sspon.05G0008800-3C/novel.52928/novel.56146/Sspon.05G0008800-1A/Sspon.04G0007060-1T	20	3	17
Biological process	GO:0019400	alditol metabolic process	20/6951	145/69448	0.0877598	0.376074	novel.39312/novel.31541/Sspon.04G0011490-2C/novel.31028/novel.24486/Sspon.04G0004970-1A/novel.37440/Sspon.05G0012590-1A/Sspon.04G0011490-1A/novel.24485/Sspon.08G0021200-2C/novel.43296/Sspon.06G0020040-1B/Sspon.05G0012590-2C/Sspon.08G0021200-1B/novel.55579/Sspon.04G0004970-2B/novel.54895/novel.43294/Sspon.07G0011260-1A	20	8	12
Molecular function	GO:0015276	ligand-gated ion channel activity	19/7777	135/76768	0.0884732	0.255704	novel.62391/novel.4954/Sspon.08G0003540-2D/Sspon.08G0003600-2B/novel.67116/novel.51461/novel.4965/novel.34728/novel.62389/novel.47636/Sspon.01G0049590-1P/novel.67765/Sspon.04G0001940-1P/novel.45683/Sspon.04G0011590-1P/Sspon.06G0013970-1P/Sspon.06G0013970-1A/Sspon.04G0011590-2C/novel.6225	19	5	14
Molecular function	GO:0022834	ligand-gated channel activity	19/7777	135/76768	0.0884732	0.255704	novel.62391/novel.4954/Sspon.08G0003540-2D/Sspon.08G0003600-2B/novel.67116/novel.51461/novel.4965/novel.34728/novel.62389/novel.47636/Sspon.01G0049590-1P/novel.67765/Sspon.04G0001940-1P/novel.45683/Sspon.04G0011590-1P/Sspon.06G0013970-1P/Sspon.06G0013970-1A/Sspon.04G0011590-2C/novel.6225	19	5	14
Molecular function	GO:0003844	1,4-alpha-glucan branching enzyme activity	5/7777	24/76768	0.0888361	0.255704	Sspon.05G0012010-2C/Sspon.04G0011130-4D/novel.35441/Sspon.04G0011130-2P/Sspon.04G0011130-2B	5	2	3
Molecular function	GO:0018812	3-hydroxyacyl-CoA dehydratase activity	5/7777	24/76768	0.0888361	0.255704	Sspon.04G0013020-1A/novel.65719/novel.21112/Sspon.03G0014490-2C/Sspon.03G0014490-1A	5	5	0
Molecular function	GO:0022840	leak channel activity	5/7777	24/76768	0.0888361	0.255704	novel.51461/novel.47636/novel.45683/Sspon.06G0013970-1P/Sspon.06G0013970-1A	5	2	3
Molecular function	GO:0022841	potassium ion leak channel activity	5/7777	24/76768	0.0888361	0.255704	novel.51461/novel.47636/novel.45683/Sspon.06G0013970-1P/Sspon.06G0013970-1A	5	2	3
Molecular function	GO:0022842	narrow pore channel activity	5/7777	24/76768	0.0888361	0.255704	novel.51461/novel.47636/novel.45683/Sspon.06G0013970-1P/Sspon.06G0013970-1A	5	2	3
Molecular function	GO:0031177	phosphopantetheine binding	5/7777	24/76768	0.0888361	0.255704	Sspon.02G0028040-3D/Sspon.06G0025190-2C/novel.14884/Sspon.06G0014590-1A/Sspon.02G0028040-1A	5	5	0
Molecular function	GO:0048531	beta-1,3-galactosyltransferase activity	5/7777	24/76768	0.0888361	0.255704	novel.16273/Sspon.02G0013520-3D/novel.16272/Sspon.02G0013520-2B/Sspon.08G0021170-2C	5	5	0
Molecular function	GO:0102752	1,4-alpha-glucan branching enzyme activity (using a glucosylated glycogenin as primer for glycogen synthesis)	5/7777	24/76768	0.0888361	0.255704	Sspon.05G0012010-2C/Sspon.04G0011130-4D/novel.35441/Sspon.04G0011130-2P/Sspon.04G0011130-2B	5	2	3
Biological process	GO:0048443	stamen development	33/6951	259/69448	0.0894269	0.377369	novel.18242/novel.53618/novel.54479/novel.34189/novel.69408/Sspon.04G0017870-2B/Sspon.05G0020650-4D/novel.53617/novel.70218/novel.7985/novel.18472/novel.53620/Sspon.04G0017870-3D/novel.26113/novel.17975/Sspon.01G0013180-1A/Sspon.06G0004120-3D/Sspon.07G0007640-1A/Sspon.03G0040080-1C/novel.59231/novel.34188/novel.35258/Sspon.05G0022390-2D/novel.23134/novel.45688/Sspon.04G0005630-3C/Sspon.08G0011080…	33	21	12
Biological process	GO:0048466	androecium development	33/6951	259/69448	0.0894269	0.377369	novel.18242/novel.53618/novel.54479/novel.34189/novel.69408/Sspon.04G0017870-2B/Sspon.05G0020650-4D/novel.53617/novel.70218/novel.7985/novel.18472/novel.53620/Sspon.04G0017870-3D/novel.26113/novel.17975/Sspon.01G0013180-1A/Sspon.06G0004120-3D/Sspon.07G0007640-1A/Sspon.03G0040080-1C/novel.59231/novel.34188/novel.35258/Sspon.05G0022390-2D/novel.23134/novel.45688/Sspon.04G0005630-3C/Sspon.08G0011080…	33	21	12
Molecular function	GO:0003993	acid phosphatase activity	26/7777	195/76768	0.0896411	0.257441	novel.23188/novel.12536/Sspon.08G0005110-4D/novel.12535/Sspon.07G0028960-1B/novel.2877/Sspon.06G0002900-1A/Sspon.01G0036860-1B/Sspon.08G0005110-3C/Sspon.02G0045920-2D/novel.67914/Sspon.08G0005110-1A/Sspon.06G0002900-2C/Sspon.07G0028960-3D/Sspon.08G0005110-2B/Sspon.01G0036870-3D/Sspon.06G0007890-1A/Sspon.06G0002700-3D/Sspon.01G0036860-2C/novel.67090/novel.64765/Sspon.02G0045920-1B/novel.2820/novel…	26	13	13
Biological process	GO:0046136	positive regulation of vitamin metabolic process	3/6951	11/69448	0.0897368	0.377369	Sspon.01G0025310-2C/Sspon.01G0056460-2D/Sspon.01G0025310-1A	3	0	3
Biological process	GO:1900407	regulation of cellular response to oxidative stress	3/6951	11/69448	0.0897368	0.377369	Sspon.04G0017470-1A/Sspon.02G0013970-1A/Sspon.08G0022480-2C	3	3	0
Biological process	GO:1900409	positive regulation of cellular response to oxidative stress	3/6951	11/69448	0.0897368	0.377369	Sspon.04G0017470-1A/Sspon.02G0013970-1A/Sspon.08G0022480-2C	3	3	0
Biological process	GO:1901033	positive regulation of response to reactive oxygen species	3/6951	11/69448	0.0897368	0.377369	Sspon.04G0017470-1A/Sspon.02G0013970-1A/Sspon.08G0022480-2C	3	3	0
Biological process	GO:1901668	regulation of superoxide dismutase activity	3/6951	11/69448	0.0897368	0.377369	Sspon.04G0017470-1A/Sspon.02G0013970-1A/Sspon.08G0022480-2C	3	3	0
Biological process	GO:1901671	positive regulation of superoxide dismutase activity	3/6951	11/69448	0.0897368	0.377369	Sspon.04G0017470-1A/Sspon.02G0013970-1A/Sspon.08G0022480-2C	3	3	0
Biological process	GO:1904833	positive regulation of removal of superoxide radicals	3/6951	11/69448	0.0897368	0.377369	Sspon.04G0017470-1A/Sspon.02G0013970-1A/Sspon.08G0022480-2C	3	3	0
Biological process	GO:1904965	regulation of vitamin E biosynthetic process	3/6951	11/69448	0.0897368	0.377369	Sspon.01G0025310-2C/Sspon.01G0056460-2D/Sspon.01G0025310-1A	3	0	3
Biological process	GO:1904966	positive regulation of vitamin E biosynthetic process	3/6951	11/69448	0.0897368	0.377369	Sspon.01G0025310-2C/Sspon.01G0056460-2D/Sspon.01G0025310-1A	3	0	3
Biological process	GO:2000121	regulation of removal of superoxide radicals	3/6951	11/69448	0.0897368	0.377369	Sspon.04G0017470-1A/Sspon.02G0013970-1A/Sspon.08G0022480-2C	3	3	0
Molecular function	GO:0042562	hormone binding	14/7777	94/76768	0.0915673	0.261281	Sspon.01G0014720-2D/Sspon.01G0014720-1A/Sspon.01G0020560-1P/Sspon.01G0020560-2B/novel.1083/Sspon.05G0028560-1B/novel.6109/novel.27454/Sspon.01G0020560-4D/novel.5634/Sspon.03G0039520-1C/Sspon.03G0029100-1B/Sspon.01G0020560-1A/Sspon.02G0044220-1B	14	6	8
Molecular function	GO:0090430	caffeoyl-CoA: alcohol caffeoyl transferase activity	9/7777	54/76768	0.0916748	0.261281	Sspon.01G0016100-1A/novel.10264/Sspon.01G0027310-3C/Sspon.02G0005110-1A/Sspon.01G0027310-2B/novel.10832/novel.9823/Sspon.03G0023340-4D/novel.69135	9	4	5
Molecular function	GO:0008253	5'-nucleotidase activity	3/7777	11/76768	0.0923493	0.261281	novel.4493/Sspon.08G0012490-4D/Sspon.08G0012490-1A	3	0	3
Molecular function	GO:0019144	ADP-sugar diphosphatase activity	3/7777	11/76768	0.0923493	0.261281	Sspon.01G0046090-3D/Sspon.01G0046090-1B/novel.8989	3	0	3
Molecular function	GO:0047150	betaine-homocysteine S-methyltransferase activity	3/7777	11/76768	0.0923493	0.261281	Sspon.02G0030730-1A/Sspon.02G0030730-4D/Sspon.02G0030730-3C	3	3	0
Molecular function	GO:0080041	ADP-ribose pyrophosphohydrolase activity	3/7777	11/76768	0.0923493	0.261281	Sspon.01G0046090-3D/Sspon.01G0046090-1B/novel.8989	3	0	3
Molecular function	GO:0015605	organophosphate ester transmembrane transporter activity	17/7777	119/76768	0.0925118	0.261281	novel.15798/novel.15800/novel.498/Sspon.03G0018500-3D/novel.56747/Sspon.08G0009050-1A/Sspon.04G0015320-1A/Sspon.04G0015320-4D/Sspon.01G0034260-3D/Sspon.04G0015320-1P/Sspon.01G0034260-1B/Sspon.08G0009050-3D/Sspon.04G0015320-3C/Sspon.03G0018500-1A/Sspon.03G0018500-1P/Sspon.04G0015320-2B/Sspon.04G0014660-2B	17	9	8
Molecular function	GO:0004040	amidase activity	13/7777	86/76768	0.0926137	0.261281	novel.13589/novel.6892/novel.55593/novel.13588/Sspon.07G0029200-2C/Sspon.02G0038170-2D/Sspon.01G0025950-2B/novel.53807/novel.30924/novel.39562/novel.15912/novel.59092/Sspon.01G0025950-1A	13	6	7
Biological process	GO:0019722	calcium-mediated signaling	18/6951	129/69448	0.0930185	0.389559	novel.62391/Sspon.08G0003540-2D/novel.14863/novel.2119/Sspon.08G0003600-2B/Sspon.01G0042380-1B/novel.34728/novel.62389/Sspon.04G0001940-1P/novel.2099/Sspon.04G0011590-1P/Sspon.02G0028180-3D/Sspon.01G0029220-1A/novel.45674/Sspon.04G0011590-2C/Sspon.02G0028180-1A/novel.6225/novel.68020	18	4	14
Biological process	GO:0120031	plasma membrane bounded cell projection assembly	8/6951	47/69448	0.0930678	0.389559	novel.13014/novel.13015/novel.15765/novel.18451/novel.32014/novel.25778/Sspon.04G0026450-1B/novel.23301	8	6	2
Biological process	GO:0120036	plasma membrane bounded cell projection organization	8/6951	47/69448	0.0930678	0.389559	novel.13014/novel.13015/novel.15765/novel.18451/novel.32014/novel.25778/Sspon.04G0026450-1B/novel.23301	8	6	2
[truncated: 3,253 more rows]
