# Supplementary material for: Integrated Analysis of Transcriptome and Metabolome Reveals the Regulation of Chitooligosaccharide on Drought Tolerance in Sugarcane (Saccharum spp. Hybrid) under Drought Stress
Source: Int J Mol Sci. 2022 Aug 27;23(17):9737. doi: 10.3390/ijms23179737 (PMC9456405; doi:10.3390/ijms23179737)
Supplement: Supplementary file 1 [file ijms-23-09737-s001.zip › Table S3.xlsx]

## Sheet: Sheet 1
Table S3. GO enrichment in T_DS/COS.
Ontology	ID	Description	GeneRatio	BgRatio	pvalue	p.adjust	geneID	Count	up	down
Cellular component	GO:0009522	photosystem I	42/1545	112/74202	3.97975e-41	8.55647e-39	Sspon.05G0016910-1A/Sspon.05G0011800-1P/Sspon.02G0011900-2C/Sspon.03G0032740-1B/Sspon.01G0022760-3C/novel.10235/Sspon.05G0016910-4D/Sspon.05G0016910-3C/Sspon.02G0004520-3C/Sspon.07G0019870-3C/Sspon.07G0002330-1P/Sspon.02G0019880-2B/Sspon.01G0029400-2B/Sspon.05G0011800-2B/Sspon.07G0019870-1A/Sspon.02G0004520-1A/Sspon.05G0016910-2B/Sspon.05G0011800-1A/Sspon.05G0011800-3C/Sspon.01G0022760-1A/Sspon.0…	42	42	0
Cellular component	GO:0009521	photosystem	56/1545	293/74202	1.60481e-36	1.72518e-34	Sspon.02G0006040-3C/Sspon.05G0016910-1A/Sspon.02G0042610-1B/Sspon.02G0006040-4D/Sspon.05G0011800-1P/Sspon.02G0006040-1A/Sspon.02G0011900-2C/Sspon.03G0032740-1B/Sspon.01G0022760-3C/novel.10235/Sspon.05G0016910-4D/Sspon.05G0016910-3C/Sspon.02G0004520-3C/Sspon.07G0019870-3C/Sspon.07G0002330-1P/Sspon.02G0019880-2B/novel.13051/Sspon.01G0029400-2B/Sspon.05G0011800-2B/Sspon.07G0019870-1A/Sspon.05G000106…	56	55	1
Biological process	GO:0009768	photosynthesis, light harvesting in photosystem I	25/1486	57/69448	7.684e-27	1.27016e-23	Sspon.05G0016910-1A/Sspon.05G0011800-1P/Sspon.03G0032740-1B/Sspon.01G0022760-3C/Sspon.05G0016910-4D/Sspon.05G0016910-3C/Sspon.02G0004520-3C/Sspon.05G0011800-2B/Sspon.05G0001060-2C/Sspon.02G0004520-1A/Sspon.05G0016910-2B/Sspon.05G0011800-1A/Sspon.05G0011800-3C/Sspon.01G0022760-1A/Sspon.06G0005960-2C/Sspon.03G0032740-3D/Sspon.05G0001060-1T/Sspon.05G0001060-3D/Sspon.02G0004520-2B/Sspon.01G0022760-4D…	25	25	0
Biological process	GO:0009765	photosynthesis, light harvesting	32/1486	130/69448	9.36759e-25	7.74232e-22	Sspon.05G0016910-1A/Sspon.05G0011800-1P/Sspon.03G0032740-1B/Sspon.01G0022760-3C/novel.10235/Sspon.05G0016910-4D/Sspon.05G0016910-3C/Sspon.02G0004520-3C/Sspon.05G0011800-2B/Sspon.05G0001060-2C/Sspon.02G0004520-1A/Sspon.05G0016910-2B/Sspon.05G0011800-1A/Sspon.05G0011800-3C/Sspon.01G0022760-1A/Sspon.06G0005960-2C/Sspon.03G0032740-3D/Sspon.07G0002040-4D/Sspon.08G0011150-4D/Sspon.05G0001060-1T/Sspon.0…	32	32	0
Molecular function	GO:0016168	chlorophyll binding	29/1639	110/76768	1.64958e-23	1.1844e-20	Sspon.05G0016910-1A/Sspon.02G0011900-2C/Sspon.03G0032740-1B/Sspon.01G0022760-3C/novel.10235/Sspon.05G0016910-4D/Sspon.05G0016910-3C/Sspon.02G0004520-3C/Sspon.05G0001060-2C/Sspon.02G0004520-1A/Sspon.05G0016910-2B/Sspon.01G0022760-1A/Sspon.02G0024170-2B/Sspon.02G0024170-4D/Sspon.06G0005960-2C/Sspon.03G0032740-3D/Sspon.07G0002040-4D/Sspon.05G0001060-1T/Sspon.05G0001060-3D/Sspon.02G0004520-2B/Sspon.0…	29	29	0
Molecular function	GO:0031409	pigment binding	20/1639	52/76768	2.27489e-20	8.16687e-18	Sspon.05G0016910-1A/Sspon.03G0032740-1B/Sspon.01G0022760-3C/Sspon.05G0016910-4D/Sspon.05G0016910-3C/Sspon.02G0004520-3C/Sspon.05G0001060-2C/Sspon.02G0004520-1A/Sspon.05G0016910-2B/Sspon.01G0022760-1A/Sspon.06G0005960-2C/Sspon.03G0032740-3D/Sspon.05G0001060-1T/Sspon.05G0001060-3D/Sspon.02G0004520-2B/Sspon.01G0022760-4D/Sspon.05G0001060-1P/Sspon.02G0004520-4D/novel.8815/Sspon.03G0032740-2C	20	20	0
Cellular component	GO:0009523	photosystem II	35/1545	232/74202	7.54015e-20	5.40377e-18	Sspon.02G0006040-3C/Sspon.05G0016910-1A/Sspon.02G0042610-1B/Sspon.02G0006040-4D/Sspon.02G0006040-1A/Sspon.03G0032740-1B/Sspon.01G0022760-3C/novel.10235/Sspon.05G0016910-4D/Sspon.05G0016910-3C/Sspon.02G0004520-3C/novel.13051/Sspon.05G0001060-2C/Sspon.02G0004520-1A/Sspon.05G0016910-2B/Sspon.02G0006040-2B/Sspon.01G0022760-1A/Sspon.02G0042610-2C/Sspon.03G0032740-3D/Sspon.07G0002040-4D/Sspon.05G000106…	35	34	1
Biological process	GO:0019684	photosynthesis, light reaction	43/1486	376/69448	6.95173e-19	3.8304e-16	Sspon.05G0016910-1A/Sspon.05G0011800-1P/Sspon.02G0011900-2C/Sspon.03G0032740-1B/Sspon.01G0022760-3C/novel.10235/Sspon.05G0016910-4D/Sspon.05G0016910-3C/Sspon.02G0004520-3C/Sspon.05G0011800-2B/Sspon.05G0001060-2C/Sspon.02G0004520-1A/Sspon.05G0016910-2B/Sspon.05G0011800-1A/Sspon.05G0011800-3C/Sspon.01G0022760-1A/Sspon.06G0005960-2C/Sspon.03G0032740-3D/Sspon.07G0002040-4D/Sspon.08G0011150-4D/Sspon.0…	43	38	5
Biological process	GO:0018298	protein-chromophore linkage	30/1486	230/69448	3.76085e-15	1.55417e-12	Sspon.05G0016910-1A/Sspon.03G0032740-1B/Sspon.01G0022760-3C/novel.10235/Sspon.05G0016910-4D/Sspon.05G0016910-3C/Sspon.02G0004520-3C/Sspon.05G0001060-2C/Sspon.02G0004520-1A/Sspon.05G0016910-2B/Sspon.01G0022760-1A/Sspon.05G0011080-2B/Sspon.06G0005960-2C/Sspon.03G0032740-3D/Sspon.07G0002040-4D/Sspon.05G0001060-1T/Sspon.05G0001060-3D/Sspon.02G0004520-2B/Sspon.01G0022760-4D/Sspon.05G0001060-1P/novel.2…	30	29	1
Cellular component	GO:0010287	plastoglobule	29/1545	294/74202	7.03023e-12	3.77875e-10	Sspon.05G0016910-1A/Sspon.03G0032740-1B/Sspon.01G0022760-3C/Sspon.05G0016910-4D/Sspon.05G0016910-3C/Sspon.02G0004520-3C/Sspon.05G0001060-2C/Sspon.02G0004520-1A/Sspon.05G0016910-2B/Sspon.01G0022760-1A/Sspon.02G0010590-3C/Sspon.06G0005960-2C/Sspon.02G0010590-1A/Sspon.03G0032740-3D/Sspon.05G0001060-1T/Sspon.05G0001060-3D/Sspon.02G0004520-2B/novel.18797/Sspon.05G0007440-1A/Sspon.01G0022760-4D/Sspon.0…	29	25	4
Cellular component	GO:0098807	chloroplast thylakoid membrane protein complex	12/1545	38/74202	1.04554e-11	4.49584e-10	Sspon.05G0016910-1A/Sspon.02G0011900-2C/Sspon.05G0016910-4D/Sspon.05G0016910-3C/Sspon.03G0018130-2B/Sspon.03G0018130-1P/Sspon.05G0016910-2B/novel.26696/Sspon.02G0035910-2D/novel.17361/novel.18632/Sspon.02G0035910-1B	12	9	3
Molecular function	GO:0004805	trehalose-phosphatase activity	12/1639	54/76768	1.29217e-09	3.0926e-07	Sspon.02G0015800-3C/Sspon.02G0015060-3D/Sspon.02G0015800-2B/Sspon.02G0015800-1A/Sspon.02G0015060-1P/Sspon.02G0015800-4D/Sspon.02G0015060-2B/Sspon.02G0015060-1A/novel.50750/Sspon.04G0006870-2C/novel.44693/novel.31180	12	2	10
Molecular function	GO:0004867	serine-type endopeptidase inhibitor activity	16/1639	121/76768	7.56986e-09	1.35879e-06	Sspon.06G0007910-1A/Sspon.07G0015710-2P/novel.55273/Sspon.05G0025080-1B/Sspon.07G0027770-2D/Sspon.07G0015720-1A/novel.27582/novel.57091/Sspon.07G0015710-3P/Sspon.07G0027760-2C/Sspon.07G0015730-1A/Sspon.03G0019480-2C/Sspon.07G0015750-1A/Sspon.05G0025080-2D/Sspon.07G0015710-1A/novel.40852	16	15	1
Biological process	GO:0005992	trehalose biosynthetic process	15/1486	107/69448	1.00863e-08	3.33453e-06	Sspon.02G0015800-3C/Sspon.02G0015060-3D/Sspon.02G0015800-2B/Sspon.02G0015800-1A/Sspon.02G0015060-1P/Sspon.02G0015800-4D/Sspon.02G0015060-2B/Sspon.02G0015060-1A/novel.50750/Sspon.04G0006870-2C/novel.44693/Sspon.02G0015500-3C/Sspon.02G0015500-1A/Sspon.07G0004130-3C/novel.31180	15	3	12
Molecular function	GO:0004866	endopeptidase inhibitor activity	18/1639	163/76768	1.62612e-08	1.73176e-06	Sspon.06G0007910-1A/Sspon.07G0015710-2P/novel.55273/Sspon.05G0025080-1B/Sspon.07G0027770-2D/Sspon.07G0015720-1A/novel.27582/novel.57091/Sspon.07G0015710-3P/Sspon.07G0027760-2C/Sspon.07G0015730-1A/Sspon.07G0005080-1A/Sspon.03G0019480-2C/Sspon.07G0015750-1A/Sspon.05G0025080-2D/Sspon.07G0015710-1A/novel.67155/novel.40852	18	17	1
Molecular function	GO:0030414	peptidase inhibitor activity	18/1639	163/76768	1.62612e-08	1.73176e-06	Sspon.06G0007910-1A/Sspon.07G0015710-2P/novel.55273/Sspon.05G0025080-1B/Sspon.07G0027770-2D/Sspon.07G0015720-1A/novel.27582/novel.57091/Sspon.07G0015710-3P/Sspon.07G0027760-2C/Sspon.07G0015730-1A/Sspon.07G0005080-1A/Sspon.03G0019480-2C/Sspon.07G0015750-1A/Sspon.05G0025080-2D/Sspon.07G0015710-1A/novel.67155/novel.40852	18	17	1
Molecular function	GO:0003714	transcription corepressor activity	15/1639	112/76768	1.85539e-08	1.73176e-06	novel.4036/Sspon.01G0004480-3C/Sspon.02G0038070-1T/novel.1363/Sspon.01G0004480-2B/novel.8403/Sspon.01G0004480-1A/Sspon.01G0042730-3D/Sspon.01G0042710-1B/novel.20825/Sspon.01G0042730-1B/Sspon.01G0017230-1A/Sspon.01G0042730-2C/Sspon.01G0004400-1A/Sspon.01G0011920-3C	15	3	12
Molecular function	GO:0003849	3-deoxy-7-phosphoheptulonate synthase activity	7/1639	16/76768	1.92953e-08	1.73176e-06	Sspon.01G0039980-1P/novel.10091/Sspon.01G0039980-2P/Sspon.01G0039980-3P/Sspon.01G0039980-1B/Sspon.01G0039980-2C/Sspon.01G0011400-1A	7	7	0
Molecular function	GO:0033897	ribonuclease T2 activity	9/1639	33/76768	2.19162e-08	1.74842e-06	novel.19386/Sspon.02G0036330-1B/Sspon.02G0036330-2C/Sspon.02G0009110-1A/Sspon.02G0036330-1P/Sspon.02G0009110-2C/novel.19388/novel.19387/Sspon.03G0001150-1A	9	8	1
Molecular function	GO:0061135	endopeptidase regulator activity	18/1639	168/76768	2.61133e-08	1.87493e-06	Sspon.06G0007910-1A/Sspon.07G0015710-2P/novel.55273/Sspon.05G0025080-1B/Sspon.07G0027770-2D/Sspon.07G0015720-1A/novel.27582/novel.57091/Sspon.07G0015710-3P/Sspon.07G0027760-2C/Sspon.07G0015730-1A/Sspon.07G0005080-1A/Sspon.03G0019480-2C/Sspon.07G0015750-1A/Sspon.05G0025080-2D/Sspon.07G0015710-1A/novel.67155/novel.40852	18	17	1
Molecular function	GO:0018685	alkane 1-monooxygenase activity	9/1639	34/76768	2.92389e-08	1.90851e-06	novel.59175/novel.69182/Sspon.07G0018410-2B/Sspon.07G0018410-1A/Sspon.07G0018410-3C/novel.38226/novel.47665/novel.40205/novel.44072	9	0	9
Molecular function	GO:0010295	(+)-abscisic acid 8'-hydroxylase activity	7/1639	17/76768	3.21935e-08	1.92624e-06	novel.31073/Sspon.04G0005430-1A/Sspon.02G0013240-1A/Sspon.02G0013240-3C/Sspon.04G0005430-3D/Sspon.02G0013240-2B/Sspon.02G0013240-4D	7	4	3
Biological process	GO:0016107	sesquiterpenoid catabolic process	7/1486	17/69448	3.26423e-08	6.74472e-06	novel.31073/Sspon.04G0005430-1A/Sspon.02G0013240-1A/Sspon.02G0013240-3C/Sspon.04G0005430-3D/Sspon.02G0013240-2B/Sspon.02G0013240-4D	7	4	3
Biological process	GO:0043290	apocarotenoid catabolic process	7/1486	17/69448	3.26423e-08	6.74472e-06	novel.31073/Sspon.04G0005430-1A/Sspon.02G0013240-1A/Sspon.02G0013240-3C/Sspon.04G0005430-3D/Sspon.02G0013240-2B/Sspon.02G0013240-4D	7	4	3
Biological process	GO:0046345	abscisic acid catabolic process	7/1486	17/69448	3.26423e-08	6.74472e-06	novel.31073/Sspon.04G0005430-1A/Sspon.02G0013240-1A/Sspon.02G0013240-3C/Sspon.04G0005430-3D/Sspon.02G0013240-2B/Sspon.02G0013240-4D	7	4	3
Molecular function	GO:0004645	phosphorylase activity	9/1639	35/76768	3.86115e-08	2.13254e-06	Sspon.07G0020070-4D/novel.4964/Sspon.07G0020070-2B/novel.22916/Sspon.07G0020070-1A/Sspon.07G0020070-3C/novel.9229/Sspon.01G0049600-1B/Sspon.01G0049600-1P	9	9	0
Molecular function	GO:0034007	S-linalool synthase activity	8/1639	26/76768	4.70885e-08	2.41496e-06	novel.32417/Sspon.04G0020000-3D/Sspon.04G0020000-2B/Sspon.04G0020000-1A/novel.34367/novel.30598/novel.36277/novel.36274	8	8	0
Biological process	GO:0010200	response to chitin	30/1486	445/69448	4.91972e-08	9.03589e-06	novel.48609/novel.54122/Sspon.02G0039370-1B/novel.13689/novel.16350/Sspon.02G0013210-1P/Sspon.02G0038770-2C/Sspon.02G0013210-1A/novel.11849/novel.27609/Sspon.03G0012790-2B/Sspon.02G0039370-2D/Sspon.02G0013210-2B/Sspon.07G0005740-1A/novel.65064/Sspon.03G0012790-1A/novel.61669/novel.10773/Sspon.07G0005740-4D/novel.58736/novel.60185/novel.19198/Sspon.02G0037900-1B/novel.6070/Sspon.04G0033070-1T/Sspo…	30	6	24
Molecular function	GO:0061134	peptidase regulator activity	18/1639	176/76768	5.37259e-08	2.57168e-06	Sspon.06G0007910-1A/Sspon.07G0015710-2P/novel.55273/Sspon.05G0025080-1B/Sspon.07G0027770-2D/Sspon.07G0015720-1A/novel.27582/novel.57091/Sspon.07G0015710-3P/Sspon.07G0027760-2C/Sspon.07G0015730-1A/Sspon.07G0005080-1A/Sspon.03G0019480-2C/Sspon.07G0015750-1A/Sspon.05G0025080-2D/Sspon.07G0015710-1A/novel.67155/novel.40852	18	17	1
Molecular function	GO:0016892	endoribonuclease activity, producing 3'-phosphomonoesters	9/1639	38/76768	8.41541e-08	3.77642e-06	novel.19386/Sspon.02G0036330-1B/Sspon.02G0036330-2C/Sspon.02G0009110-1A/Sspon.02G0036330-1P/Sspon.02G0009110-2C/novel.19388/novel.19387/Sspon.03G0001150-1A	9	8	1
Biological process	GO:0005991	trehalose metabolic process	15/1486	125/69448	8.47329e-08	1.26154e-05	Sspon.02G0015800-3C/Sspon.02G0015060-3D/Sspon.02G0015800-2B/Sspon.02G0015800-1A/Sspon.02G0015060-1P/Sspon.02G0015800-4D/Sspon.02G0015060-2B/Sspon.02G0015060-1A/novel.50750/Sspon.04G0006870-2C/novel.44693/Sspon.02G0015500-3C/Sspon.02G0015500-1A/Sspon.07G0004130-3C/novel.31180	15	3	12
Biological process	GO:0033306	phytol metabolic process	8/1486	28/69448	9.15817e-08	1.26154e-05	Sspon.02G0010590-3C/Sspon.02G0010590-1A/novel.18797/Sspon.03G0014240-2B/Sspon.03G0033920-1B/novel.21811/novel.13299/novel.12620	8	4	4
Biological process	GO:1903173	fatty alcohol metabolic process	8/1486	28/69448	9.15817e-08	1.26154e-05	Sspon.02G0010590-3C/Sspon.02G0010590-1A/novel.18797/Sspon.03G0014240-2B/Sspon.03G0033920-1B/novel.21811/novel.13299/novel.12620	8	4	4
Biological process	GO:2000022	regulation of jasmonic acid mediated signaling pathway	15/1486	127/69448	1.04811e-07	1.33272e-05	novel.4036/Sspon.01G0004480-3C/Sspon.02G0038070-1T/novel.1363/Sspon.01G0004480-2B/novel.8403/Sspon.01G0004480-1A/Sspon.01G0042730-3D/Sspon.01G0042710-1B/novel.20825/Sspon.01G0042730-1B/Sspon.01G0017230-1A/Sspon.01G0042730-2C/Sspon.01G0004400-1A/Sspon.01G0011920-3C	15	3	12
Biological process	GO:0006865	amino acid transport	25/1486	339/69448	1.16186e-07	1.37183e-05	novel.67645/Sspon.07G0019670-3D/novel.21593/novel.55633/novel.55632/novel.59049/novel.63148/novel.59046/Sspon.07G0029500-1B/novel.66329/novel.61763/Sspon.07G0019670-1A/novel.55631/Sspon.03G0032880-2C/Sspon.07G0029500-2C/novel.473/novel.38497/Sspon.07G0019640-2D/Sspon.07G0019650-1A/Sspon.05G0005210-2P/novel.7468/novel.2409/novel.23771/Sspon.03G0001920-2B/novel.53866	25	4	21
Biological process	GO:0051259	protein complex oligomerization	22/1486	273/69448	1.43342e-07	1.57963e-05	Sspon.03G0019820-2B/novel.66704/Sspon.03G0019830-1A/Sspon.03G0019770-4D/Sspon.03G0019820-3C/Sspon.04G0011240-1A/novel.31514/Sspon.03G0007560-2B/Sspon.03G0007560-1A/Sspon.04G0011240-1P/Sspon.03G0019830-2B/Sspon.05G0037670-1D/Sspon.04G0011240-3C/Sspon.02G0019440-2B/novel.25403/Sspon.04G0007950-3C/novel.25404/novel.17474/Sspon.03G0019770-1P/novel.66706/Sspon.08G0000830-3C/novel.3354	22	16	6
Biological process	GO:0043692	monoterpene metabolic process	8/1486	31/69448	2.19562e-07	2.13492e-05	novel.32417/Sspon.04G0020000-3D/Sspon.04G0020000-2B/Sspon.04G0020000-1A/novel.34367/novel.30598/novel.36277/novel.36274	8	8	0
Biological process	GO:0043693	monoterpene biosynthetic process	8/1486	31/69448	2.19562e-07	2.13492e-05	novel.32417/Sspon.04G0020000-3D/Sspon.04G0020000-2B/Sspon.04G0020000-1A/novel.34367/novel.30598/novel.36277/novel.36274	8	8	0
Molecular function	GO:0003876	AMP deaminase activity	6/1639	14/76768	2.43333e-07	9.70629e-06	Sspon.07G0010030-1T/novel.68982/Sspon.07G0010030-1A/novel.52882/novel.69112/Sspon.07G0010030-2B	6	6	0
Molecular function	GO:0047623	adenosine-phosphate deaminase activity	6/1639	14/76768	2.43333e-07	9.70629e-06	Sspon.07G0010030-1T/novel.68982/Sspon.07G0010030-1A/novel.52882/novel.69112/Sspon.07G0010030-2B	6	6	0
Molecular function	GO:0016713	oxidoreductase activity, acting on paired donors, with incorporation or reduction of molecular oxygen, reduced iron-sulfur protein as one donor, and incorporation of one atom of oxygen	9/1639	43/76768	2.64501e-07	9.99536e-06	novel.59175/novel.69182/Sspon.07G0018410-2B/Sspon.07G0018410-1A/Sspon.07G0018410-3C/novel.38226/novel.47665/novel.40205/novel.44072	9	0	9
Cellular component	GO:0009295	nucleoid	16/1545	162/74202	3.35665e-07	1.2028e-05	Sspon.06G0033690-1D/Sspon.06G0001160-2B/Sspon.06G0001160-1A/novel.68777/Sspon.02G0035910-2D/Sspon.06G0007130-1A/novel.44735/Sspon.06G0007130-2B/Sspon.01G0045090-1B/novel.18632/novel.2269/novel.60676/novel.47199/Sspon.07G0000730-2B/Sspon.02G0035910-1B/Sspon.07G0024080-1B	16	6	10
Molecular function	GO:0080013	(E,E)-geranyllinalool synthase activity	7/1639	24/76768	5.02612e-07	1.80438e-05	novel.32417/Sspon.04G0020000-3D/Sspon.04G0020000-2B/Sspon.04G0020000-1A/novel.30598/novel.36277/novel.36274	7	7	0
Biological process	GO:0015996	chlorophyll catabolic process	12/1486	93/69448	7.44946e-07	6.84108e-05	Sspon.06G0004350-3C/Sspon.06G0004350-1A/Sspon.06G0004350-1P/Sspon.03G0037420-1B/Sspon.03G0037420-2C/Sspon.06G0004350-2B/novel.6373/novel.1832/Sspon.01G0042570-1B/Sspon.01G0042570-2C/Sspon.01G0024450-3D/Sspon.03G0037420-1T	12	4	8
Cellular component	GO:0035098	ESC/E(Z) complex	7/1545	26/74202	7.7848e-07	2.39105e-05	novel.24690/novel.28553/novel.17706/Sspon.03G0022660-1A/Sspon.03G0022660-2C/Sspon.06G0011840-3D/novel.51822	7	0	7
Biological process	GO:0051761	sesquiterpene metabolic process	7/1486	26/69448	9.32775e-07	7.56107e-05	novel.32417/Sspon.04G0020000-3D/Sspon.04G0020000-2B/Sspon.04G0020000-1A/novel.30598/novel.36277/novel.36274	7	7	0
Biological process	GO:0051762	sesquiterpene biosynthetic process	7/1486	26/69448	9.32775e-07	7.56107e-05	novel.32417/Sspon.04G0020000-3D/Sspon.04G0020000-2B/Sspon.04G0020000-1A/novel.30598/novel.36277/novel.36274	7	7	0
Biological process	GO:0032264	IMP salvage	6/1486	17/69448	9.60572e-07	7.56107e-05	Sspon.07G0010030-1T/novel.68982/Sspon.07G0010030-1A/novel.52882/novel.69112/Sspon.07G0010030-2B	6	6	0
Biological process	GO:0046149	pigment catabolic process	12/1486	96/69448	1.05328e-06	7.85953e-05	Sspon.06G0004350-3C/Sspon.06G0004350-1A/Sspon.06G0004350-1P/Sspon.03G0037420-1B/Sspon.03G0037420-2C/Sspon.06G0004350-2B/novel.6373/novel.1832/Sspon.01G0042570-1B/Sspon.01G0042570-2C/Sspon.01G0024450-3D/Sspon.03G0037420-1T	12	4	8
Biological process	GO:0031408	oxylipin biosynthetic process	15/1486	152/69448	1.09358e-06	7.85953e-05	Sspon.03G0001370-1A/novel.9048/Sspon.03G0001400-2B/novel.25297/Sspon.01G0056620-1C/Sspon.01G0046850-1B/novel.64719/novel.63131/Sspon.08G0011550-2P/novel.5968/novel.20916/novel.7011/Sspon.03G0001400-1A/novel.27407/Sspon.08G0011550-2T	15	10	5
Molecular function	GO:0010334	sesquiterpene synthase activity	7/1639	27/76768	1.21933e-06	4.16894e-05	novel.32417/Sspon.04G0020000-3D/Sspon.04G0020000-2B/Sspon.04G0020000-1A/novel.30598/novel.36277/novel.36274	7	7	0
Biological process	GO:0031407	oxylipin metabolic process	15/1486	154/69448	1.29103e-06	8.89198e-05	Sspon.03G0001370-1A/novel.9048/Sspon.03G0001400-2B/novel.25297/Sspon.01G0056620-1C/Sspon.01G0046850-1B/novel.64719/novel.63131/Sspon.08G0011550-2P/novel.5968/novel.20916/novel.7011/Sspon.03G0001400-1A/novel.27407/Sspon.08G0011550-2T	15	10	5
Biological process	GO:0042542	response to hydrogen peroxide	20/1486	265/69448	1.44999e-06	9.58733e-05	Sspon.06G0033690-1D/Sspon.06G0001160-2B/Sspon.06G0001160-1A/Sspon.02G0039370-1B/novel.13689/Sspon.01G0038620-1P/Sspon.04G0002270-1A/novel.9088/Sspon.01G0038620-2C/Sspon.01G0046490-1B/Sspon.01G0027310-3C/Sspon.02G0039370-2D/Sspon.03G0015260-3C/Sspon.08G0002130-3D/Sspon.02G0015120-3D/Sspon.01G0027310-1A/Sspon.08G0002130-2B/Sspon.01G0038620-3D/Sspon.01G0002820-1A/novel.11664	20	14	6
Biological process	GO:1901606	alpha-amino acid catabolic process	19/1486	244/69448	1.65765e-06	0.000105388	novel.58680/Sspon.04G0008040-7P/novel.70096/Sspon.04G0002100-1A/Sspon.04G0008040-9P/Sspon.05G0013130-1A/novel.31257/Sspon.03G0002320-1A/novel.8924/Sspon.08G0016340-3D/Sspon.04G0008040-5P/Sspon.04G0008040-10P/novel.8142/novel.49137/Sspon.03G0002320-2B/Sspon.04G0002070-1A/Sspon.08G0016340-1A/Sspon.01G0026110-2B/novel.8393	19	8	11
Molecular function	GO:0016661	oxidoreductase activity, acting on other nitrogenous compounds as donors	7/1639	30/76768	2.64312e-06	8.62619e-05	novel.30861/Sspon.04G0002730-1A/Sspon.04G0002730-2C/Sspon.06G0004940-2B/Sspon.06G0004940-3C/novel.30863/Sspon.06G0004940-1A	7	7	0
Biological process	GO:0016115	terpenoid catabolic process	7/1486	30/69448	2.6788e-06	0.000164002	novel.31073/Sspon.04G0005430-1A/Sspon.02G0013240-1A/Sspon.02G0013240-3C/Sspon.04G0005430-3D/Sspon.02G0013240-2B/Sspon.02G0013240-4D	7	4	3
Biological process	GO:0006787	porphyrin-containing compound catabolic process	12/1486	106/69448	3.05105e-06	0.00017391	Sspon.06G0004350-3C/Sspon.06G0004350-1A/Sspon.06G0004350-1P/Sspon.03G0037420-1B/Sspon.03G0037420-2C/Sspon.06G0004350-2B/novel.6373/novel.1832/Sspon.01G0042570-1B/Sspon.01G0042570-2C/Sspon.01G0024450-3D/Sspon.03G0037420-1T	12	4	8
Biological process	GO:0033015	tetrapyrrole catabolic process	12/1486	106/69448	3.05105e-06	0.00017391	Sspon.06G0004350-3C/Sspon.06G0004350-1A/Sspon.06G0004350-1P/Sspon.03G0037420-1B/Sspon.03G0037420-2C/Sspon.06G0004350-2B/novel.6373/novel.1832/Sspon.01G0042570-1B/Sspon.01G0042570-2C/Sspon.01G0024450-3D/Sspon.03G0037420-1T	12	4	8
Biological process	GO:0046351	disaccharide biosynthetic process	15/1486	166/69448	3.30532e-06	0.00017912	Sspon.02G0015800-3C/Sspon.02G0015060-3D/Sspon.02G0015800-2B/Sspon.02G0015800-1A/Sspon.02G0015060-1P/Sspon.02G0015800-4D/Sspon.02G0015060-2B/Sspon.02G0015060-1A/novel.50750/Sspon.04G0006870-2C/novel.44693/Sspon.02G0015500-3C/Sspon.02G0015500-1A/Sspon.07G0004130-3C/novel.31180	15	3	12
Biological process	GO:0009063	cellular amino acid catabolic process	19/1486	256/69448	3.35917e-06	0.00017912	novel.58680/Sspon.04G0008040-7P/novel.70096/Sspon.04G0002100-1A/Sspon.04G0008040-9P/Sspon.05G0013130-1A/novel.31257/Sspon.03G0002320-1A/novel.8924/Sspon.08G0016340-3D/Sspon.04G0008040-5P/Sspon.04G0008040-10P/novel.8142/novel.49137/Sspon.03G0002320-2B/Sspon.04G0002070-1A/Sspon.08G0016340-1A/Sspon.01G0026110-2B/novel.8393	19	8	11
Molecular function	GO:0016838	carbon-oxygen lyase activity, acting on phosphates	13/1639	127/76768	3.65737e-06	0.000113634	novel.32417/Sspon.07G0027720-1B/Sspon.04G0020000-3D/Sspon.04G0020000-2B/Sspon.04G0020000-1A/novel.36736/novel.34367/novel.30598/novel.36277/novel.36274/Sspon.05G0030980-1P/novel.55262/Sspon.07G0002850-2B	13	12	1
Molecular function	GO:0102229	amylopectin maltohydrolase activity	8/1639	44/76768	3.79836e-06	0.000113634	novel.13055/Sspon.02G0006060-4D/Sspon.02G0006060-3C/Sspon.02G0006060-1P/Sspon.02G0055770-1D/Sspon.02G0006060-1T/novel.10290/Sspon.02G0018620-2C	8	7	1
Biological process	GO:0046246	terpene biosynthetic process	8/1486	44/69448	3.85487e-06	0.000199128	novel.32417/Sspon.04G0020000-3D/Sspon.04G0020000-2B/Sspon.04G0020000-1A/novel.34367/novel.30598/novel.36277/novel.36274	8	8	0
Molecular function	GO:0010333	terpene synthase activity	12/1639	109/76768	4.01744e-06	0.000115381	novel.32417/Sspon.07G0027720-1B/Sspon.04G0020000-3D/Sspon.04G0020000-2B/Sspon.04G0020000-1A/novel.36736/novel.34367/novel.30598/novel.36277/novel.36274/Sspon.05G0030980-1P/novel.55262	12	12	0
Biological process	GO:0046164	alcohol catabolic process	9/1486	59/69448	4.40949e-06	0.000220875	novel.31073/Sspon.04G0005430-1A/Sspon.02G0013240-1A/Sspon.02G0013240-3C/Sspon.08G0007290-1A/Sspon.04G0005430-3D/novel.13920/Sspon.02G0013240-2B/Sspon.02G0013240-4D	9	5	4
Biological process	GO:0016094	polyprenol biosynthetic process	5/1486	13/69448	4.96958e-06	0.000241609	Sspon.02G0039900-1B/Sspon.02G0039900-2C/Sspon.02G0039900-3D/Sspon.08G0023170-1B/novel.11206	5	1	4
Biological process	GO:0009637	response to blue light	17/1486	218/69448	5.62648e-06	0.000265731	Sspon.05G0016910-1A/Sspon.05G0021020-2P/Sspon.05G0021020-3P/Sspon.05G0016910-4D/Sspon.05G0016910-3C/novel.53658/Sspon.05G0016910-2B/Sspon.07G0017970-1A/Sspon.01G0040850-1P/novel.913/Sspon.01G0029520-1A/Sspon.03G0024860-1A/Sspon.05G0022390-2D/novel.57839/Sspon.01G0029520-3C/Sspon.01G0029520-4D/Sspon.07G0017970-2B	17	16	1
Biological process	GO:0015802	basic amino acid transport	7/1486	34/69448	6.5693e-06	0.000301641	novel.59046/Sspon.07G0029500-1B/Sspon.07G0029500-2C/novel.38497/Sspon.07G0019650-1A/Sspon.03G0001920-2B/novel.53866	7	0	7
Biological process	GO:0016101	diterpenoid metabolic process	18/1486	248/69448	8.1852e-06	0.000365679	novel.32417/Sspon.04G0020000-3D/Sspon.04G0020000-2B/Sspon.04G0020000-1A/Sspon.02G0010590-3C/Sspon.02G0010590-1A/novel.28841/novel.30598/novel.18797/novel.36277/novel.36274/Sspon.03G0014240-2B/Sspon.03G0033920-1B/novel.21811/novel.23307/novel.13299/novel.12620/Sspon.08G0004840-4P	18	12	6
Molecular function	GO:0004097	catechol oxidase activity	6/1639	24/76768	9.08119e-06	0.000250781	Sspon.06G0023250-3D/Sspon.06G0023250-1B/Sspon.06G0009750-3C/Sspon.06G0023250-2C/Sspon.06G0009750-1A/novel.51032	6	6	0
Biological process	GO:0015804	neutral amino acid transport	9/1486	65/69448	1.00016e-05	0.000435068	novel.67645/Sspon.07G0019670-3D/novel.55633/novel.55632/novel.59049/Sspon.07G0019670-1A/novel.55631/Sspon.07G0019640-2D/Sspon.05G0005210-2P	9	0	9
Molecular function	GO:0034256	chlorophyll(ide) b reductase activity	5/1639	15/76768	1.10765e-05	0.000294554	Sspon.03G0037420-1B/Sspon.03G0037420-2C/novel.1832/Sspon.01G0024450-3D/Sspon.03G0037420-1T	5	0	5
Biological process	GO:0051262	protein tetramerization	11/1486	102/69448	1.24934e-05	0.000529527	novel.66704/Sspon.03G0007560-2B/Sspon.03G0007560-1A/Sspon.05G0037670-1D/Sspon.02G0019440-2B/novel.25403/Sspon.04G0007950-3C/novel.25404/novel.66706/Sspon.08G0000830-3C/novel.3354	11	10	1
Molecular function	GO:0016161	beta-amylase activity	8/1639	52/76768	1.38668e-05	0.000344357	novel.13055/Sspon.02G0006060-4D/Sspon.02G0006060-3C/Sspon.02G0006060-1P/Sspon.02G0055770-1D/Sspon.02G0006060-1T/novel.10290/Sspon.02G0018620-2C	8	7	1
Biological process	GO:0008300	isoprenoid catabolic process	7/1486	38/69448	1.43035e-05	0.00059109	novel.31073/Sspon.04G0005430-1A/Sspon.02G0013240-1A/Sspon.02G0013240-3C/Sspon.04G0005430-3D/Sspon.02G0013240-2B/Sspon.02G0013240-4D	7	4	3
Molecular function	GO:0019203	carbohydrate phosphatase activity	12/1639	124/76768	1.52377e-05	0.000344357	Sspon.02G0015800-3C/Sspon.02G0015060-3D/Sspon.02G0015800-2B/Sspon.02G0015800-1A/Sspon.02G0015060-1P/Sspon.02G0015800-4D/Sspon.02G0015060-2B/Sspon.02G0015060-1A/novel.50750/Sspon.04G0006870-2C/novel.44693/novel.31180	12	2	10
Molecular function	GO:0003825	alpha,alpha-trehalose-phosphate synthase (UDP-forming) activity	5/1639	16/76768	1.5827e-05	0.000344357	Sspon.02G0015060-3D/Sspon.02G0015060-1P/Sspon.02G0015060-2B/Sspon.02G0015060-1A/Sspon.07G0004130-3C	5	1	4
Molecular function	GO:0010475	galactose-1-phosphate guanylyltransferase (GDP) activity	5/1639	16/76768	1.5827e-05	0.000344357	Sspon.07G0020070-4D/Sspon.07G0020070-2B/novel.22916/Sspon.07G0020070-1A/Sspon.07G0020070-3C	5	5	0
Molecular function	GO:0080047	GDP-L-galactose phosphorylase activity	5/1639	16/76768	1.5827e-05	0.000344357	Sspon.07G0020070-4D/Sspon.07G0020070-2B/novel.22916/Sspon.07G0020070-1A/Sspon.07G0020070-3C	5	5	0
Molecular function	GO:0080048	GDP-D-glucose phosphorylase activity	5/1639	16/76768	1.5827e-05	0.000344357	Sspon.07G0020070-4D/Sspon.07G0020070-2B/novel.22916/Sspon.07G0020070-1A/Sspon.07G0020070-3C	5	5	0
Cellular component	GO:0009538	photosystem I reaction center	5/1545	17/74202	1.95291e-05	0.000524844	Sspon.07G0002330-1P/Sspon.02G0019880-2B/Sspon.01G0029400-2B/Sspon.01G0029400-1A/Sspon.02G0019880-4D	5	5	0
Biological process	GO:0034308	primary alcohol metabolic process	8/1486	55/69448	2.15095e-05	0.000867201	Sspon.02G0010590-3C/Sspon.02G0010590-1A/novel.18797/Sspon.03G0014240-2B/Sspon.03G0033920-1B/novel.21811/novel.13299/novel.12620	8	4	4
Cellular component	GO:0035102	PRC1 complex	6/1545	29/74202	2.5422e-05	0.000607304	novel.24690/novel.28553/novel.17706/Sspon.03G0022660-1A/Sspon.03G0022660-2C/novel.51822	6	0	6
Cellular component	GO:0042646	plastid nucleoid	12/1545	136/74202	3.01633e-05	0.000648512	Sspon.06G0033690-1D/Sspon.06G0001160-2B/Sspon.06G0001160-1A/novel.68777/Sspon.02G0035910-2D/Sspon.01G0045090-1B/novel.18632/novel.2269/novel.60676/Sspon.07G0000730-2B/Sspon.02G0035910-1B/Sspon.07G0024080-1B	12	6	6
Biological process	GO:0016093	polyprenol metabolic process	5/1486	18/69448	3.0261e-05	0.00119099	Sspon.02G0039900-1B/Sspon.02G0039900-2C/Sspon.02G0039900-3D/Sspon.08G0023170-1B/novel.11206	5	1	4
Biological process	GO:0009687	abscisic acid metabolic process	11/1486	114/69448	3.57585e-05	0.00131353	novel.31073/Sspon.04G0005430-1A/novel.17273/Sspon.05G0000880-2C/Sspon.02G0013240-1A/Sspon.02G0013240-3C/Sspon.01G0020280-3D/Sspon.04G0005430-3D/novel.14488/Sspon.02G0013240-2B/Sspon.02G0013240-4D	11	4	7
Biological process	GO:0043288	apocarotenoid metabolic process	11/1486	114/69448	3.57585e-05	0.00131353	novel.31073/Sspon.04G0005430-1A/novel.17273/Sspon.05G0000880-2C/Sspon.02G0013240-1A/Sspon.02G0013240-3C/Sspon.01G0020280-3D/Sspon.04G0005430-3D/novel.14488/Sspon.02G0013240-2B/Sspon.02G0013240-4D	11	4	7
Biological process	GO:1902644	tertiary alcohol metabolic process	11/1486	114/69448	3.57585e-05	0.00131353	novel.31073/Sspon.04G0005430-1A/novel.17273/Sspon.05G0000880-2C/Sspon.02G0013240-1A/Sspon.02G0013240-3C/Sspon.01G0020280-3D/Sspon.04G0005430-3D/novel.14488/Sspon.02G0013240-2B/Sspon.02G0013240-4D	11	4	7
Biological process	GO:1903825	organic acid transmembrane transport	19/1486	307/69448	4.29467e-05	0.00151044	novel.15798/novel.21593/novel.59049/novel.63148/novel.59046/Sspon.07G0029500-1B/novel.15800/novel.66329/novel.61763/Sspon.03G0032880-2C/Sspon.07G0029500-2C/novel.473/Sspon.07G0019650-1A/Sspon.05G0005210-2P/novel.7468/novel.2409/novel.6095/novel.23771/Sspon.03G0001920-2B	19	7	12
Biological process	GO:1905039	carboxylic acid transmembrane transport	19/1486	307/69448	4.29467e-05	0.00151044	novel.15798/novel.21593/novel.59049/novel.63148/novel.59046/Sspon.07G0029500-1B/novel.15800/novel.66329/novel.61763/Sspon.03G0032880-2C/Sspon.07G0029500-2C/novel.473/Sspon.07G0019650-1A/Sspon.05G0005210-2P/novel.7468/novel.2409/novel.6095/novel.23771/Sspon.03G0001920-2B	19	7	12
Molecular function	GO:0016647	oxidoreductase activity, acting on the CH-NH group of donors, oxygen as acceptor	6/1639	32/76768	5.28365e-05	0.00111578	Sspon.01G0005170-2B/Sspon.05G0002950-3C/Sspon.05G0002950-1A/Sspon.01G0005170-1A/novel.42566/Sspon.03G0038680-1C	6	5	1
Biological process	GO:0033240	positive regulation of cellular amine metabolic process	5/1486	20/69448	5.28423e-05	0.00178262	Sspon.03G0018230-3D/novel.24399/Sspon.03G0018960-4D/novel.34733/Sspon.06G0020860-1T	5	2	3
Biological process	GO:0045764	positive regulation of cellular amino acid metabolic process	5/1486	20/69448	5.28423e-05	0.00178262	Sspon.03G0018230-3D/novel.24399/Sspon.03G0018960-4D/novel.34733/Sspon.06G0020860-1T	5	2	3
Biological process	GO:0009423	chorismate biosynthetic process	7/1486	47/69448	6.02879e-05	0.00199312	Sspon.01G0039980-1P/novel.10091/Sspon.01G0039980-2P/Sspon.01G0039980-3P/Sspon.01G0039980-1B/Sspon.01G0039980-2C/Sspon.01G0011400-1A	7	7	0
Biological process	GO:1901616	organic hydroxy compound catabolic process	10/1486	102/69448	7.00458e-05	0.00227031	novel.31073/Sspon.04G0005430-1A/Sspon.02G0013240-1A/Sspon.02G0013240-3C/Sspon.08G0007290-1A/Sspon.05G0004770-2D/Sspon.04G0005430-3D/novel.13920/Sspon.02G0013240-2B/Sspon.02G0013240-4D	10	6	4
Biological process	GO:0009642	response to light intensity	24/1486	462/69448	7.64845e-05	0.00243132	Sspon.06G0033690-1D/novel.15798/Sspon.06G0001160-2B/Sspon.06G0001160-1A/Sspon.08G0001250-3C/novel.15800/Sspon.04G0002270-1A/novel.24682/Sspon.06G0005960-2C/Sspon.08G0001250-4D/Sspon.01G0046490-1B/Sspon.08G0011150-4D/Sspon.01G0040850-1P/Sspon.03G0015310-3C/novel.913/Sspon.03G0015310-1A/Sspon.03G0015260-3C/Sspon.08G0002130-3D/Sspon.01G0029520-1A/Sspon.01G0029520-3C/Sspon.08G0002130-2B/Sspon.08G0001…	24	17	7
Molecular function	GO:0030170	pyridoxal phosphate binding	23/1639	436/76768	8.28468e-05	0.00165233	novel.49301/novel.4964/novel.69699/novel.24713/novel.8924/novel.49300/Sspon.06G0011670-1A/novel.45461/Sspon.05G0021060-3C/novel.9229/novel.2023/novel.49137/novel.58140/Sspon.01G0049600-1B/novel.11726/novel.57121/novel.22810/Sspon.01G0026110-2B/Sspon.03G0031040-1B/novel.58773/Sspon.01G0049600-1P/Sspon.07G0002850-2B/novel.8393	23	11	12
Molecular function	GO:0070279	vitamin B6 binding	23/1639	436/76768	8.28468e-05	0.00165233	novel.49301/novel.4964/novel.69699/novel.24713/novel.8924/novel.49300/Sspon.06G0011670-1A/novel.45461/Sspon.05G0021060-3C/novel.9229/novel.2023/novel.49137/novel.58140/Sspon.01G0049600-1B/novel.11726/novel.57121/novel.22810/Sspon.01G0026110-2B/Sspon.03G0031040-1B/novel.58773/Sspon.01G0049600-1P/Sspon.07G0002850-2B/novel.8393	23	11	12
Molecular function	GO:0102419	sn-2-glycerol-3-phosphate omega-OH-C22:0-CoA acyl transferase activity	5/1639	22/76768	8.57677e-05	0.00166436	novel.27357/novel.27359/novel.67859/novel.27360/Sspon.07G0023390-2C	5	2	3
Molecular function	GO:0015171	amino acid transmembrane transporter activity	22/1639	409/76768	8.8463e-05	0.00167148	novel.21593/novel.59049/novel.63148/novel.59046/Sspon.07G0029500-1B/novel.66329/novel.61763/Sspon.03G0032880-2C/Sspon.07G0029500-2C/novel.7805/novel.473/novel.38497/Sspon.07G0019650-1A/Sspon.05G0005210-2P/novel.7468/novel.2409/Sspon.01G0024410-3D/novel.31080/novel.2969/novel.23771/Sspon.03G0001920-2B/novel.53866	22	4	18
Biological process	GO:0015800	acidic amino acid transport	8/1486	67/69448	9.1899e-05	0.00286621	novel.67645/Sspon.07G0019670-3D/novel.55633/novel.55632/novel.59049/Sspon.07G0019670-1A/novel.55631/Sspon.07G0019640-2D	8	0	8
Biological process	GO:0009072	aromatic amino acid family metabolic process	20/1486	356/69448	0.000104022	0.00318423	Sspon.01G0039980-1P/novel.10091/Sspon.04G0008040-7P/Sspon.01G0039980-2P/Sspon.01G0039980-3P/Sspon.04G0008040-9P/Sspon.01G0040850-1P/novel.913/novel.31257/Sspon.03G0002320-1A/Sspon.01G0039980-1B/Sspon.04G0008040-5P/Sspon.04G0008040-10P/Sspon.01G0039980-2C/Sspon.03G0018960-4D/Sspon.01G0011400-1A/novel.49137/Sspon.03G0002320-2B/Sspon.07G0008350-1A/Sspon.06G0020860-1T	20	17	3
Molecular function	GO:0002094	polyprenyltransferase activity	5/1639	23/76768	0.000107665	0.00198215	Sspon.02G0039900-1B/Sspon.02G0039900-2C/Sspon.02G0039900-3D/Sspon.08G0023170-1B/novel.11206	5	1	4
Biological process	GO:0009312	oligosaccharide biosynthetic process	15/1486	224/69448	0.000111859	0.00336188	Sspon.02G0015800-3C/Sspon.02G0015060-3D/Sspon.02G0015800-2B/Sspon.02G0015800-1A/Sspon.02G0015060-1P/Sspon.02G0015800-4D/Sspon.02G0015060-2B/Sspon.02G0015060-1A/novel.50750/Sspon.04G0006870-2C/novel.44693/Sspon.02G0015500-3C/Sspon.02G0015500-1A/Sspon.07G0004130-3C/novel.31180	15	3	12
Molecular function	GO:0004144	diacylglycerol O-acyltransferase activity	8/1639	69/76768	0.000111891	0.00200845	Sspon.02G0010590-3C/Sspon.02G0010590-1A/novel.18797/Sspon.03G0014240-2B/Sspon.03G0033920-1B/novel.21811/novel.13299/novel.12620	8	4	4
Biological process	GO:0003333	amino acid transmembrane transport	16/1486	251/69448	0.000119211	0.00351885	novel.21593/novel.59049/novel.63148/novel.59046/Sspon.07G0029500-1B/novel.66329/novel.61763/Sspon.03G0032880-2C/Sspon.07G0029500-2C/novel.473/Sspon.07G0019650-1A/Sspon.05G0005210-2P/novel.7468/novel.2409/novel.23771/Sspon.03G0001920-2B	16	4	12
Molecular function	GO:0004709	MAP kinase kinase kinase activity	11/1639	131/76768	0.000124751	0.0021689	Sspon.07G0002940-4D/Sspon.07G0002940-2T/Sspon.03G0008210-1A/Sspon.07G0002940-3C/novel.34737/novel.11849/novel.52356/Sspon.03G0008210-2B/Sspon.03G0008210-4D/Sspon.03G0008210-1P/novel.65064	11	3	8
Molecular function	GO:0005432	calcium:sodium antiporter activity	4/1639	13/76768	0.000126872	0.0021689	novel.15558/novel.57305/novel.10108/novel.15555	4	0	4
Biological process	GO:0009867	jasmonic acid mediated signaling pathway	20/1486	362/69448	0.000130101	0.00377293	novel.4036/Sspon.01G0004480-3C/Sspon.02G0038070-1T/novel.1363/Sspon.01G0004480-2B/novel.8403/Sspon.01G0004480-1A/Sspon.01G0042730-3D/Sspon.01G0042710-1B/novel.28767/novel.20825/Sspon.01G0042730-1B/Sspon.03G0007770-2P/Sspon.01G0017230-1A/Sspon.01G0042730-2C/Sspon.01G0004400-1A/Sspon.03G0007770-1P/Sspon.03G0036630-2C/novel.52379/Sspon.01G0011920-3C	20	3	17
Biological process	GO:0010304	PSII associated light-harvesting complex II catabolic process	6/1486	38/69448	0.000145951	0.00415961	Sspon.03G0037420-1B/Sspon.03G0037420-2C/Sspon.08G0011150-4D/novel.1832/Sspon.01G0024450-3D/Sspon.03G0037420-1T	6	1	5
Biological process	GO:0070413	trehalose metabolism in response to stress	7/1486	54/69448	0.000149087	0.00417696	Sspon.02G0015060-3D/Sspon.02G0015060-1P/Sspon.02G0015060-2B/Sspon.02G0015060-1A/Sspon.02G0015500-3C/Sspon.02G0015500-1A/Sspon.07G0004130-3C	7	1	6
Molecular function	GO:0003712	transcription coregulator activity	19/1639	339/76768	0.000154061	0.00257247	novel.4036/Sspon.01G0004480-3C/Sspon.02G0038070-1T/novel.1363/Sspon.01G0004480-2B/novel.8403/Sspon.01G0004480-1A/Sspon.01G0042730-3D/Sspon.01G0042710-1B/Sspon.06G0004530-2C/novel.20825/Sspon.01G0042730-1B/Sspon.01G0017230-1A/Sspon.01G0042730-2C/Sspon.01G0033840-3C/novel.24820/novel.28679/Sspon.01G0004400-1A/Sspon.01G0011920-3C	19	7	12
Biological process	GO:0032147	activation of protein kinase activity	12/1486	157/69448	0.000156115	0.00430097	Sspon.07G0002940-4D/Sspon.07G0002940-2T/Sspon.03G0008210-1A/Sspon.07G0002940-3C/novel.11849/novel.52356/Sspon.03G0008210-2B/Sspon.03G0008210-4D/Sspon.03G0008210-1P/novel.65064/novel.34733/Sspon.04G0017000-2C	12	3	9
Cellular component	GO:0031519	PcG protein complex	7/1545	56/74202	0.00015937	0.00311495	novel.24690/novel.28553/novel.17706/Sspon.03G0022660-1A/Sspon.03G0022660-2C/Sspon.06G0011840-3D/novel.51822	7	0	7
Molecular function	GO:0016411	acylglycerol O-acyltransferase activity	12/1639	158/76768	0.000162742	0.00265565	Sspon.02G0010590-3C/novel.9088/Sspon.02G0010590-1A/Sspon.01G0027310-3C/novel.18797/Sspon.03G0014240-2B/Sspon.02G0015120-3D/Sspon.03G0033920-1B/Sspon.01G0027310-1A/novel.21811/novel.13299/novel.12620	12	8	4
Molecular function	GO:0016688	L-ascorbate peroxidase activity	6/1639	39/76768	0.000167487	0.00267235	Sspon.04G0010390-3P/Sspon.05G0014310-2B/Sspon.05G0014310-3C/Sspon.05G0014310-4D/Sspon.05G0014310-1A/novel.51360	6	6	0
Biological process	GO:0009310	amine catabolic process	6/1486	39/69448	0.000169377	0.0045158	Sspon.05G0002950-3C/Sspon.05G0002950-1A/novel.42566/Sspon.03G0002320-1A/novel.49137/Sspon.03G0002320-2B	6	4	2
Biological process	GO:0042402	cellular biogenic amine catabolic process	6/1486	39/69448	0.000169377	0.0045158	Sspon.05G0002950-3C/Sspon.05G0002950-1A/novel.42566/Sspon.03G0002320-1A/novel.49137/Sspon.03G0002320-2B	6	4	2
Biological process	GO:0034214	protein hexamerization	4/1486	14/69448	0.00017604	0.00461895	Sspon.04G0011240-1A/novel.31514/Sspon.04G0011240-1P/Sspon.04G0011240-3C	4	0	4
Biological process	GO:0051290	protein heterotetramerization	6/1486	40/69448	0.000195674	0.0050539	novel.66704/Sspon.05G0037670-1D/Sspon.02G0019440-2B/Sspon.04G0007950-3C/novel.66706/Sspon.08G0000830-3C	6	5	1
Biological process	GO:0006097	glyoxylate cycle	7/1486	57/69448	0.000210533	0.00535401	novel.38993/Sspon.02G0006430-3D/Sspon.05G0008290-2B/Sspon.05G0008290-1A/Sspon.02G0006430-2B/Sspon.05G0008290-4D/Sspon.05G0015490-2D	7	1	6
Cellular component	GO:0009654	photosystem II oxygen evolving complex	9/1545	98/74202	0.000215264	0.00385681	Sspon.02G0006040-3C/Sspon.02G0042610-1B/Sspon.02G0006040-4D/Sspon.02G0006040-1A/novel.13051/Sspon.02G0006040-2B/Sspon.02G0042610-2C/Sspon.02G0026480-3C/Sspon.08G0003020-3C	9	8	1
Biological process	GO:0009645	response to low light intensity stimulus	6/1486	41/69448	0.000225088	0.00563743	Sspon.06G0005960-2C/Sspon.01G0040850-1P/novel.913/Sspon.01G0029520-1A/Sspon.01G0029520-3C/Sspon.01G0029520-4D	6	6	0
Biological process	GO:0009767	photosynthetic electron transport chain	12/1486	164/69448	0.000234412	0.00573653	Sspon.05G0011800-1P/Sspon.02G0011900-2C/Sspon.05G0011800-2B/Sspon.05G0011800-1A/Sspon.05G0011800-3C/Sspon.08G0011150-4D/Sspon.02G0035910-2D/Sspon.02G0026480-3C/Sspon.05G0011800-4D/novel.18632/Sspon.02G0035910-1B/Sspon.05G0010200-1A	12	10	2
Biological process	GO:0009413	response to flooding	4/1486	15/69448	0.000235986	0.00573653	Sspon.03G0018230-3D/novel.24399/novel.8924/Sspon.01G0026110-2B	4	0	4
Molecular function	GO:0016629	12-oxophytodienoate reductase activity	5/1639	27/76768	0.000240639	0.00375607	novel.64719/novel.63131/Sspon.08G0011550-2P/novel.5968/Sspon.08G0011550-2T	5	0	5
Biological process	GO:0042214	terpene metabolic process	8/1486	77/69448	0.000245691	0.00588589	novel.32417/Sspon.04G0020000-3D/Sspon.04G0020000-2B/Sspon.04G0020000-1A/novel.34367/novel.30598/novel.36277/novel.36274	8	8	0
Biological process	GO:0010207	photosystem II assembly	6/1486	42/69448	0.000257872	0.00608947	Sspon.05G0016910-1A/Sspon.05G0016910-4D/Sspon.05G0016910-3C/Sspon.05G0016910-2B/Sspon.02G0007370-1A/novel.57839	6	5	1
Biological process	GO:0046487	glyoxylate metabolic process	7/1486	60/69448	0.00029093	0.00677335	novel.38993/Sspon.02G0006430-3D/Sspon.05G0008290-2B/Sspon.05G0008290-1A/Sspon.02G0006430-2B/Sspon.05G0008290-4D/Sspon.05G0015490-2D	7	1	6
Biological process	GO:0006527	arginine catabolic process	4/1486	16/69448	0.000309318	0.00710143	novel.8924/Sspon.08G0016340-3D/Sspon.08G0016340-1A/Sspon.01G0026110-2B	4	0	4
Biological process	GO:0072350	tricarboxylic acid metabolic process	15/1486	248/69448	0.000336774	0.00762587	novel.38993/Sspon.02G0006430-3D/novel.39325/Sspon.05G0008290-2B/Sspon.08G0020640-2D/Sspon.05G0008290-1A/novel.65292/Sspon.02G0006430-2B/novel.60060/novel.61419/Sspon.05G0008290-4D/Sspon.05G0015490-2D/Sspon.02G0000610-1A/Sspon.03G0031040-1B/Sspon.03G0010040-4D	15	5	10
Molecular function	GO:0019187	beta-1,4-mannosyltransferase activity	7/1639	62/76768	0.000352646	0.005275	novel.19348/Sspon.08G0009480-2B/novel.64656/novel.15737/Sspon.02G0035110-1B/Sspon.08G0009480-1A/novel.15944	7	4	3
Molecular function	GO:0051753	mannan synthase activity	7/1639	62/76768	0.000352646	0.005275	novel.19348/Sspon.08G0009480-2B/novel.64656/novel.15737/Sspon.02G0035110-1B/Sspon.08G0009480-1A/novel.15944	7	4	3
Biological process	GO:0046417	chorismate metabolic process	7/1486	62/69448	0.000357021	0.00797507	Sspon.01G0039980-1P/novel.10091/Sspon.01G0039980-2P/Sspon.01G0039980-3P/Sspon.01G0039980-1B/Sspon.01G0039980-2C/Sspon.01G0011400-1A	7	7	0
Molecular function	GO:0102293	pheophytinase b activity	4/1639	17/76768	0.000394465	0.00578012	Sspon.06G0004350-3C/Sspon.06G0004350-1A/Sspon.06G0004350-1P/Sspon.06G0004350-2B	4	4	0
Biological process	GO:0023014	signal transduction by protein phosphorylation	13/1486	199/69448	0.000396409	0.00873686	Sspon.07G0002940-4D/Sspon.07G0002940-2T/Sspon.03G0008210-1A/Sspon.07G0002940-3C/novel.34737/novel.11849/novel.52356/Sspon.03G0008210-2B/Sspon.03G0008210-4D/Sspon.03G0008210-1P/novel.65064/novel.34733/Sspon.04G0017000-2C	13	4	9
Molecular function	GO:0004130	cytochrome-c peroxidase activity	6/1639	46/76768	0.000423521	0.00596251	Sspon.04G0010390-3P/Sspon.05G0014310-2B/Sspon.05G0014310-3C/Sspon.05G0014310-4D/Sspon.05G0014310-1A/novel.51360	6	6	0
Molecular function	GO:0016165	linoleate 13S-lipoxygenase activity	6/1639	46/76768	0.000423521	0.00596251	Sspon.03G0001370-1A/Sspon.03G0001400-2B/novel.25297/novel.20916/Sspon.03G0001400-1A/novel.27407	6	6	0
Biological process	GO:0005984	disaccharide metabolic process	16/1486	281/69448	0.000423611	0.00921354	Sspon.02G0015800-3C/Sspon.02G0015060-3D/Sspon.02G0015800-2B/Sspon.02G0015800-1A/Sspon.02G0015060-1P/Sspon.02G0015800-4D/Sspon.02G0015060-2B/Sspon.02G0015060-1A/novel.50750/Sspon.04G0006870-2C/novel.44693/Sspon.02G0015500-3C/Sspon.02G0015500-1A/Sspon.05G0006310-1A/Sspon.07G0004130-3C/novel.31180	16	4	12
Molecular function	GO:0016894	endonuclease activity, active with either ribo- or deoxyribonucleic acids and producing 3'-phosphomonoesters	9/1639	105/76768	0.00043297	0.00597832	novel.19386/Sspon.02G0036330-1B/Sspon.02G0036330-2C/Sspon.02G0009110-1A/Sspon.02G0036330-1P/Sspon.02G0009110-2C/novel.19388/novel.19387/Sspon.03G0001150-1A	9	8	1
Biological process	GO:0031098	stress-activated protein kinase signaling cascade	12/1486	176/69448	0.000446211	0.00946093	Sspon.07G0002940-4D/Sspon.07G0002940-2T/Sspon.03G0008210-1A/Sspon.07G0002940-3C/novel.11849/novel.52356/Sspon.03G0008210-2B/Sspon.03G0008210-4D/Sspon.03G0008210-1P/novel.65064/novel.34733/Sspon.04G0017000-2C	12	3	9
Biological process	GO:0009074	aromatic amino acid family catabolic process	8/1486	84/69448	0.000446432	0.00946093	Sspon.04G0008040-7P/Sspon.04G0008040-9P/novel.31257/Sspon.03G0002320-1A/Sspon.04G0008040-5P/Sspon.04G0008040-10P/novel.49137/Sspon.03G0002320-2B	8	6	2
Biological process	GO:0006714	sesquiterpenoid metabolic process	11/1486	152/69448	0.000461934	0.00966554	novel.31073/Sspon.04G0005430-1A/novel.17273/Sspon.05G0000880-2C/Sspon.02G0013240-1A/Sspon.02G0013240-3C/Sspon.01G0020280-3D/Sspon.04G0005430-3D/novel.14488/Sspon.02G0013240-2B/Sspon.02G0013240-4D	11	4	7
Biological process	GO:0044106	cellular amine metabolic process	16/1486	285/69448	0.000493963	0.0102065	Sspon.05G0002950-3C/Sspon.05G0002950-1A/novel.42566/Sspon.03G0018230-3D/novel.24399/Sspon.03G0002320-1A/Sspon.03G0008370-2P/Sspon.08G0016340-3D/Sspon.03G0018960-4D/novel.49137/Sspon.03G0002320-2B/novel.34733/Sspon.02G0000610-1A/Sspon.08G0016340-1A/Sspon.07G0008350-1A/Sspon.06G0020860-1T	16	7	9
Molecular function	GO:0017096	acetylserotonin O-methyltransferase activity	4/1639	18/76768	0.00049861	0.00662966	novel.41250/novel.41246/novel.59356/Sspon.07G0037160-1D	4	2	2
Molecular function	GO:0047746	chlorophyllase activity	4/1639	18/76768	0.00049861	0.00662966	Sspon.06G0004350-3C/Sspon.06G0004350-1A/Sspon.06G0004350-1P/Sspon.06G0004350-2B	4	4	0
Biological process	GO:1901002	positive regulation of response to salt stress	11/1486	154/69448	0.000515784	0.0105258	Sspon.01G0042440-1B/Sspon.04G0011240-1A/novel.31514/novel.68039/novel.52694/Sspon.04G0011240-1P/Sspon.04G0011240-3C/Sspon.01G0042440-2D/Sspon.05G0004600-1A/novel.50683/Sspon.01G0052190-1P	11	1	10
Molecular function	GO:0016160	amylase activity	8/1639	87/76768	0.000558218	0.00728729	novel.13055/Sspon.02G0006060-4D/Sspon.02G0006060-3C/Sspon.02G0006060-1P/Sspon.02G0055770-1D/Sspon.02G0006060-1T/novel.10290/Sspon.02G0018620-2C	8	7	1
Biological process	GO:0006101	citrate metabolic process	14/1486	234/69448	0.000583076	0.011754	novel.38993/Sspon.02G0006430-3D/novel.39325/Sspon.05G0008290-2B/Sspon.08G0020640-2D/Sspon.05G0008290-1A/novel.65292/Sspon.02G0006430-2B/novel.60060/novel.61419/Sspon.05G0008290-4D/Sspon.05G0015490-2D/Sspon.03G0031040-1B/Sspon.03G0010040-4D	14	5	9
Biological process	GO:0071395	cellular response to jasmonic acid stimulus	20/1486	408/69448	0.000605436	0.0120577	novel.4036/Sspon.01G0004480-3C/Sspon.02G0038070-1T/novel.1363/Sspon.01G0004480-2B/novel.8403/Sspon.01G0004480-1A/Sspon.01G0042730-3D/Sspon.01G0042710-1B/novel.28767/novel.20825/Sspon.01G0042730-1B/Sspon.03G0007770-2P/Sspon.01G0017230-1A/Sspon.01G0042730-2C/Sspon.01G0004400-1A/Sspon.03G0007770-1P/Sspon.03G0036630-2C/novel.52379/Sspon.01G0011920-3C	20	3	17
Molecular function	GO:0008184	glycogen phosphorylase activity	4/1639	19/76768	0.000620921	0.00768657	novel.4964/novel.9229/Sspon.01G0049600-1B/Sspon.01G0049600-1P	4	4	0
Molecular function	GO:0102250	linear malto-oligosaccharide phosphorylase activity	4/1639	19/76768	0.000620921	0.00768657	novel.4964/novel.9229/Sspon.01G0049600-1B/Sspon.01G0049600-1P	4	4	0
Molecular function	GO:0102499	SHG alpha-glucan phosphorylase activity	4/1639	19/76768	0.000620921	0.00768657	novel.4964/novel.9229/Sspon.01G0049600-1B/Sspon.01G0049600-1P	4	4	0
Biological process	GO:0010244	response to low fluence blue light stimulus by blue low-fluence system	5/1486	33/69448	0.000642369	0.0126409	Sspon.01G0040850-1P/novel.913/Sspon.01G0029520-1A/Sspon.01G0029520-3C/Sspon.01G0029520-4D	5	5	0
Biological process	GO:0032261	purine nucleotide salvage	6/1486	50/69448	0.000675628	0.0129862	Sspon.07G0010030-1T/novel.68982/Sspon.07G0010030-1A/novel.52882/novel.69112/Sspon.07G0010030-2B	6	6	0
Biological process	GO:0043101	purine-containing compound salvage	6/1486	50/69448	0.000675628	0.0129862	Sspon.07G0010030-1T/novel.68982/Sspon.07G0010030-1A/novel.52882/novel.69112/Sspon.07G0010030-2B	6	6	0
Biological process	GO:0010268	brassinosteroid homeostasis	8/1486	90/69448	0.000709512	0.0133275	novel.31073/Sspon.04G0005430-1A/Sspon.02G0013240-1A/Sspon.02G0013240-3C/novel.64309/Sspon.04G0005430-3D/Sspon.02G0013240-2B/Sspon.02G0013240-4D	8	5	3
Biological process	GO:0019432	triglyceride biosynthetic process	8/1486	90/69448	0.000709512	0.0133275	Sspon.02G0010590-3C/Sspon.02G0010590-1A/novel.18797/Sspon.03G0014240-2B/Sspon.03G0033920-1B/novel.21811/novel.13299/novel.12620	8	4	4
Biological process	GO:0006099	tricarboxylic acid cycle	13/1486	212/69448	0.00071871	0.0133486	novel.38993/Sspon.02G0006430-3D/novel.39325/Sspon.05G0008290-2B/Sspon.08G0020640-2D/Sspon.05G0008290-1A/novel.65292/Sspon.02G0006430-2B/novel.60060/novel.61419/Sspon.05G0008290-4D/Sspon.03G0031040-1B/Sspon.03G0010040-4D	13	4	9
Molecular function	GO:0015035	protein disulfide oxidoreductase activity	15/1639	268/76768	0.000738027	0.00873124	novel.26997/Sspon.03G0022990-2B/novel.26017/Sspon.05G0024210-2D/novel.28777/novel.23565/Sspon.06G0007130-1A/novel.44735/Sspon.05G0024210-1B/novel.51948/Sspon.06G0007130-2B/novel.47199/novel.48082/novel.8714/Sspon.03G0009330-3D	15	6	9
Molecular function	GO:0005372	water transmembrane transporter activity	7/1639	70/76768	0.00074179	0.00873124	novel.64923/novel.67100/Sspon.01G0002730-3C/Sspon.02G0019440-2B/novel.21330/Sspon.01G0002730-4D/Sspon.04G0007950-3C	7	6	1
Molecular function	GO:0015250	water channel activity	7/1639	70/76768	0.00074179	0.00873124	novel.64923/novel.67100/Sspon.01G0002730-3C/Sspon.02G0019440-2B/novel.21330/Sspon.01G0002730-4D/Sspon.04G0007950-3C	7	6	1
Molecular function	GO:0016841	ammonia-lyase activity	6/1639	52/76768	0.000825864	0.00956404	Sspon.04G0008040-7P/Sspon.04G0008040-9P/novel.31257/Sspon.04G0008040-5P/Sspon.04G0008040-10P/novel.58140	6	6	0
Molecular function	GO:0019239	deaminase activity	6/1639	53/76768	0.00091463	0.0103969	Sspon.07G0010030-1T/novel.68982/Sspon.07G0010030-1A/novel.52882/novel.69112/Sspon.07G0010030-2B	6	6	0
Biological process	GO:0009308	amine metabolic process	20/1486	422/69448	0.000914684	0.0167997	Sspon.05G0002950-3C/Sspon.05G0002950-1A/novel.42566/Sspon.03G0018230-3D/novel.24399/Sspon.03G0002320-1A/Sspon.03G0008370-2P/Sspon.08G0016340-3D/novel.27963/novel.12964/Sspon.03G0018960-4D/novel.49137/Sspon.03G0002320-2B/novel.34733/Sspon.02G0000610-1A/novel.40742/Sspon.02G0004710-1A/Sspon.08G0016340-1A/Sspon.07G0008350-1A/Sspon.06G0020860-1T	20	10	10
Molecular function	GO:0000234	phosphoethanolamine N-methyltransferase activity	4/1639	21/76768	0.000926743	0.0103969	novel.57849/novel.15208/novel.54173/Sspon.03G0008370-2P	4	4	0
Biological process	GO:0051289	protein homotetramerization	7/1486	73/69448	0.000965595	0.0173875	novel.66704/Sspon.05G0037670-1D/Sspon.02G0019440-2B/Sspon.04G0007950-3C/novel.66706/Sspon.08G0000830-3C/novel.3354	7	6	1
Biological process	GO:0046500	S-adenosylmethionine metabolic process	5/1486	36/69448	0.000967728	0.0173875	Sspon.03G0015040-3C/Sspon.03G0015040-1A/novel.24145/novel.24146/novel.58773	5	5	0
Biological process	GO:0019878	lysine biosynthetic process via aminoadipic acid	3/1486	10/69448	0.00104828	0.0186323	novel.70096/Sspon.04G0002100-1A/Sspon.04G0002070-1A	3	0	3
Molecular function	GO:0008422	beta-glucosidase activity	18/1639	368/76768	0.00110951	0.0122558	Sspon.06G0019020-1A/Sspon.02G0017980-3C/novel.49612/Sspon.05G0007150-2D/Sspon.05G0007160-2B/novel.49613/Sspon.06G0019020-2B/novel.67982/novel.40765/novel.56367/Sspon.06G0019020-3C/novel.5461/novel.43206/Sspon.05G0007160-3C/Sspon.06G0019020-4D/Sspon.04G0010880-1P/novel.2180/Sspon.07G0009470-4D	18	7	11
Biological process	GO:0046688	response to copper ion	4/1486	22/69448	0.00112242	0.0191235	Sspon.01G0038620-1P/Sspon.01G0038620-2C/Sspon.01G0038620-3D/novel.42794	4	3	1
Biological process	GO:0031936	negative regulation of chromatin silencing	6/1486	55/69448	0.00112598	0.0191235	novel.24690/novel.28553/novel.17706/Sspon.03G0022660-1A/Sspon.03G0022660-2C/novel.51822	6	0	6
Biological process	GO:0090354	regulation of auxin metabolic process	6/1486	55/69448	0.00112598	0.0191235	Sspon.01G0029520-1A/Sspon.01G0029520-3C/Sspon.03G0018960-4D/novel.49137/Sspon.01G0029520-4D/Sspon.06G0020860-1T	6	6	0
Biological process	GO:0009870	defense response signaling pathway, resistance gene-dependent	7/1486	75/69448	0.00113376	0.0191235	Sspon.05G0014320-3C/Sspon.05G0014320-1A/Sspon.02G0008520-2C/novel.28075/Sspon.02G0008510-2D/Sspon.03G0009250-2B/Sspon.05G0014320-4D	7	3	4
Biological process	GO:0062013	positive regulation of small molecule metabolic process	7/1486	75/69448	0.00113376	0.0191235	Sspon.05G0000880-2C/Sspon.03G0018230-3D/novel.24399/Sspon.01G0020280-3D/Sspon.03G0018960-4D/novel.34733/Sspon.06G0020860-1T	7	2	5
Biological process	GO:0072329	monocarboxylic acid catabolic process	14/1486	251/69448	0.00114834	0.0191738	novel.31073/Sspon.04G0005430-1A/novel.48539/Sspon.02G0013240-1A/Sspon.02G0013240-3C/Sspon.05G0004770-2D/Sspon.06G0016830-3D/Sspon.01G0047560-1T/novel.33088/Sspon.04G0005430-3D/Sspon.01G0047560-1B/Sspon.02G0013240-2B/Sspon.06G0016830-1A/Sspon.02G0013240-4D	14	6	8
Biological process	GO:0006576	cellular biogenic amine metabolic process	13/1486	224/69448	0.00118908	0.0196555	Sspon.05G0002950-3C/Sspon.05G0002950-1A/novel.42566/Sspon.03G0002320-1A/Sspon.03G0008370-2P/Sspon.08G0016340-3D/Sspon.03G0018960-4D/novel.49137/Sspon.03G0002320-2B/Sspon.02G0000610-1A/Sspon.08G0016340-1A/Sspon.07G0008350-1A/Sspon.06G0020860-1T	13	7	6
Cellular component	GO:0030015	CCR4-NOT core complex	5/1545	39/74202	0.00124339	0.0205638	novel.68530/Sspon.05G0000340-2C/Sspon.05G0000340-1A/Sspon.02G0049710-1C/novel.68531	5	0	5
Molecular function	GO:0047134	protein-disulfide reductase activity	8/1639	99/76768	0.0013077	0.0142036	Sspon.05G0024210-2D/Sspon.03G0005190-2C/Sspon.06G0007130-1A/novel.44735/Sspon.05G0024210-1B/Sspon.06G0007130-2B/novel.47199/novel.40497	8	0	8
Molecular function	GO:0004478	methionine adenosyltransferase activity	4/1639	23/76768	0.00132541	0.0142036	Sspon.03G0015040-3C/Sspon.03G0015040-1A/novel.24145/novel.24146	4	4	0
Biological process	GO:0006556	S-adenosylmethionine biosynthetic process	4/1486	23/69448	0.00133583	0.0212077	Sspon.03G0015040-3C/Sspon.03G0015040-1A/novel.24145/novel.24146	4	4	0
Molecular function	GO:0046592	polyamine oxidase activity	3/1639	11/76768	0.00140972	0.0146105	Sspon.05G0002950-3C/Sspon.05G0002950-1A/novel.42566	3	3	0
Molecular function	GO:0004427	inorganic diphosphatase activity	7/1639	78/76768	0.00141136	0.0146105	Sspon.03G0007560-2B/Sspon.03G0007560-1A/Sspon.08G0013440-1A/novel.25403/novel.25404/Sspon.08G0013440-2C/Sspon.08G0013440-3D	7	4	3
Biological process	GO:0046460	neutral lipid biosynthetic process	8/1486	100/69448	0.00141334	0.0212077	Sspon.02G0010590-3C/Sspon.02G0010590-1A/novel.18797/Sspon.03G0014240-2B/Sspon.03G0033920-1B/novel.21811/novel.13299/novel.12620	8	4	4
Biological process	GO:0046463	acylglycerol biosynthetic process	8/1486	100/69448	0.00141334	0.0212077	Sspon.02G0010590-3C/Sspon.02G0010590-1A/novel.18797/Sspon.03G0014240-2B/Sspon.03G0033920-1B/novel.21811/novel.13299/novel.12620	8	4	4
Biological process	GO:0006598	polyamine catabolic process	3/1486	11/69448	0.00141847	0.0212077	Sspon.05G0002950-3C/Sspon.05G0002950-1A/novel.42566	3	3	0
Biological process	GO:0010365	positive regulation of ethylene biosynthetic process	3/1486	11/69448	0.00141847	0.0212077	Sspon.03G0018230-3D/novel.24399/novel.34733	3	0	3
Biological process	GO:0031337	positive regulation of sulfur amino acid metabolic process	3/1486	11/69448	0.00141847	0.0212077	Sspon.03G0018230-3D/novel.24399/novel.34733	3	0	3
Biological process	GO:1900910	positive regulation of olefin metabolic process	3/1486	11/69448	0.00141847	0.0212077	Sspon.03G0018230-3D/novel.24399/novel.34733	3	0	3
Biological process	GO:1900913	positive regulation of olefin biosynthetic process	3/1486	11/69448	0.00141847	0.0212077	Sspon.03G0018230-3D/novel.24399/novel.34733	3	0	3
Molecular function	GO:0016701	oxidoreductase activity, acting on single donors with incorporation of molecular oxygen	13/1639	229/76768	0.00142442	0.0146105	Sspon.03G0001370-1A/novel.9048/novel.17273/Sspon.03G0001400-2B/Sspon.04G0022050-2C/Sspon.08G0007290-1A/novel.25297/Sspon.01G0056620-1C/Sspon.01G0046850-1B/novel.20916/Sspon.03G0001400-1A/novel.27407/novel.14488	13	9	4
Biological process	GO:0009692	ethylene metabolic process	10/1486	149/69448	0.0014626	0.0212077	novel.69206/novel.24713/Sspon.03G0018230-3D/novel.24399/novel.68211/Sspon.01G0029520-1A/Sspon.01G0029520-3C/novel.49137/novel.34733/Sspon.01G0029520-4D	10	6	4
Biological process	GO:0009693	ethylene biosynthetic process	10/1486	149/69448	0.0014626	0.0212077	novel.69206/novel.24713/Sspon.03G0018230-3D/novel.24399/novel.68211/Sspon.01G0029520-1A/Sspon.01G0029520-3C/novel.49137/novel.34733/Sspon.01G0029520-4D	10	6	4
Biological process	GO:0043449	cellular alkene metabolic process	10/1486	149/69448	0.0014626	0.0212077	novel.69206/novel.24713/Sspon.03G0018230-3D/novel.24399/novel.68211/Sspon.01G0029520-1A/Sspon.01G0029520-3C/novel.49137/novel.34733/Sspon.01G0029520-4D	10	6	4
Biological process	GO:0043450	alkene biosynthetic process	10/1486	149/69448	0.0014626	0.0212077	novel.69206/novel.24713/Sspon.03G0018230-3D/novel.24399/novel.68211/Sspon.01G0029520-1A/Sspon.01G0029520-3C/novel.49137/novel.34733/Sspon.01G0029520-4D	10	6	4
Biological process	GO:1900673	olefin metabolic process	10/1486	149/69448	0.0014626	0.0212077	novel.69206/novel.24713/Sspon.03G0018230-3D/novel.24399/novel.68211/Sspon.01G0029520-1A/Sspon.01G0029520-3C/novel.49137/novel.34733/Sspon.01G0029520-4D	10	6	4
Biological process	GO:1900674	olefin biosynthetic process	10/1486	149/69448	0.0014626	0.0212077	novel.69206/novel.24713/Sspon.03G0018230-3D/novel.24399/novel.68211/Sspon.01G0029520-1A/Sspon.01G0029520-3C/novel.49137/novel.34733/Sspon.01G0029520-4D	10	6	4
Biological process	GO:0006558	L-phenylalanine metabolic process	8/1486	101/69448	0.00150658	0.0214688	Sspon.04G0008040-7P/Sspon.04G0008040-9P/Sspon.01G0040850-1P/novel.913/novel.31257/Sspon.04G0008040-5P/Sspon.04G0008040-10P/novel.49137	8	8	0
Biological process	GO:1902221	erythrose 4-phosphate/phosphoenolpyruvate family amino acid metabolic process	8/1486	101/69448	0.00150658	0.0214688	Sspon.04G0008040-7P/Sspon.04G0008040-9P/Sspon.01G0040850-1P/novel.913/novel.31257/Sspon.04G0008040-5P/Sspon.04G0008040-10P/novel.49137	8	8	0
Molecular function	GO:0016667	oxidoreductase activity, acting on a sulfur group of donors	20/1639	442/76768	0.00155151	0.0156424	novel.26997/Sspon.03G0022990-2B/novel.26017/Sspon.05G0024210-2D/novel.28777/Sspon.03G0005190-2C/novel.23565/Sspon.06G0007130-1A/novel.61782/novel.44735/Sspon.05G0024210-1B/novel.51948/Sspon.06G0007130-2B/novel.47199/novel.48082/Sspon.02G0006820-3D/novel.61781/novel.8714/Sspon.03G0009330-3D/novel.40497	20	7	13
Molecular function	GO:0015036	disulfide oxidoreductase activity	17/1639	349/76768	0.0015686	0.0156424	novel.26997/Sspon.03G0022990-2B/novel.26017/Sspon.05G0024210-2D/novel.28777/Sspon.03G0005190-2C/novel.23565/Sspon.06G0007130-1A/novel.44735/Sspon.05G0024210-1B/novel.51948/Sspon.06G0007130-2B/novel.47199/novel.48082/novel.8714/Sspon.03G0009330-3D/novel.40497	17	6	11
Biological process	GO:0009065	glutamine family amino acid catabolic process	4/1486	24/69448	0.00157601	0.0222662	novel.8924/Sspon.08G0016340-3D/Sspon.08G0016340-1A/Sspon.01G0026110-2B	4	0	4
Biological process	GO:0045815	positive regulation of gene expression, epigenetic	7/1486	80/69448	0.00165526	0.0231876	novel.24690/novel.28553/novel.17706/Sspon.03G0022660-1A/Sspon.03G0022660-2C/Sspon.01G0015330-1A/novel.51822	7	0	7
Molecular function	GO:0016636	oxidoreductase activity, acting on the CH-CH group of donors, iron-sulfur protein as acceptor	3/1639	12/76768	0.00184984	0.0181944	novel.6373/Sspon.01G0042570-1B/Sspon.01G0042570-2C	3	0	3
Molecular function	GO:0016814	hydrolase activity, acting on carbon-nitrogen (but not peptide) bonds, in cyclic amidines	8/1639	105/76768	0.00190499	0.0184836	Sspon.07G0010030-1T/novel.68982/Sspon.07G0010030-1A/novel.52882/novel.69112/Sspon.07G0010030-2B/Sspon.04G0010000-2D/Sspon.04G0010000-1A	8	6	2
Biological process	GO:0006935	chemotaxis	7/1486	82/69448	0.00190954	0.0256623	Sspon.01G0028840-1A/Sspon.01G0028840-2C/Sspon.03G0008370-2P/novel.53491/novel.36798/Sspon.01G0052190-1P/novel.66075	7	3	4
Biological process	GO:0009695	jasmonic acid biosynthetic process	7/1486	82/69448	0.00190954	0.0256623	Sspon.01G0003030-4D/novel.64719/novel.63131/novel.11452/Sspon.08G0011550-2P/novel.5968/Sspon.08G0011550-2T	7	1	6
Biological process	GO:0010183	pollen tube guidance	7/1486	82/69448	0.00190954	0.0256623	Sspon.01G0028840-1A/Sspon.01G0028840-2C/Sspon.03G0008370-2P/novel.53491/novel.36798/Sspon.01G0052190-1P/novel.66075	7	3	4
Biological process	GO:0042330	taxis	7/1486	82/69448	0.00190954	0.0256623	Sspon.01G0028840-1A/Sspon.01G0028840-2C/Sspon.03G0008370-2P/novel.53491/novel.36798/Sspon.01G0052190-1P/novel.66075	7	3	4
Biological process	GO:0050918	positive chemotaxis	7/1486	82/69448	0.00190954	0.0256623	Sspon.01G0028840-1A/Sspon.01G0028840-2C/Sspon.03G0008370-2P/novel.53491/novel.36798/Sspon.01G0052190-1P/novel.66075	7	3	4
Biological process	GO:0010193	response to ozone	8/1486	105/69448	0.00192941	0.0257027	Sspon.07G0020070-4D/Sspon.02G0039370-1B/novel.13689/Sspon.07G0020070-2B/novel.22916/Sspon.07G0020070-1A/Sspon.02G0039370-2D/Sspon.07G0020070-3C	8	5	3
Biological process	GO:0015994	chlorophyll metabolic process	16/1486	325/69448	0.00194364	0.0257027	Sspon.06G0004350-3C/Sspon.06G0004350-1A/Sspon.06G0004350-1P/Sspon.03G0037420-1B/Sspon.03G0037420-2C/Sspon.06G0004350-2B/novel.6373/novel.36336/novel.1832/Sspon.01G0042570-1B/Sspon.05G0000740-1A/Sspon.01G0042570-2C/Sspon.01G0024450-3D/Sspon.06G0009160-1P/Sspon.03G0037420-1T/Sspon.03G0016540-1A	16	7	9
Molecular function	GO:0080046	quercetin 4'-O-glucosyltransferase activity	6/1639	62/76768	0.00208261	0.0199376	Sspon.07G0020070-4D/Sspon.07G0020070-2B/novel.22916/Sspon.07G0020070-1A/Sspon.07G0020070-3C/novel.60409	6	5	1
Molecular function	GO:0045548	phenylalanine ammonia-lyase activity	5/1639	43/76768	0.00216463	0.02045	Sspon.04G0008040-7P/Sspon.04G0008040-9P/novel.31257/Sspon.04G0008040-5P/Sspon.04G0008040-10P	5	5	0
Biological process	GO:0010072	primary shoot apical meristem specification	5/1486	43/69448	0.00218452	0.0286588	Sspon.02G0031110-3D/novel.17755/Sspon.02G0031110-1A/Sspon.02G0031110-2C/novel.67536	5	1	4
Molecular function	GO:0043424	protein histidine kinase binding	6/1639	63/76768	0.00226084	0.0209985	novel.68982/Sspon.07G0010030-1A/Sspon.07G0016410-3C/Sspon.03G0006660-1A/novel.69112/Sspon.07G0010030-2B	6	4	2
Molecular function	GO:0015926	glucosidase activity	20/1639	457/76768	0.00228117	0.0209985	Sspon.06G0019020-1A/Sspon.02G0017980-3C/novel.49612/Sspon.05G0007150-2D/Sspon.05G0007160-2B/novel.49613/Sspon.06G0019020-2B/novel.67982/novel.40765/novel.56367/Sspon.06G0019020-3C/novel.5461/novel.43206/Sspon.05G0007160-3C/Sspon.06G0019020-4D/Sspon.04G0010880-1P/novel.69547/Sspon.05G0006310-1A/novel.2180/Sspon.07G0009470-4D	20	8	12
Biological process	GO:0016131	brassinosteroid metabolic process	9/1486	133/69448	0.00234615	0.030537	novel.31073/Sspon.04G0005430-1A/Sspon.02G0013240-1A/Sspon.02G0013240-3C/novel.64309/Sspon.04G0005430-3D/novel.60409/Sspon.02G0013240-2B/Sspon.02G0013240-4D	9	5	4
Molecular function	GO:0046857	oxidoreductase activity, acting on other nitrogenous compounds as donors, with NAD or NADP as acceptor	3/1639	13/76768	0.00236674	0.0215103	Sspon.06G0004940-2B/Sspon.06G0004940-3C/Sspon.06G0004940-1A	3	3	0
Biological process	GO:0009800	cinnamic acid biosynthetic process	5/1486	44/69448	0.00242168	0.0310313	Sspon.04G0008040-7P/Sspon.04G0008040-9P/novel.31257/Sspon.04G0008040-5P/Sspon.04G0008040-10P	5	5	0
Biological process	GO:0071456	cellular response to hypoxia	5/1486	44/69448	0.00242168	0.0310313	Sspon.05G0014320-3C/Sspon.05G0014320-1A/Sspon.02G0008520-2C/Sspon.02G0008510-2D/Sspon.05G0014320-4D	5	3	2
Molecular function	GO:0004058	aromatic-L-amino-acid decarboxylase activity	4/1639	27/76768	0.00245493	0.022033	novel.49301/novel.49300/Sspon.06G0011670-1A/novel.45461	4	0	4
Biological process	GO:0006641	triglyceride metabolic process	8/1486	110/69448	0.00258353	0.0328506	Sspon.02G0010590-3C/Sspon.02G0010590-1A/novel.18797/Sspon.03G0014240-2B/Sspon.03G0033920-1B/novel.21811/novel.13299/novel.12620	8	4	4
Cellular component	GO:0042644	chloroplast nucleoid	7/1545	89/74202	0.0026205	0.0402434	Sspon.06G0033690-1D/Sspon.06G0001160-2B/Sspon.06G0001160-1A/novel.68777/Sspon.01G0045090-1B/novel.60676/Sspon.07G0024080-1B	7	3	4
Biological process	GO:0009803	cinnamic acid metabolic process	5/1486	45/69448	0.002677	0.0337792	Sspon.04G0008040-7P/Sspon.04G0008040-9P/novel.31257/Sspon.04G0008040-5P/Sspon.04G0008040-10P	5	5	0
Molecular function	GO:0016702	oxidoreductase activity, acting on single donors with incorporation of molecular oxygen, incorporation of two atoms of oxygen	11/1639	190/76768	0.00275814	0.0244487	Sspon.03G0001370-1A/novel.9048/novel.17273/Sspon.03G0001400-2B/novel.25297/Sspon.01G0056620-1C/Sspon.01G0046850-1B/novel.20916/Sspon.03G0001400-1A/novel.27407/novel.14488	11	9	2
Molecular function	GO:0005544	calcium-dependent phospholipid binding	6/1639	66/76768	0.00286473	0.0247197	novel.54714/Sspon.07G0008990-1A/novel.56285/Sspon.07G0008980-3D/Sspon.07G0008980-1A/novel.69800	6	6	0
Molecular function	GO:0003755	peptidyl-prolyl cis-trans isomerase activity	15/1639	308/76768	0.00287402	0.0247197	novel.64850/novel.48830/Sspon.06G0007050-2B/novel.37602/novel.67743/Sspon.04G0012170-2B/Sspon.07G0016410-3C/Sspon.05G0026700-2C/Sspon.04G0003270-2B/novel.50760/Sspon.02G0023190-1P/novel.48826/Sspon.02G0007370-1A/novel.37816/novel.12214	15	12	3
Molecular function	GO:0004857	enzyme inhibitor activity	18/1639	402/76768	0.002892	0.0247197	Sspon.06G0007910-1A/Sspon.07G0015710-2P/novel.55273/Sspon.05G0025080-1B/Sspon.07G0027770-2D/Sspon.07G0015720-1A/novel.27582/novel.57091/Sspon.07G0015710-3P/Sspon.07G0027760-2C/Sspon.07G0015730-1A/Sspon.07G0005080-1A/Sspon.03G0019480-2C/Sspon.07G0015750-1A/Sspon.05G0025080-2D/Sspon.07G0015710-1A/novel.67155/novel.40852	18	17	1
Biological process	GO:0016132	brassinosteroid biosynthetic process	7/1486	89/69448	0.00304424	0.0381222	novel.31073/Sspon.04G0005430-1A/Sspon.02G0013240-1A/Sspon.02G0013240-3C/Sspon.04G0005430-3D/Sspon.02G0013240-2B/Sspon.02G0013240-4D	7	4	3
Molecular function	GO:0016645	oxidoreductase activity, acting on the CH-NH group of donors	9/1639	139/76768	0.00311445	0.0263079	Sspon.01G0005170-2B/Sspon.05G0002950-3C/Sspon.05G0002950-1A/Sspon.01G0005170-1A/novel.42566/novel.70096/Sspon.04G0002100-1A/Sspon.04G0002070-1A/Sspon.03G0038680-1C	9	5	4
Biological process	GO:0042537	benzene-containing compound metabolic process	11/1486	193/69448	0.003157	0.039237	Sspon.04G0008040-7P/Sspon.04G0008040-9P/novel.21706/novel.31257/Sspon.03G0002320-1A/Sspon.05G0004770-2D/Sspon.04G0008040-5P/Sspon.04G0008040-10P/novel.53491/Sspon.03G0002320-2B/Sspon.05G0014530-1A	11	6	5
Biological process	GO:0009694	jasmonic acid metabolic process	8/1486	114/69448	0.00322205	0.0397466	Sspon.01G0003030-4D/novel.64719/novel.63131/novel.11452/Sspon.08G0011550-2P/novel.5968/novel.7011/Sspon.08G0011550-2T	8	2	6
Biological process	GO:0009851	auxin biosynthetic process	9/1486	140/69448	0.00331072	0.040538	Sspon.02G0040080-1B/Sspon.01G0029520-1A/Sspon.03G0036240-3D/Sspon.01G0029520-3C/Sspon.03G0018960-4D/novel.49137/Sspon.03G0034820-2C/Sspon.01G0029520-4D/Sspon.06G0020860-1T	9	8	1
Molecular function	GO:0045551	cinnamyl-alcohol dehydrogenase activity	5/1639	48/76768	0.00352782	0.0291146	Sspon.02G0015000-1A/novel.13566/novel.19094/Sspon.02G0038100-1B/Sspon.02G0049870-1C	5	5	0
Molecular function	GO:0052747	sinapyl alcohol dehydrogenase activity	5/1639	48/76768	0.00352782	0.0291146	Sspon.02G0015000-1A/novel.13566/novel.19094/Sspon.02G0038100-1B/Sspon.02G0049870-1C	5	5	0
Molecular function	GO:0004802	transketolase activity	3/1639	15/76768	0.00364722	0.029758	novel.43395/novel.43396/Sspon.07G0011900-1A	3	0	3
Biological process	GO:0030186	melatonin metabolic process	4/1486	30/69448	0.003672	0.0443053	novel.41250/novel.41246/novel.59356/Sspon.07G0037160-1D	4	2	2
Biological process	GO:0030187	melatonin biosynthetic process	4/1486	30/69448	0.003672	0.0443053	novel.41250/novel.41246/novel.59356/Sspon.07G0037160-1D	4	2	2
Biological process	GO:0044242	cellular lipid catabolic process	15/1486	316/69448	0.00371302	0.0444756	novel.39312/novel.31073/Sspon.04G0005430-1A/novel.48539/Sspon.02G0013240-1A/Sspon.02G0013240-3C/Sspon.06G0016830-3D/Sspon.01G0047560-1T/novel.33088/Sspon.04G0005430-3D/Sspon.01G0047560-1B/Sspon.05G0012590-2C/Sspon.02G0013240-2B/Sspon.06G0016830-1A/Sspon.02G0013240-4D	15	7	8
Molecular function	GO:0000030	mannosyltransferase activity	8/1639	118/76768	0.00392816	0.0316901	novel.19348/Sspon.08G0009480-2B/novel.64656/novel.15737/Sspon.01G0031470-1A/Sspon.02G0035110-1B/Sspon.08G0009480-1A/novel.15944	8	4	4
Molecular function	GO:0019904	protein domain specific binding	10/1639	172/76768	0.0040872	0.0324613	Sspon.05G0016910-1A/Sspon.05G0016910-4D/Sspon.05G0016910-3C/Sspon.05G0016910-2B/Sspon.06G0005960-2C/Sspon.01G0046090-1P/Sspon.02G0035910-2D/novel.18632/Sspon.01G0046090-2C/Sspon.02G0035910-1B	10	8	2
Molecular function	GO:0015173	aromatic amino acid transmembrane transporter activity	4/1639	31/76768	0.00411417	0.0324613	novel.473/novel.7468/novel.2409/novel.2969	4	3	1
Biological process	GO:0033539	fatty acid beta-oxidation using acyl-CoA dehydrogenase	4/1486	31/69448	0.00414542	0.0492977	Sspon.06G0016830-3D/Sspon.01G0047560-1T/Sspon.01G0047560-1B/Sspon.06G0016830-1A	4	0	4
Biological process	GO:0009938	negative regulation of gibberellic acid mediated signaling pathway	5/1486	50/69448	0.00425309	0.049981	Sspon.07G0010240-4D/Sspon.07G0010240-3C/Sspon.07G0010240-1P/Sspon.07G0010240-2B/Sspon.08G0004840-4P	5	0	5
Biological process	GO:0006638	neutral lipid metabolic process	8/1486	120/69448	0.00440187	0.049981	Sspon.02G0010590-3C/Sspon.02G0010590-1A/novel.18797/Sspon.03G0014240-2B/Sspon.03G0033920-1B/novel.21811/novel.13299/novel.12620	8	4	4
Biological process	GO:0006639	acylglycerol metabolic process	8/1486	120/69448	0.00440187	0.049981	Sspon.02G0010590-3C/Sspon.02G0010590-1A/novel.18797/Sspon.03G0014240-2B/Sspon.03G0033920-1B/novel.21811/novel.13299/novel.12620	8	4	4
Biological process	GO:0006554	lysine catabolic process	3/1486	16/69448	0.00444477	0.049981	novel.70096/Sspon.04G0002100-1A/Sspon.04G0002070-1A	3	0	3
Biological process	GO:0019474	L-lysine catabolic process to acetyl-CoA	3/1486	16/69448	0.00444477	0.049981	novel.70096/Sspon.04G0002100-1A/Sspon.04G0002070-1A	3	0	3
Biological process	GO:0019477	L-lysine catabolic process	3/1486	16/69448	0.00444477	0.049981	novel.70096/Sspon.04G0002100-1A/Sspon.04G0002070-1A	3	0	3
Biological process	GO:0033512	L-lysine catabolic process to acetyl-CoA via saccharopine	3/1486	16/69448	0.00444477	0.049981	novel.70096/Sspon.04G0002100-1A/Sspon.04G0002070-1A	3	0	3
Biological process	GO:0046440	L-lysine metabolic process	3/1486	16/69448	0.00444477	0.049981	novel.70096/Sspon.04G0002100-1A/Sspon.04G0002070-1A	3	0	3
Molecular function	GO:0070568	guanylyltransferase activity	5/1639	51/76768	0.00459269	0.0358429	Sspon.07G0020070-4D/Sspon.07G0020070-2B/novel.22916/Sspon.07G0020070-1A/Sspon.07G0020070-3C	5	5	0
Cellular component	GO:0031306	intrinsic component of mitochondrial outer membrane	4/1545	33/74202	0.00473644	0.0636459	novel.68982/Sspon.07G0010030-1A/novel.69112/Sspon.07G0010030-2B	4	4	0
Cellular component	GO:0031307	integral component of mitochondrial outer membrane	4/1545	33/74202	0.00473644	0.0636459	novel.68982/Sspon.07G0010030-1A/novel.69112/Sspon.07G0010030-2B	4	4	0
Biological process	GO:0034599	cellular response to oxidative stress	13/1486	263/69448	0.00475879	0.0531505	Sspon.04G0010390-3P/Sspon.05G0014310-2B/Sspon.05G0014310-3C/Sspon.05G0024210-2D/novel.69206/Sspon.05G0014310-4D/novel.44735/Sspon.05G0024210-1B/Sspon.05G0014310-1A/Sspon.08G0002130-3D/Sspon.08G0002130-2B/novel.47199/novel.51360	13	8	5
Molecular function	GO:0004499	N,N-dimethylaniline monooxygenase activity	7/1639	97/76768	0.00484959	0.0374409	Sspon.05G0014320-3C/Sspon.02G0040080-1B/Sspon.05G0014320-1A/Sspon.02G0008520-2C/Sspon.02G0008510-2D/Sspon.05G0014320-4D/Sspon.03G0034820-2C	7	4	3
Biological process	GO:0010132	dhurrin biosynthetic process	5/1486	52/69448	0.00503777	0.0558889	Sspon.08G0020330-1B/novel.19643/novel.51646/novel.51942/Sspon.08G0007140-2B	5	2	3
Biological process	GO:0051291	protein heterooligomerization	6/1486	74/69448	0.00511236	0.0563382	novel.66704/Sspon.05G0037670-1D/Sspon.02G0019440-2B/Sspon.04G0007950-3C/novel.66706/Sspon.08G0000830-3C	6	5	1
Biological process	GO:1902584	positive regulation of response to water deprivation	7/1486	98/69448	0.00518578	0.0567688	Sspon.01G0042440-1B/Sspon.04G0011240-1A/novel.31514/novel.52694/Sspon.04G0011240-1P/Sspon.04G0011240-3C/Sspon.01G0042440-2D	7	0	7
Molecular function	GO:0042879	aldonate transmembrane transporter activity	3/1639	17/76768	0.00528027	0.0403323	novel.15798/novel.15800/novel.6095	3	3	0
Cellular component	GO:0030014	CCR4-NOT complex	5/1545	54/74202	0.0052872	0.0668675	novel.68530/Sspon.05G0000340-2C/Sspon.05G0000340-1A/Sspon.02G0049710-1C/novel.68531	5	0	5
Biological process	GO:0042873	aldonate transmembrane transport	3/1486	17/69448	0.00531201	0.0576924	novel.15798/novel.15800/novel.6095	3	3	0
Biological process	GO:0019756	cyanogenic glycoside biosynthetic process	5/1486	53/69448	0.00546624	0.0576924	Sspon.08G0020330-1B/novel.19643/novel.51646/novel.51942/Sspon.08G0007140-2B	5	2	3
Biological process	GO:0032352	positive regulation of hormone metabolic process	5/1486	53/69448	0.00546624	0.0576924	Sspon.03G0018230-3D/novel.24399/Sspon.03G0018960-4D/novel.34733/Sspon.06G0020860-1T	5	2	3
Biological process	GO:0042341	cyanogenic glycoside metabolic process	5/1486	53/69448	0.00546624	0.0576924	Sspon.08G0020330-1B/novel.19643/novel.51646/novel.51942/Sspon.08G0007140-2B	5	2	3
Biological process	GO:0032350	regulation of hormone metabolic process	10/1486	179/69448	0.00547058	0.0576924	Sspon.03G0018230-3D/novel.24399/Sspon.01G0029520-1A/Sspon.01G0029520-3C/novel.53491/Sspon.03G0018960-4D/novel.49137/novel.34733/Sspon.01G0029520-4D/Sspon.06G0020860-1T	10	6	4
Biological process	GO:1905268	negative regulation of chromatin organization	7/1486	99/69448	0.00547956	0.0576924	novel.24690/novel.28553/novel.17706/Sspon.03G0022660-1A/Sspon.03G0022660-2C/Sspon.02G0015230-4D/novel.51822	7	0	7
Biological process	GO:0009644	response to high light intensity	12/1486	238/69448	0.00560247	0.0586132	Sspon.06G0033690-1D/Sspon.06G0001160-2B/Sspon.06G0001160-1A/Sspon.08G0001250-3C/Sspon.04G0002270-1A/Sspon.06G0005960-2C/Sspon.08G0001250-4D/Sspon.01G0046490-1B/Sspon.08G0011150-4D/Sspon.08G0002130-3D/Sspon.08G0002130-2B/Sspon.08G0001250-2B	12	9	3
Biological process	GO:0055129	L-proline biosynthetic process	4/1486	34/69448	0.00580862	0.0603878	Sspon.03G0002750-1A/Sspon.03G0002750-3D/novel.8924/Sspon.01G0026110-2B	4	0	4
Biological process	GO:1900150	regulation of defense response to fungus	13/1486	270/69448	0.00589897	0.0606265	novel.31205/novel.52694/Sspon.05G0026100-3D/novel.34737/novel.11849/Sspon.05G0026100-1B/Sspon.02G0000920-4D/novel.66338/novel.1861/Sspon.04G0002540-1P/Sspon.03G0015260-3C/novel.65064/novel.11664	13	9	4
Biological process	GO:2001251	negative regulation of chromosome organization	9/1486	153/69448	0.00590494	0.0606265	novel.24690/novel.28553/novel.17706/Sspon.03G0022660-1A/Sspon.03G0022660-2C/novel.69358/novel.62016/Sspon.02G0015230-4D/novel.51822	9	2	7
Biological process	GO:0009073	aromatic amino acid family biosynthetic process	12/1486	241/69448	0.00617028	0.0629598	Sspon.01G0039980-1P/novel.10091/Sspon.01G0039980-2P/Sspon.01G0039980-3P/Sspon.01G0040850-1P/novel.913/Sspon.01G0039980-1B/Sspon.01G0039980-2C/Sspon.03G0018960-4D/Sspon.01G0011400-1A/Sspon.07G0008350-1A/Sspon.06G0020860-1T	12	11	1
Molecular function	GO:0008940	nitrate reductase activity	3/1639	18/76768	0.00623661	0.0471356	Sspon.06G0004940-2B/Sspon.06G0004940-3C/Sspon.06G0004940-1A	3	3	0
Biological process	GO:0090357	regulation of tryptophan metabolic process	3/1486	18/69448	0.00627389	0.0636242	Sspon.03G0018960-4D/novel.49137/Sspon.06G0020860-1T	3	3	0
Molecular function	GO:0008964	phosphoenolpyruvate carboxylase activity	4/1639	35/76768	0.00640092	0.0478735	Sspon.08G0020640-2D/novel.65292/novel.60060/novel.61419	4	4	0
Biological process	GO:0006308	DNA catabolic process	4/1486	35/69448	0.00644868	0.0646041	novel.42434/Sspon.05G0031550-1P/Sspon.04G0034590-2D/Sspon.03G0035600-1B	4	0	4
Biological process	GO:0009068	aspartate family amino acid catabolic process	4/1486	35/69448	0.00644868	0.0646041	novel.70096/Sspon.04G0002100-1A/Sspon.05G0013130-1A/Sspon.04G0002070-1A	4	1	3
Cellular component	GO:0035097	histone methyltransferase complex	7/1545	105/74202	0.00651483	0.077816	novel.24690/novel.28553/novel.17706/Sspon.03G0022660-1A/Sspon.03G0022660-2C/Sspon.06G0011840-3D/novel.51822	7	0	7
Biological process	GO:0006521	regulation of cellular amino acid metabolic process	6/1486	78/69448	0.00659888	0.0649282	Sspon.03G0018230-3D/novel.24399/Sspon.03G0018960-4D/novel.49137/novel.34733/Sspon.06G0020860-1T	6	3	3
Biological process	GO:0019853	L-ascorbic acid biosynthetic process	6/1486	78/69448	0.00659888	0.0649282	Sspon.07G0020070-4D/Sspon.07G0020070-2B/novel.22916/Sspon.07G0020070-1A/Sspon.07G0020070-3C/Sspon.08G0007290-1A	6	5	1
Biological process	GO:0033238	regulation of cellular amine metabolic process	6/1486	78/69448	0.00659888	0.0649282	Sspon.03G0018230-3D/novel.24399/Sspon.03G0018960-4D/novel.49137/novel.34733/Sspon.06G0020860-1T	6	3	3
Biological process	GO:1901000	regulation of response to salt stress	13/1486	275/69448	0.00683924	0.0667495	Sspon.01G0042440-1B/Sspon.04G0011240-1A/novel.31514/novel.68039/novel.52694/Sspon.04G0011240-1P/Sspon.05G0000880-2C/Sspon.04G0011240-3C/Sspon.01G0042440-2D/Sspon.01G0033840-3C/Sspon.05G0004600-1A/novel.50683/Sspon.01G0052190-1P	13	2	11
Biological process	GO:0006559	L-phenylalanine catabolic process	5/1486	56/69448	0.00690512	0.0667495	Sspon.04G0008040-7P/Sspon.04G0008040-9P/novel.31257/Sspon.04G0008040-5P/Sspon.04G0008040-10P	5	5	0
Biological process	GO:1902222	erythrose 4-phosphate/phosphoenolpyruvate family amino acid catabolic process	5/1486	56/69448	0.00690512	0.0667495	Sspon.04G0008040-7P/Sspon.04G0008040-9P/novel.31257/Sspon.04G0008040-5P/Sspon.04G0008040-10P	5	5	0
Biological process	GO:0015977	carbon fixation	8/1486	130/69448	0.00707315	0.0679763	Sspon.08G0020640-2D/novel.65292/novel.60060/Sspon.02G0009220-4D/novel.43395/novel.43396/novel.61419/Sspon.07G0011900-1A	8	5	3
Molecular function	GO:0042973	glucan endo-1,3-beta-D-glucosidase activity	10/1639	187/76768	0.00726758	0.0537951	Sspon.06G0019020-1A/novel.49612/novel.49613/Sspon.06G0019020-2B/Sspon.06G0019020-3C/novel.5461/novel.43206/Sspon.06G0019020-4D/Sspon.04G0010880-1P/novel.2180	10	1	9
Molecular function	GO:0016859	cis-trans isomerase activity	15/1639	343/76768	0.0075949	0.0556442	novel.64850/novel.48830/Sspon.06G0007050-2B/novel.37602/novel.67743/Sspon.04G0012170-2B/Sspon.07G0016410-3C/Sspon.05G0026700-2C/Sspon.04G0003270-2B/novel.50760/Sspon.02G0023190-1P/novel.48826/Sspon.02G0007370-1A/novel.37816/novel.12214	15	12	3
Biological process	GO:0050898	nitrile metabolic process	5/1486	58/69448	0.00799959	0.0759961	Sspon.08G0020330-1B/novel.19643/novel.51646/novel.51942/Sspon.08G0007140-2B	5	2	3
Biological process	GO:0080028	nitrile biosynthetic process	5/1486	58/69448	0.00799959	0.0759961	Sspon.08G0020330-1B/novel.19643/novel.51646/novel.51942/Sspon.08G0007140-2B	5	2	3
Molecular function	GO:0043546	molybdopterin cofactor binding	3/1639	20/76768	0.00844128	0.0612206	Sspon.06G0004940-2B/Sspon.06G0004940-3C/Sspon.06G0004940-1A	3	3	0
Biological process	GO:0042126	nitrate metabolic process	9/1486	162/69448	0.00846481	0.0795019	novel.30861/Sspon.04G0002730-1A/Sspon.04G0002730-2C/Sspon.06G0004940-2B/Sspon.06G0004940-3C/novel.30863/Sspon.03G0018550-1A/Sspon.06G0004940-1A/novel.53491	9	8	1
Biological process	GO:0042128	nitrate assimilation	9/1486	162/69448	0.00846481	0.0795019	novel.30861/Sspon.04G0002730-1A/Sspon.04G0002730-2C/Sspon.06G0004940-2B/Sspon.06G0004940-3C/novel.30863/Sspon.03G0018550-1A/Sspon.06G0004940-1A/novel.53491	9	8	1
Molecular function	GO:0015368	calcium:cation antiporter activity	4/1639	38/76768	0.00858106	0.061612	novel.15558/novel.57305/novel.10108/novel.15555	4	0	4
Molecular function	GO:0005388	calcium-transporting ATPase activity	6/1639	83/76768	0.00878338	0.0624403	novel.401/Sspon.01G0005740-1A/Sspon.07G0014910-2C/novel.58691/Sspon.07G0014910-1A/Sspon.07G0014910-3D	6	0	6
Biological process	GO:0019852	L-ascorbic acid metabolic process	6/1486	83/69448	0.00886931	0.0828303	Sspon.07G0020070-4D/Sspon.07G0020070-2B/novel.22916/Sspon.07G0020070-1A/Sspon.07G0020070-3C/Sspon.08G0007290-1A	6	5	1
Biological process	GO:0016128	phytosteroid metabolic process	9/1486	164/69448	0.00913322	0.0848158	novel.31073/Sspon.04G0005430-1A/Sspon.02G0013240-1A/Sspon.02G0013240-3C/novel.64309/Sspon.04G0005430-3D/novel.60409/Sspon.02G0013240-2B/Sspon.02G0013240-4D	9	5	4
Biological process	GO:0009638	phototropism	5/1486	60/69448	0.00920889	0.0850407	Sspon.05G0021020-2P/Sspon.05G0021020-3P/novel.53658/Sspon.07G0017970-1A/Sspon.07G0017970-2B	5	5	0
Biological process	GO:0009060	aerobic respiration	13/1486	286/69448	0.00932588	0.0856427	novel.38993/Sspon.02G0006430-3D/novel.39325/Sspon.05G0008290-2B/Sspon.08G0020640-2D/Sspon.05G0008290-1A/novel.65292/Sspon.02G0006430-2B/novel.60060/novel.61419/Sspon.05G0008290-4D/Sspon.03G0031040-1B/Sspon.03G0010040-4D	13	4	9
Biological process	GO:0006778	porphyrin-containing compound metabolic process	16/1486	384/69448	0.00940932	0.0859316	Sspon.06G0004350-3C/Sspon.06G0004350-1A/Sspon.06G0004350-1P/Sspon.03G0037420-1B/Sspon.03G0037420-2C/Sspon.06G0004350-2B/novel.6373/novel.36336/novel.1832/Sspon.01G0042570-1B/Sspon.05G0000740-1A/Sspon.01G0042570-2C/Sspon.01G0024450-3D/Sspon.06G0009160-1P/Sspon.03G0037420-1T/Sspon.03G0016540-1A	16	7	9
Biological process	GO:0043650	dicarboxylic acid biosynthetic process	7/1486	110/69448	0.00958963	0.087097	Sspon.01G0039980-1P/novel.10091/Sspon.01G0039980-2P/Sspon.01G0039980-3P/Sspon.01G0039980-1B/Sspon.01G0039980-2C/Sspon.01G0011400-1A	7	7	0
Biological process	GO:0051176	positive regulation of sulfur metabolic process	3/1486	21/69448	0.00975072	0.0880762	Sspon.03G0018230-3D/novel.24399/novel.34733	3	0	3
Biological process	GO:0042435	indole-containing compound biosynthetic process	9/1486	166/69448	0.00984078	0.0884065	novel.41250/novel.41246/novel.59356/Sspon.03G0018960-4D/novel.49137/Sspon.07G0037160-1D/Sspon.01G0052190-1P/Sspon.07G0008350-1A/Sspon.06G0020860-1T	9	5	4
Biological process	GO:0018904	ether metabolic process	7/1486	111/69448	0.0100511	0.0898083	Sspon.05G0024210-2D/Sspon.06G0007130-1A/novel.44735/Sspon.05G0024210-1B/Sspon.06G0007130-2B/novel.47199/Sspon.05G0014530-1A	7	0	7
Biological process	GO:0042430	indole-containing compound metabolic process	11/1486	227/69448	0.0103086	0.0916134	novel.41250/Sspon.03G0002320-1A/novel.41246/novel.59356/Sspon.03G0018960-4D/novel.49137/Sspon.03G0002320-2B/Sspon.07G0037160-1D/Sspon.01G0052190-1P/Sspon.07G0008350-1A/Sspon.06G0020860-1T	11	5	6
Biological process	GO:0043173	nucleotide salvage	7/1486	113/69448	0.0110223	0.0974328	Sspon.07G0010030-1T/novel.68982/Sspon.07G0010030-1A/novel.52882/novel.69112/Sspon.02G0010890-3P/Sspon.07G0010030-2B	7	6	1
Biological process	GO:0055088	lipid homeostasis	8/1486	141/69448	0.011258	0.0989861	novel.31073/Sspon.04G0005430-1A/Sspon.02G0013240-1A/Sspon.02G0013240-3C/novel.64309/Sspon.04G0005430-3D/Sspon.02G0013240-2B/Sspon.02G0013240-4D	8	5	3
Biological process	GO:0009850	auxin metabolic process	10/1486	201/69448	0.0118629	0.103753	Sspon.02G0040080-1B/novel.68698/Sspon.01G0029520-1A/Sspon.03G0036240-3D/Sspon.01G0029520-3C/Sspon.03G0018960-4D/novel.49137/Sspon.03G0034820-2C/Sspon.01G0029520-4D/Sspon.06G0020860-1T	10	9	1
Molecular function	GO:0004022	alcohol dehydrogenase (NAD) activity	5/1639	64/76768	0.0118927	0.0837156	Sspon.05G0034560-1C/Sspon.01G0051180-2D/Sspon.01G0038180-1B/Sspon.05G0016040-1P/novel.37863	5	5	0
Biological process	GO:0010196	nonphotochemical quenching	4/1486	42/69448	0.0122582	0.106088	Sspon.05G0016910-1A/Sspon.05G0016910-4D/Sspon.05G0016910-3C/Sspon.05G0016910-2B	4	4	0
Biological process	GO:1990066	energy quenching	4/1486	42/69448	0.0122582	0.106088	Sspon.05G0016910-1A/Sspon.05G0016910-4D/Sspon.05G0016910-3C/Sspon.05G0016910-2B	4	4	0
Biological process	GO:0009809	lignin biosynthetic process	13/1486	297/69448	0.0124695	0.106655	novel.9088/novel.32164/Sspon.02G0015000-1A/Sspon.01G0027310-3C/Sspon.02G0011470-2B/novel.13566/novel.19094/Sspon.02G0015120-3D/Sspon.01G0027310-1A/Sspon.02G0038100-1B/Sspon.04G0016880-2C/Sspon.04G0000980-1A/Sspon.02G0049870-1C	13	11	2
Biological process	GO:0047484	regulation of response to osmotic stress	13/1486	297/69448	0.0124695	0.106655	Sspon.01G0042440-1B/Sspon.04G0011240-1A/novel.31514/novel.68039/novel.52694/Sspon.04G0011240-1P/Sspon.05G0000880-2C/Sspon.04G0011240-3C/Sspon.01G0042440-2D/Sspon.01G0033840-3C/Sspon.05G0004600-1A/novel.50683/Sspon.01G0052190-1P	13	2	11
Biological process	GO:0046165	alcohol biosynthetic process	12/1486	265/69448	0.0125173	0.106655	Sspon.02G0039900-1B/Sspon.02G0039900-2C/Sspon.02G0039900-3D/Sspon.08G0023170-1B/novel.17273/Sspon.05G0000880-2C/Sspon.01G0005150-3D/Sspon.01G0020280-3D/Sspon.01G0005150-2B/novel.11206/novel.14488/novel.9160	12	3	9
Biological process	GO:0033013	tetrapyrrole metabolic process	16/1486	397/69448	0.0125888	0.106714	Sspon.06G0004350-3C/Sspon.06G0004350-1A/Sspon.06G0004350-1P/Sspon.03G0037420-1B/Sspon.03G0037420-2C/Sspon.06G0004350-2B/novel.6373/novel.36336/novel.1832/Sspon.01G0042570-1B/Sspon.05G0000740-1A/Sspon.01G0042570-2C/Sspon.01G0024450-3D/Sspon.06G0009160-1P/Sspon.03G0037420-1T/Sspon.03G0016540-1A	16	7	9
Molecular function	GO:0090447	glycerol-3-phosphate 2-O-acyltransferase activity	5/1639	65/76768	0.0126628	0.0882711	novel.27357/novel.27359/novel.67859/novel.27360/Sspon.07G0023390-2C	5	2	3
Biological process	GO:0090421	embryonic meristem initiation	5/1486	65/69448	0.0127698	0.107696	Sspon.02G0031110-3D/novel.17755/Sspon.02G0031110-1A/Sspon.02G0031110-2C/novel.67536	5	1	4
Cellular component	GO:0009543	chloroplast thylakoid lumen	10/1545	209/74202	0.0128267	0.134418	Sspon.01G0029400-2B/novel.48830/Sspon.06G0007050-2B/Sspon.01G0029400-1A/Sspon.04G0003270-2B/novel.50760/Sspon.02G0023190-1P/novel.48826/Sspon.02G0007370-1A/Sspon.01G0020850-1A	10	7	3
Cellular component	GO:0031978	plastid thylakoid lumen	10/1545	209/74202	0.0128267	0.134418	Sspon.01G0029400-2B/novel.48830/Sspon.06G0007050-2B/Sspon.01G0029400-1A/Sspon.04G0003270-2B/novel.50760/Sspon.02G0023190-1P/novel.48826/Sspon.02G0007370-1A/Sspon.01G0020850-1A	10	7	3
Cellular component	GO:0009508	plastid chromosome	4/1545	44/74202	0.0131292	0.134418	Sspon.02G0035910-2D/novel.18632/Sspon.07G0000730-2B/Sspon.02G0035910-1B	4	3	1
Biological process	GO:0000289	nuclear-transcribed mRNA poly(A) tail shortening	4/1486	43/69448	0.0132914	0.110963	novel.68530/Sspon.05G0000340-2C/Sspon.05G0000340-1A/novel.68531	4	0	4
Biological process	GO:0051646	mitochondrion localization	4/1486	43/69448	0.0132914	0.110963	novel.8924/novel.21634/Sspon.01G0026110-2B/novel.21689	4	2	2
Molecular function	GO:0015081	sodium ion transmembrane transporter activity	6/1639	91/76768	0.0134575	0.0929083	novel.15558/novel.19277/novel.57305/novel.10108/novel.15555/novel.36068	6	2	4
Biological process	GO:0036294	cellular response to decreased oxygen levels	5/1486	66/69448	0.0135793	0.112233	Sspon.05G0014320-3C/Sspon.05G0014320-1A/Sspon.02G0008520-2C/Sspon.02G0008510-2D/Sspon.05G0014320-4D	5	3	2
Biological process	GO:0071453	cellular response to oxygen levels	5/1486	66/69448	0.0135793	0.112233	Sspon.05G0014320-3C/Sspon.05G0014320-1A/Sspon.02G0008520-2C/Sspon.02G0008510-2D/Sspon.05G0014320-4D	5	3	2
Biological process	GO:2000070	regulation of response to water deprivation	10/1486	206/69448	0.0138888	0.11422	Sspon.01G0042440-1B/Sspon.04G0011240-1A/novel.31514/novel.52694/Sspon.04G0011240-1P/Sspon.04G0011240-3C/Sspon.01G0042440-2D/novel.53491/Sspon.02G0051480-1C/Sspon.02G0018970-1A	10	0	10
Molecular function	GO:0004683	calmodulin-dependent protein kinase activity	10/1639	207/76768	0.0141385	0.0966806	novel.10106/novel.68039/novel.30558/Sspon.02G0047070-2D/Sspon.04G0019450-1A/Sspon.05G0004600-1A/Sspon.07G0001090-2B/Sspon.04G0019450-2D/Sspon.07G0001090-3D/Sspon.01G0002820-1A	10	2	8
Biological process	GO:0042136	neurotransmitter biosynthetic process	6/1486	92/69448	0.0142777	0.116261	Sspon.06G0004940-2B/Sspon.05G0013130-1A/Sspon.06G0004940-3C/Sspon.03G0008370-2P/Sspon.06G0004940-1A/novel.2023	6	6	0
Biological process	GO:0042938	dipeptide transport	6/1486	92/69448	0.0142777	0.116261	novel.25232/novel.67557/Sspon.01G0027370-3C/novel.67558/Sspon.03G0000940-1A/Sspon.01G0027370-2B	6	4	2
Biological process	GO:1901804	beta-glucoside metabolic process	5/1486	67/69448	0.0144226	0.116295	Sspon.08G0020330-1B/novel.19643/novel.51646/novel.51942/Sspon.08G0007140-2B	5	2	3
Biological process	GO:1901806	beta-glucoside biosynthetic process	5/1486	67/69448	0.0144226	0.116295	Sspon.08G0020330-1B/novel.19643/novel.51646/novel.51942/Sspon.08G0007140-2B	5	2	3
Biological process	GO:0016129	phytosteroid biosynthetic process	7/1486	120/69448	0.0149587	0.120033	novel.31073/Sspon.04G0005430-1A/Sspon.02G0013240-1A/Sspon.02G0013240-3C/Sspon.04G0005430-3D/Sspon.02G0013240-2B/Sspon.02G0013240-4D	7	4	3
Molecular function	GO:0046912	transferase activity, transferring acyl groups, acyl groups converted into alkyl on transfer	5/1639	68/76768	0.0151736	0.10278	novel.38993/Sspon.05G0008290-2B/Sspon.05G0008290-1A/Sspon.05G0008290-4D/Sspon.01G0001090-3C	5	0	5
Biological process	GO:0016138	glycoside biosynthetic process	5/1486	68/69448	0.0153003	0.12218	Sspon.08G0020330-1B/novel.19643/novel.51646/novel.51942/Sspon.08G0007140-2B	5	2	3
Cellular component	GO:0034708	methyltransferase complex	7/1545	124/74202	0.0154111	0.150173	novel.24690/novel.28553/novel.17706/Sspon.03G0022660-1A/Sspon.03G0022660-2C/Sspon.06G0011840-3D/novel.51822	7	0	7
Biological process	GO:2001057	reactive nitrogen species metabolic process	9/1486	179/69448	0.0154884	0.122749	novel.30861/Sspon.04G0002730-1A/Sspon.04G0002730-2C/Sspon.06G0004940-2B/Sspon.06G0004940-3C/novel.30863/Sspon.03G0018550-1A/Sspon.06G0004940-1A/novel.53491	9	8	1
Biological process	GO:0006656	phosphatidylcholine biosynthetic process	4/1486	45/69448	0.01552	0.122749	novel.57849/novel.15208/novel.54173/Sspon.03G0008370-2P	4	4	0
Molecular function	GO:0120013	intermembrane lipid transfer activity	3/1639	25/76768	0.0157393	0.105615	novel.33180/Sspon.01G0047090-3D/Sspon.08G0023270-1B	3	2	1
Biological process	GO:0006809	nitric oxide biosynthetic process	3/1486	25/69448	0.0158298	0.124604	Sspon.06G0004940-2B/Sspon.06G0004940-3C/Sspon.06G0004940-1A	3	3	0
Cellular component	GO:0000152	nuclear ubiquitin ligase complex	6/1545	97/74202	0.016065	0.150173	novel.24690/novel.28553/novel.17706/Sspon.03G0022660-1A/Sspon.03G0022660-2C/novel.51822	6	0	6
Biological process	GO:0045860	positive regulation of protein kinase activity	12/1486	275/69448	0.0162986	0.127685	Sspon.07G0002940-4D/Sspon.07G0002940-2T/Sspon.03G0008210-1A/Sspon.07G0002940-3C/novel.11849/novel.52356/Sspon.03G0008210-2B/Sspon.03G0008210-4D/Sspon.03G0008210-1P/novel.65064/novel.34733/Sspon.04G0017000-2C	12	3	9
Molecular function	GO:0016759	cellulose synthase activity	9/1639	181/76768	0.016335	0.106623	novel.15939/novel.19348/Sspon.08G0009480-2B/novel.64656/novel.15737/Sspon.02G0035110-1B/Sspon.08G0009480-1A/novel.15944/Sspon.07G0025770-2D	9	6	3
Molecular function	GO:0016760	cellulose synthase (UDP-forming) activity	9/1639	181/76768	0.016335	0.106623	novel.15939/novel.19348/Sspon.08G0009480-2B/novel.64656/novel.15737/Sspon.02G0035110-1B/Sspon.08G0009480-1A/novel.15944/Sspon.07G0025770-2D	9	6	3
Molecular function	GO:0099516	ion antiporter activity	9/1639	181/76768	0.016335	0.106623	novel.15558/novel.19277/novel.57305/novel.10108/novel.15555/novel.70278/Sspon.04G0015320-1P/Sspon.03G0018500-3D/Sspon.04G0015320-3C	9	3	6
Biological process	GO:0006188	IMP biosynthetic process	6/1486	95/69448	0.0165008	0.12866	Sspon.07G0010030-1T/novel.68982/Sspon.07G0010030-1A/novel.52882/novel.69112/Sspon.07G0010030-2B	6	6	0
Biological process	GO:0010600	regulation of auxin biosynthetic process	4/1486	46/69448	0.016717	0.129734	Sspon.01G0029520-1A/Sspon.01G0029520-3C/novel.49137/Sspon.01G0029520-4D	4	4	0
Biological process	GO:0015714	phosphoenolpyruvate transport	3/1486	26/69448	0.017615	0.135431	novel.15798/novel.15800/Sspon.03G0018500-3D	3	3	0
Biological process	GO:0046209	nitric oxide metabolic process	3/1486	26/69448	0.017615	0.135431	Sspon.06G0004940-2B/Sspon.06G0004940-3C/Sspon.06G0004940-1A	3	3	0
Cellular component	GO:0000229	cytoplasmic chromosome	4/1545	48/74202	0.0176359	0.157988	Sspon.02G0035910-2D/novel.18632/Sspon.07G0000730-2B/Sspon.02G0035910-1B	4	3	1
Biological process	GO:0055074	calcium ion homeostasis	4/1486	47/69448	0.0179702	0.137334	novel.15558/novel.57305/novel.10108/novel.15555	4	0	4
Molecular function	GO:0015662	ATPase activity, coupled to transmembrane movement of ions, phosphorylative mechanism	9/1639	184/76768	0.0179789	0.114221	novel.401/Sspon.01G0005740-1A/novel.4242/Sspon.07G0014910-2C/novel.5385/novel.58691/Sspon.07G0014910-1A/Sspon.07G0014910-3D/Sspon.02G0023130-1A	9	2	7
Molecular function	GO:0004535	poly(A)-specific ribonuclease activity	5/1639	71/76768	0.0179967	0.114221	novel.68530/Sspon.05G0000340-2C/Sspon.05G0000340-1A/Sspon.02G0049710-1C/novel.68531	5	0	5
Biological process	GO:0006662	glycerol ether metabolic process	6/1486	97/69448	0.0181088	0.137334	Sspon.05G0024210-2D/Sspon.06G0007130-1A/novel.44735/Sspon.05G0024210-1B/Sspon.06G0007130-2B/novel.47199	6	0	6
Biological process	GO:0009773	photosynthetic electron transport in photosystem I	5/1486	71/69448	0.0181451	0.137334	Sspon.02G0011900-2C/Sspon.02G0035910-2D/novel.18632/Sspon.02G0035910-1B/Sspon.05G0010200-1A	5	4	1
Biological process	GO:0071941	nitrogen cycle metabolic process	9/1486	184/69448	0.0181949	0.137334	novel.30861/Sspon.04G0002730-1A/Sspon.04G0002730-2C/Sspon.06G0004940-2B/Sspon.06G0004940-3C/novel.30863/Sspon.03G0018550-1A/Sspon.06G0004940-1A/novel.53491	9	8	1
Molecular function	GO:0008843	endochitinase activity	2/1639	10/76768	0.0182945	0.114221	novel.66652/novel.62224	2	0	2
Molecular function	GO:0015120	phosphoglycerate transmembrane transporter activity	2/1639	10/76768	0.0182945	0.114221	novel.15798/novel.15800	2	2	0
Molecular function	GO:0019825	oxygen binding	2/1639	10/76768	0.0182945	0.114221	Sspon.07G0004160-3D/novel.60812	2	2	0
Biological process	GO:0015713	phosphoglycerate transmembrane transport	2/1486	10/69448	0.01837	0.138026	novel.15798/novel.15800	2	2	0
Biological process	GO:0001934	positive regulation of protein phosphorylation	12/1486	281/69448	0.0189472	0.141433	Sspon.07G0002940-4D/Sspon.07G0002940-2T/Sspon.03G0008210-1A/Sspon.07G0002940-3C/novel.11849/novel.52356/Sspon.03G0008210-2B/Sspon.03G0008210-4D/Sspon.03G0008210-1P/novel.65064/novel.34733/Sspon.04G0017000-2C	12	3	9
Biological process	GO:0006595	polyamine metabolic process	5/1486	72/69448	0.0191657	0.141433	Sspon.05G0002950-3C/Sspon.05G0002950-1A/novel.42566/Sspon.08G0016340-3D/Sspon.08G0016340-1A	5	3	2
Biological process	GO:0016137	glycoside metabolic process	5/1486	72/69448	0.0191657	0.141433	Sspon.08G0020330-1B/novel.19643/novel.51646/novel.51942/Sspon.08G0007140-2B	5	2	3
Biological process	GO:0043928	exonucleolytic nuclear-transcribed mRNA catabolic process involved in deadenylation-dependent decay	5/1486	72/69448	0.0191657	0.141433	novel.68530/Sspon.05G0000340-2C/Sspon.05G0000340-1A/Sspon.02G0049710-1C/novel.68531	5	0	5
Cellular component	GO:0009514	glyoxysome	6/1545	101/74202	0.0192321	0.164132	novel.38993/Sspon.02G0006430-3D/Sspon.05G0008290-2B/Sspon.05G0008290-1A/Sspon.02G0006430-2B/Sspon.05G0008290-4D	6	0	6
Molecular function	GO:0071917	triose-phosphate transmembrane transporter activity	3/1639	27/76768	0.0193973	0.120063	novel.15798/novel.15800/Sspon.03G0018500-3D	3	3	0
Biological process	GO:0015717	triose phosphate transport	3/1486	27/69448	0.0195077	0.142682	novel.15798/novel.15800/Sspon.03G0018500-3D	3	3	0
Biological process	GO:0035436	triose phosphate transmembrane transport	3/1486	27/69448	0.0195077	0.142682	novel.15798/novel.15800/Sspon.03G0018500-3D	3	3	0
Cellular component	GO:0031977	thylakoid lumen	11/1545	257/74202	0.0198485	0.164132	Sspon.01G0029400-2B/novel.48830/Sspon.06G0007050-2B/Sspon.01G0029400-1A/Sspon.07G0016410-3C/Sspon.04G0003270-2B/novel.50760/Sspon.02G0023190-1P/novel.48826/Sspon.02G0007370-1A/Sspon.01G0020850-1A	11	7	4
Biological process	GO:0009808	lignin metabolic process	16/1486	420/69448	0.0202098	0.147167	novel.39786/novel.9088/novel.32164/Sspon.02G0015000-1A/Sspon.01G0027310-3C/novel.39787/Sspon.02G0011470-2B/novel.13566/novel.17474/novel.19094/Sspon.02G0015120-3D/Sspon.01G0027310-1A/Sspon.02G0038100-1B/Sspon.04G0016880-2C/Sspon.04G0000980-1A/Sspon.02G0049870-1C	16	13	3
Biological process	GO:0010431	seed maturation	10/1486	219/69448	0.0203594	0.147606	Sspon.06G0029440-2D/novel.739/novel.66597/novel.5813/novel.8726/novel.738/novel.50087/Sspon.01G0030330-2P/Sspon.01G0020560-1P/Sspon.02G0014130-1A	10	7	3
Molecular function	GO:0004568	chitinase activity	6/1639	100/76768	0.0205274	0.122709	novel.14377/novel.16826/novel.66652/Sspon.02G0041800-1P/Sspon.08G0024690-1C/novel.62224	6	1	5
Molecular function	GO:0047274	galactinol-sucrose galactosyltransferase activity	3/1639	28/76768	0.021387	0.122709	Sspon.03G0021780-1A/Sspon.03G0021780-3C/novel.61882	3	2	1
Molecular function	GO:0016668	oxidoreductase activity, acting on a sulfur group of donors, NAD(P) as acceptor	8/1639	159/76768	0.0214342	0.122709	Sspon.05G0024210-2D/Sspon.03G0005190-2C/Sspon.06G0007130-1A/novel.44735/Sspon.05G0024210-1B/Sspon.06G0007130-2B/novel.47199/novel.40497	8	0	8
Biological process	GO:0006569	tryptophan catabolic process	3/1486	28/69448	0.0215081	0.153908	Sspon.03G0002320-1A/novel.49137/Sspon.03G0002320-2B	3	1	2
Biological process	GO:0042436	indole-containing compound catabolic process	3/1486	28/69448	0.0215081	0.153908	Sspon.03G0002320-1A/novel.49137/Sspon.03G0002320-2B	3	1	2
Biological process	GO:0046218	indolalkylamine catabolic process	3/1486	28/69448	0.0215081	0.153908	Sspon.03G0002320-1A/novel.49137/Sspon.03G0002320-2B	3	1	2
Molecular function	GO:0004611	phosphoenolpyruvate carboxykinase activity	4/1639	50/76768	0.0219207	0.122709	Sspon.08G0020640-2D/novel.65292/novel.60060/novel.61419	4	4	0
Molecular function	GO:0005354	galactose transmembrane transporter activity	4/1639	50/76768	0.0219207	0.122709	novel.18381/Sspon.01G0013160-2P/novel.15704/Sspon.02G0047460-1C	4	1	3
Molecular function	GO:0015146	pentose transmembrane transporter activity	4/1639	50/76768	0.0219207	0.122709	novel.18381/Sspon.01G0013160-2P/novel.15704/Sspon.02G0047460-1C	4	1	3
Molecular function	GO:0015148	D-xylose transmembrane transporter activity	4/1639	50/76768	0.0219207	0.122709	novel.18381/Sspon.01G0013160-2P/novel.15704/Sspon.02G0047460-1C	4	1	3
Molecular function	GO:0015168	glycerol transmembrane transporter activity	4/1639	50/76768	0.0219207	0.122709	novel.18381/Sspon.01G0013160-2P/novel.15704/Sspon.02G0047460-1C	4	1	3
Molecular function	GO:0015575	mannitol transmembrane transporter activity	4/1639	50/76768	0.0219207	0.122709	novel.18381/Sspon.01G0013160-2P/novel.15704/Sspon.02G0047460-1C	4	1	3
Molecular function	GO:0015576	sorbitol transmembrane transporter activity	4/1639	50/76768	0.0219207	0.122709	novel.18381/Sspon.01G0013160-2P/novel.15704/Sspon.02G0047460-1C	4	1	3
Molecular function	GO:0015591	D-ribose transmembrane transporter activity	4/1639	50/76768	0.0219207	0.122709	novel.18381/Sspon.01G0013160-2P/novel.15704/Sspon.02G0047460-1C	4	1	3
Molecular function	GO:0019144	ADP-sugar diphosphatase activity	2/1639	11/76768	0.0220466	0.122709	Sspon.01G0046090-1P/Sspon.01G0046090-2C	2	0	2
Molecular function	GO:0080041	ADP-ribose pyrophosphohydrolase activity	2/1639	11/76768	0.0220466	0.122709	Sspon.01G0046090-1P/Sspon.01G0046090-2C	2	0	2
Biological process	GO:0046040	IMP metabolic process	6/1486	102/69448	0.0225897	0.160952	Sspon.07G0010030-1T/novel.68982/Sspon.07G0010030-1A/novel.52882/novel.69112/Sspon.07G0010030-2B	6	6	0
Biological process	GO:0016143	S-glycoside metabolic process	9/1486	192/69448	0.0232161	0.163303	novel.29424/novel.29425/Sspon.01G0034480-3D/Sspon.01G0034480-2C/novel.33025/novel.35046/novel.1410/Sspon.04G0023640-1B/Sspon.01G0034480-1B	9	4	5
Biological process	GO:0019757	glycosinolate metabolic process	9/1486	192/69448	0.0232161	0.163303	novel.29424/novel.29425/Sspon.01G0034480-3D/Sspon.01G0034480-2C/novel.33025/novel.35046/novel.1410/Sspon.04G0023640-1B/Sspon.01G0034480-1B	9	4	5
Biological process	GO:0019760	glucosinolate metabolic process	9/1486	192/69448	0.0232161	0.163303	novel.29424/novel.29425/Sspon.01G0034480-3D/Sspon.01G0034480-2C/novel.33025/novel.35046/novel.1410/Sspon.04G0023640-1B/Sspon.01G0034480-1B	9	4	5
Molecular function	GO:0004791	thioredoxin-disulfide reductase activity	6/1639	103/76768	0.0233547	0.123983	Sspon.05G0024210-2D/Sspon.03G0005190-2C/novel.44735/Sspon.05G0024210-1B/novel.47199/novel.40497	6	0	6
Molecular function	GO:0102336	3-oxo-arachidoyl-CoA synthase activity	6/1639	103/76768	0.0233547	0.123983	novel.34004/Sspon.07G0001620-3D/Sspon.08G0006500-1P/Sspon.01G0006540-3D/Sspon.07G0001620-1A/Sspon.08G0006500-3P	6	0	6
Molecular function	GO:0102337	3-oxo-cerotoyl-CoA synthase activity	6/1639	103/76768	0.0233547	0.123983	novel.34004/Sspon.07G0001620-3D/Sspon.08G0006500-1P/Sspon.01G0006540-3D/Sspon.07G0001620-1A/Sspon.08G0006500-3P	6	0	6
Molecular function	GO:0102338	3-oxo-lignoceronyl-CoA synthase activity	6/1639	103/76768	0.0233547	0.123983	novel.34004/Sspon.07G0001620-3D/Sspon.08G0006500-1P/Sspon.01G0006540-3D/Sspon.07G0001620-1A/Sspon.08G0006500-3P	6	0	6
Molecular function	GO:0102756	very-long-chain 3-ketoacyl-CoA synthase activity	6/1639	103/76768	0.0233547	0.123983	novel.34004/Sspon.07G0001620-3D/Sspon.08G0006500-1P/Sspon.01G0006540-3D/Sspon.07G0001620-1A/Sspon.08G0006500-3P	6	0	6
Molecular function	GO:0004784	superoxide dismutase activity	3/1639	29/76768	0.0234842	0.123983	novel.68777/Sspon.08G0017110-3D/novel.60676	3	0	3
Molecular function	GO:0016721	oxidoreductase activity, acting on superoxide radicals as acceptor	3/1639	29/76768	0.0234842	0.123983	novel.68777/Sspon.08G0017110-3D/novel.60676	3	0	3
Biological process	GO:0006561	proline biosynthetic process	4/1486	51/69448	0.0235577	0.165004	Sspon.03G0002750-1A/Sspon.03G0002750-3D/novel.8924/Sspon.01G0026110-2B	4	0	4
Molecular function	GO:0016620	oxidoreductase activity, acting on the aldehyde or oxo group of donors, NAD or NADP as acceptor	12/1639	291/76768	0.0237286	0.124359	Sspon.02G0013900-1A/Sspon.03G0002750-1A/novel.32164/Sspon.02G0023160-2C/novel.42844/Sspon.02G0011470-2B/Sspon.03G0002750-3D/novel.36967/Sspon.02G0049510-1C/Sspon.04G0016880-2C/Sspon.04G0000980-1A/Sspon.01G0028570-2P	12	2	10
Biological process	GO:0000291	nuclear-transcribed mRNA catabolic process, exonucleolytic	7/1486	132/69448	0.0238742	0.166038	novel.68530/Sspon.05G0000340-2C/Sspon.05G0000340-1A/Sspon.02G0049710-1C/Sspon.02G0002940-2C/novel.68531/Sspon.05G0039870-1D	7	1	6
Biological process	GO:0034605	cellular response to heat	8/1486	162/69448	0.0239063	0.166038	novel.37602/novel.34782/Sspon.04G0011240-1A/novel.31514/Sspon.04G0012170-2B/Sspon.04G0011240-1P/Sspon.04G0011240-3C/Sspon.05G0039870-1D	8	3	5
Biological process	GO:0033674	positive regulation of kinase activity	12/1486	291/69448	0.0240575	0.166389	Sspon.07G0002940-4D/Sspon.07G0002940-2T/Sspon.03G0008210-1A/Sspon.07G0002940-3C/novel.11849/novel.52356/Sspon.03G0008210-2B/Sspon.03G0008210-4D/Sspon.03G0008210-1P/novel.65064/novel.34733/Sspon.04G0017000-2C	12	3	9
Molecular function	GO:0016840	carbon-nitrogen lyase activity	6/1639	104/76768	0.0243522	0.126702	Sspon.04G0008040-7P/Sspon.04G0008040-9P/novel.31257/Sspon.04G0008040-5P/Sspon.04G0008040-10P/novel.58140	6	6	0
Biological process	GO:0010286	heat acclimation	8/1486	163/69448	0.0246862	0.170026	novel.2674/novel.37602/Sspon.04G0012170-2B/Sspon.03G0030400-1B/novel.5395/Sspon.08G0018500-1B/novel.53491/Sspon.05G0039870-1D	8	4	4
Biological process	GO:0010014	meristem initiation	5/1486	77/69448	0.0248321	0.170321	Sspon.02G0031110-3D/novel.17755/Sspon.02G0031110-1A/Sspon.02G0031110-2C/novel.67536	5	1	4
Biological process	GO:0006081	cellular aldehyde metabolic process	13/1486	327/69448	0.0252127	0.172217	novel.38993/Sspon.02G0006430-3D/Sspon.02G0013900-1A/Sspon.05G0008290-2B/novel.42844/Sspon.05G0008290-1A/Sspon.02G0006430-2B/novel.36967/Sspon.05G0039820-1D/Sspon.05G0008290-4D/Sspon.05G0015490-2D/Sspon.05G0030060-1B/Sspon.04G0008880-4D	13	2	11
Molecular function	GO:0004587	ornithine-oxo-acid transaminase activity	2/1639	12/76768	0.026086	0.133165	novel.8924/Sspon.01G0026110-2B	2	0	2
Molecular function	GO:0016673	oxidoreductase activity, acting on a sulfur group of donors, iron-sulfur protein as acceptor	2/1639	12/76768	0.026086	0.133165	novel.61782/novel.61781	2	0	2
Biological process	GO:0006593	ornithine catabolic process	2/1486	12/69448	0.0261922	0.177441	novel.8924/Sspon.01G0026110-2B	2	0	2
Biological process	GO:0019544	arginine catabolic process to glutamate	2/1486	12/69448	0.0261922	0.177441	novel.8924/Sspon.01G0026110-2B	2	0	2
Molecular function	GO:0003846	2-acylglycerol O-acyltransferase activity	4/1639	53/76768	0.0265217	0.133165	novel.9088/Sspon.01G0027310-3C/Sspon.02G0015120-3D/Sspon.01G0027310-1A	4	4	0
Molecular function	GO:0004622	lysophospholipase activity	4/1639	53/76768	0.0265217	0.133165	novel.9088/Sspon.01G0027310-3C/Sspon.02G0015120-3D/Sspon.01G0027310-1A	4	4	0
Molecular function	GO:0016872	intramolecular lyase activity	4/1639	53/76768	0.0265217	0.133165	Sspon.08G0012260-2C/Sspon.01G0005150-3D/Sspon.01G0031250-2B/Sspon.01G0005150-2B	4	3	1
Biological process	GO:0009311	oligosaccharide metabolic process	17/1486	471/69448	0.0268954	0.181462	Sspon.02G0015800-3C/Sspon.02G0015060-3D/Sspon.02G0015800-2B/Sspon.02G0015800-1A/Sspon.02G0015060-1P/Sspon.02G0015800-4D/Sspon.02G0015060-2B/Sspon.02G0015060-1A/novel.50750/Sspon.04G0006870-2C/novel.44693/novel.43975/Sspon.02G0015500-3C/Sspon.02G0015500-1A/Sspon.05G0006310-1A/Sspon.07G0004130-3C/novel.31180	17	5	12
Molecular function	GO:0009931	calcium-dependent protein serine/threonine kinase activity	9/1639	198/76768	0.0272654	0.135948	novel.10106/novel.68039/novel.30558/Sspon.02G0047070-2D/Sspon.04G0019450-1A/Sspon.05G0004600-1A/Sspon.07G0001090-2B/Sspon.04G0019450-2D/Sspon.07G0001090-3D	9	2	7
Biological process	GO:0009937	regulation of gibberellic acid mediated signaling pathway	5/1486	79/69448	0.0273692	0.182102	Sspon.07G0010240-4D/Sspon.07G0010240-3C/Sspon.07G0010240-1P/Sspon.07G0010240-2B/Sspon.08G0004840-4P	5	0	5
Biological process	GO:0042327	positive regulation of phosphorylation	12/1486	297/69448	0.0275722	0.182102	Sspon.07G0002940-4D/Sspon.07G0002940-2T/Sspon.03G0008210-1A/Sspon.07G0002940-3C/novel.11849/novel.52356/Sspon.03G0008210-2B/Sspon.03G0008210-4D/Sspon.03G0008210-1P/novel.65064/novel.34733/Sspon.04G0017000-2C	12	3	9
Biological process	GO:0006026	aminoglycan catabolic process	6/1486	107/69448	0.0277615	0.182102	novel.14377/novel.16826/novel.66652/Sspon.02G0041800-1P/Sspon.08G0024690-1C/novel.62224	6	1	5
Biological process	GO:0006030	chitin metabolic process	6/1486	107/69448	0.0277615	0.182102	novel.14377/novel.16826/novel.66652/Sspon.02G0041800-1P/Sspon.08G0024690-1C/novel.62224	6	1	5
Biological process	GO:0006032	chitin catabolic process	6/1486	107/69448	0.0277615	0.182102	novel.14377/novel.16826/novel.66652/Sspon.02G0041800-1P/Sspon.08G0024690-1C/novel.62224	6	1	5
Biological process	GO:0046348	amino sugar catabolic process	6/1486	107/69448	0.0277615	0.182102	novel.14377/novel.16826/novel.66652/Sspon.02G0041800-1P/Sspon.08G0024690-1C/novel.62224	6	1	5
Biological process	GO:1901072	glucosamine-containing compound catabolic process	6/1486	107/69448	0.0277615	0.182102	novel.14377/novel.16826/novel.66652/Sspon.02G0041800-1P/Sspon.08G0024690-1C/novel.62224	6	1	5
Molecular function	GO:0010857	calcium-dependent protein kinase activity	9/1639	199/76768	0.0280372	0.138554	novel.10106/novel.68039/novel.30558/Sspon.02G0047070-2D/Sspon.04G0019450-1A/Sspon.05G0004600-1A/Sspon.07G0001090-2B/Sspon.04G0019450-2D/Sspon.07G0001090-3D	9	2	7
Molecular function	GO:0090430	caffeoyl-CoA: alcohol caffeoyl transferase activity	4/1639	54/76768	0.0281739	0.138554	novel.9088/Sspon.01G0027310-3C/Sspon.02G0015120-3D/Sspon.01G0027310-1A	4	4	0
Biological process	GO:0009623	response to parasitic fungus	4/1486	54/69448	0.0283666	0.185336	Sspon.05G0026100-3D/Sspon.05G0026100-1B/novel.66338/novel.1861	4	4	0
Biological process	GO:0042754	negative regulation of circadian rhythm	2/1486	13/69448	0.0305215	0.19863	Sspon.06G0010960-1T/Sspon.06G0010960-3C	2	2	0
Biological process	GO:0010562	positive regulation of phosphorus metabolic process	12/1486	302/69448	0.0307743	0.19871	Sspon.07G0002940-4D/Sspon.07G0002940-2T/Sspon.03G0008210-1A/Sspon.07G0002940-3C/novel.11849/novel.52356/Sspon.03G0008210-2B/Sspon.03G0008210-4D/Sspon.03G0008210-1P/novel.65064/novel.34733/Sspon.04G0017000-2C	12	3	9
Biological process	GO:0045937	positive regulation of phosphate metabolic process	12/1486	302/69448	0.0307743	0.19871	Sspon.07G0002940-4D/Sspon.07G0002940-2T/Sspon.03G0008210-1A/Sspon.07G0002940-3C/novel.11849/novel.52356/Sspon.03G0008210-2B/Sspon.03G0008210-4D/Sspon.03G0008210-1P/novel.65064/novel.34733/Sspon.04G0017000-2C	12	3	9
Cellular component	GO:0009501	amyloplast	8/1545	175/74202	0.0309659	0.24658	novel.4964/novel.21152/Sspon.04G0003570-1A/novel.9229/Sspon.01G0049600-1B/novel.58758/Sspon.01G0049600-1P/Sspon.07G0024080-1B	8	7	1
Biological process	GO:1901071	glucosamine-containing compound metabolic process	6/1486	111/69448	0.0324203	0.208525	novel.14377/novel.16826/novel.66652/Sspon.02G0041800-1P/Sspon.08G0024690-1C/novel.62224	6	1	5
Biological process	GO:0010363	regulation of plant-type hypersensitive response	5/1486	83/69448	0.0329226	0.210934	novel.6373/novel.44735/Sspon.01G0042570-1B/Sspon.01G0042570-2C/novel.47199	5	0	5
Molecular function	GO:0016627	oxidoreductase activity, acting on the CH-CH group of donors	14/1639	377/76768	0.0336745	0.164478	novel.58680/novel.6373/Sspon.01G0042570-1B/Sspon.06G0016830-3D/Sspon.05G0000740-1A/Sspon.01G0042570-2C/novel.64719/novel.63131/Sspon.08G0011550-2P/novel.5968/Sspon.06G0009160-1P/novel.55671/Sspon.08G0011550-2T/Sspon.06G0016830-1A	14	2	12
Biological process	GO:1902074	response to salt	4/1486	57/69448	0.0337171	0.21519	Sspon.01G0020280-3D/Sspon.03G0015260-3C/Sspon.01G0033840-3C/novel.11664	4	1	3
Cellular component	GO:0005759	mitochondrial matrix	16/1545	461/74202	0.0341268	0.262045	novel.58680/novel.10133/Sspon.03G0016100-1A/Sspon.03G0015310-3C/Sspon.03G0016100-4D/Sspon.01G0010410-3P/novel.8924/Sspon.03G0015310-1A/Sspon.01G0010410-1P/Sspon.01G0047560-1T/Sspon.01G0047560-1B/novel.24420/Sspon.01G0021840-4D/Sspon.04G0028100-1B/novel.32799/Sspon.01G0026110-2B	16	2	14
Biological process	GO:0010116	positive regulation of abscisic acid biosynthetic process	2/1486	14/69448	0.0351113	0.2218	Sspon.05G0000880-2C/Sspon.01G0020280-3D	2	0	2
Molecular function	GO:0008172	S-methyltransferase activity	3/1639	34/76768	0.035573	0.170885	Sspon.01G0032500-1A/Sspon.01G0032500-2D/Sspon.02G0030730-3C	3	2	1
Biological process	GO:0009649	entrainment of circadian clock	4/1486	58/69448	0.0356221	0.2218	Sspon.05G0011080-2B/novel.27921/Sspon.03G0029490-1B/Sspon.05G0011080-1A	4	3	1
Biological process	GO:0010364	regulation of ethylene biosynthetic process	4/1486	58/69448	0.0356221	0.2218	Sspon.03G0018230-3D/novel.24399/novel.49137/novel.34733	4	1	3
Biological process	GO:0031335	regulation of sulfur amino acid metabolic process	4/1486	58/69448	0.0356221	0.2218	Sspon.03G0018230-3D/novel.24399/novel.49137/novel.34733	4	1	3
Biological process	GO:1900908	regulation of olefin metabolic process	4/1486	58/69448	0.0356221	0.2218	Sspon.03G0018230-3D/novel.24399/novel.49137/novel.34733	4	1	3
Biological process	GO:1900911	regulation of olefin biosynthetic process	4/1486	58/69448	0.0356221	0.2218	Sspon.03G0018230-3D/novel.24399/novel.49137/novel.34733	4	1	3
Biological process	GO:0046685	response to arsenic-containing substance	3/1486	34/69448	0.0357676	0.2218	Sspon.01G0038620-1P/Sspon.01G0038620-2C/Sspon.01G0038620-3D	3	3	0
Molecular function	GO:0019829	cation-transporting ATPase activity	13/1639	345/76768	0.0359383	0.170885	novel.401/Sspon.01G0005740-1A/novel.4242/Sspon.07G0014910-2C/novel.2965/novel.5385/novel.58691/Sspon.07G0014910-1A/Sspon.07G0014910-3D/Sspon.08G0004370-1A/novel.42794/Sspon.01G0006220-2B/Sspon.02G0023130-1A	13	4	9
Molecular function	GO:0022853	active ion transmembrane transporter activity	13/1639	345/76768	0.0359383	0.170885	novel.401/Sspon.01G0005740-1A/novel.4242/Sspon.07G0014910-2C/novel.2965/novel.5385/novel.58691/Sspon.07G0014910-1A/Sspon.07G0014910-3D/Sspon.08G0004370-1A/novel.42794/Sspon.01G0006220-2B/Sspon.02G0023130-1A	13	4	9
Molecular function	GO:0042625	ATPase coupled ion transmembrane transporter activity	13/1639	345/76768	0.0359383	0.170885	novel.401/Sspon.01G0005740-1A/novel.4242/Sspon.07G0014910-2C/novel.2965/novel.5385/novel.58691/Sspon.07G0014910-1A/Sspon.07G0014910-3D/Sspon.08G0004370-1A/novel.42794/Sspon.01G0006220-2B/Sspon.02G0023130-1A	13	4	9
Biological process	GO:0006022	aminoglycan metabolic process	6/1486	114/69448	0.0362286	0.2218	novel.14377/novel.16826/novel.66652/Sspon.02G0041800-1P/Sspon.08G0024690-1C/novel.62224	6	1	5
Biological process	GO:0006568	tryptophan metabolic process	6/1486	114/69448	0.0362286	0.2218	Sspon.03G0002320-1A/Sspon.03G0018960-4D/novel.49137/Sspon.03G0002320-2B/Sspon.07G0008350-1A/Sspon.06G0020860-1T	6	3	3
Biological process	GO:0006586	indolalkylamine metabolic process	6/1486	114/69448	0.0362286	0.2218	Sspon.03G0002320-1A/Sspon.03G0018960-4D/novel.49137/Sspon.03G0002320-2B/Sspon.07G0008350-1A/Sspon.06G0020860-1T	6	3	3
Biological process	GO:0010043	response to zinc ion	6/1486	114/69448	0.0362286	0.2218	novel.62220/novel.9088/Sspon.01G0027310-3C/Sspon.02G0015120-3D/Sspon.01G0027310-1A/Sspon.03G0010040-4D	6	4	2
Biological process	GO:0017148	negative regulation of translation	6/1486	115/69448	0.037559	0.229096	novel.68530/Sspon.05G0000340-2C/Sspon.05G0000340-1A/Sspon.02G0049710-1C/novel.37740/novel.68531	6	0	6
Biological process	GO:0010204	defense response signaling pathway, resistance gene-independent	7/1486	146/69448	0.0382269	0.231462	novel.47907/Sspon.05G0014320-3C/Sspon.05G0014320-1A/Sspon.02G0008520-2C/novel.47954/Sspon.02G0008510-2D/Sspon.05G0014320-4D	7	5	2
Biological process	GO:0040011	locomotion	7/1486	146/69448	0.0382269	0.231462	Sspon.01G0028840-1A/Sspon.01G0028840-2C/Sspon.03G0008370-2P/novel.53491/novel.36798/Sspon.01G0052190-1P/novel.66075	7	3	4
Biological process	GO:0015976	carbon utilization	3/1486	35/69448	0.0385163	0.232363	Sspon.03G0032120-3D/novel.26085/Sspon.03G0032120-1B	3	3	0
Biological process	GO:0010091	trichome branching	6/1486	116/69448	0.0389202	0.233946	novel.8746/Sspon.08G0003480-2B/Sspon.08G0003480-1A/novel.21634/Sspon.08G0003480-1P/novel.21689	6	2	4
Biological process	GO:0009085	lysine biosynthetic process	5/1486	87/69448	0.0391294	0.234351	Sspon.01G0032840-2D/novel.70096/Sspon.04G0002100-1A/Sspon.04G0002070-1A/Sspon.01G0028570-2P	5	1	4
Biological process	GO:0051260	protein homooligomerization	8/1486	179/69448	0.039672	0.236743	novel.66704/Sspon.05G0037670-1D/Sspon.02G0019440-2B/Sspon.04G0007950-3C/novel.17474/novel.66706/Sspon.08G0000830-3C/novel.3354	8	6	2
Molecular function	GO:0003935	GTP cyclohydrolase II activity	2/1639	15/76768	0.0397899	0.183136	Sspon.04G0010000-2D/Sspon.04G0010000-1A	2	0	2
Molecular function	GO:0004349	glutamate 5-kinase activity	2/1639	15/76768	0.0397899	0.183136	Sspon.03G0002750-1A/Sspon.03G0002750-3D	2	0	2
Molecular function	GO:0004350	glutamate-5-semialdehyde dehydrogenase activity	2/1639	15/76768	0.0397899	0.183136	Sspon.03G0002750-1A/Sspon.03G0002750-3D	2	0	2
Molecular function	GO:0004751	ribose-5-phosphate isomerase activity	2/1639	15/76768	0.0397899	0.183136	Sspon.05G0039820-1D/Sspon.05G0030060-1B	2	0	2
Molecular function	GO:0008686	3,4-dihydroxy-2-butanone-4-phosphate synthase activity	2/1639	15/76768	0.0397899	0.183136	Sspon.04G0010000-2D/Sspon.04G0010000-1A	2	0	2
Biological process	GO:0034249	negative regulation of cellular amide metabolic process	6/1486	117/69448	0.0403123	0.239699	novel.68530/Sspon.05G0000340-2C/Sspon.05G0000340-1A/Sspon.02G0049710-1C/novel.37740/novel.68531	6	0	6
Molecular function	GO:0009678	hydrogen-translocating pyrophosphatase activity	3/1639	36/76768	0.0411467	0.187084	Sspon.08G0013440-1A/Sspon.08G0013440-2C/Sspon.08G0013440-3D	3	0	3
Molecular function	GO:0005527	macrolide binding	4/1639	61/76768	0.0414294	0.187084	novel.37602/Sspon.04G0012170-2B/Sspon.04G0003270-2B/Sspon.02G0007370-1A	4	2	2
Molecular function	GO:0005528	FK506 binding	4/1639	61/76768	0.0414294	0.187084	novel.37602/Sspon.04G0012170-2B/Sspon.04G0003270-2B/Sspon.02G0007370-1A	4	2	2
Biological process	GO:0022900	electron transport chain	13/1486	352/69448	0.0416386	0.245323	Sspon.05G0011800-1P/Sspon.02G0011900-2C/Sspon.05G0011800-2B/Sspon.05G0011800-1A/Sspon.05G0011800-3C/Sspon.08G0011150-4D/Sspon.02G0035910-2D/Sspon.02G0026480-3C/Sspon.05G0011800-4D/novel.18632/Sspon.02G0035910-1B/Sspon.05G0010200-1A/Sspon.01G0031930-1P	13	10	3
Biological process	GO:0006833	water transport	4/1486	61/69448	0.0417034	0.245323	novel.9337/Sspon.01G0002730-3C/Sspon.01G0002730-4D/Sspon.01G0029780-1P	4	2	2
Biological process	GO:0042044	fluid transport	4/1486	61/69448	0.0417034	0.245323	novel.9337/Sspon.01G0002730-3C/Sspon.01G0002730-4D/Sspon.01G0029780-1P	4	2	2
Biological process	GO:0009668	plastid membrane organization	7/1486	149/69448	0.0419053	0.245636	Sspon.02G0039900-1B/Sspon.02G0039900-2C/Sspon.02G0039900-3D/Sspon.08G0011150-4D/Sspon.07G0014720-1P/novel.11206/Sspon.07G0000730-2B	7	1	6
Biological process	GO:0046885	regulation of hormone biosynthetic process	7/1486	150/69448	0.0431805	0.251564	Sspon.03G0018230-3D/novel.24399/Sspon.01G0029520-1A/Sspon.01G0029520-3C/novel.49137/novel.34733/Sspon.01G0029520-4D	7	4	3
Biological process	GO:0048527	lateral root development	16/1486	463/69448	0.0432209	0.251564	novel.18381/Sspon.02G0038770-2C/novel.24682/Sspon.02G0031110-3D/novel.17755/Sspon.01G0013160-2P/novel.15704/Sspon.06G0019530-2D/Sspon.03G0036240-3D/Sspon.05G0022390-2D/Sspon.02G0047460-1C/Sspon.02G0031110-1A/novel.19198/Sspon.02G0031110-2C/Sspon.06G0025040-1B/novel.67536	16	5	11
Molecular function	GO:0005365	myo-inositol transmembrane transporter activity	4/1639	62/76768	0.043566	0.195502	novel.18381/Sspon.01G0013160-2P/novel.15704/Sspon.02G0047460-1C	4	1	3
Biological process	GO:0016102	diterpenoid biosynthetic process	9/1486	216/69448	0.0440626	0.255563	novel.32417/Sspon.04G0020000-3D/Sspon.04G0020000-2B/Sspon.04G0020000-1A/novel.28841/novel.30598/novel.36277/novel.36274/novel.23307	9	8	1
Cellular component	GO:0005788	endoplasmic reticulum lumen	8/1545	188/74202	0.0441861	0.327587	novel.4773/novel.47907/Sspon.01G0047800-1B/novel.2262/Sspon.01G0047800-2D/novel.56815/novel.33798/Sspon.02G0013570-1A	8	8	0
Biological process	GO:0045333	cellular respiration	14/1486	392/69448	0.0447882	0.258863	novel.38993/Sspon.02G0006430-3D/novel.39325/Sspon.05G0008290-2B/Sspon.08G0020640-2D/Sspon.05G0008290-1A/novel.65292/Sspon.02G0006430-2B/novel.60060/Sspon.03G0030250-3D/novel.61419/Sspon.05G0008290-4D/Sspon.03G0031040-1B/Sspon.03G0010040-4D	14	4	10
Molecular function	GO:0102452	bisdemethoxycurcumin synthase activity	2/1639	16/76768	0.0448431	0.199983	novel.41248/novel.67404	2	2	0
Biological process	GO:0002218	activation of innate immune response	10/1486	251/69448	0.0451781	0.259303	novel.47907/novel.70310/Sspon.05G0014320-3C/Sspon.05G0014320-1A/Sspon.02G0008520-2C/novel.28075/novel.47954/Sspon.02G0008510-2D/Sspon.03G0009250-2B/Sspon.05G0014320-4D	10	6	4
Biological process	GO:0002253	activation of immune response	10/1486	251/69448	0.0451781	0.259303	novel.47907/novel.70310/Sspon.05G0014320-3C/Sspon.05G0014320-1A/Sspon.02G0008520-2C/novel.28075/novel.47954/Sspon.02G0008510-2D/Sspon.03G0009250-2B/Sspon.05G0014320-4D	10	6	4
Molecular function	GO:0016682	oxidoreductase activity, acting on diphenols and related substances as donors, oxygen as acceptor	8/1639	185/76768	0.0461123	0.204374	novel.39786/Sspon.06G0023250-3D/Sspon.06G0023250-1B/Sspon.06G0009750-3C/Sspon.06G0023250-2C/novel.39787/Sspon.06G0009750-1A/novel.51032	8	8	0
Biological process	GO:0048508	embryonic meristem development	6/1486	121/69448	0.0461933	0.264213	Sspon.02G0031110-3D/novel.17755/novel.17474/Sspon.02G0031110-1A/Sspon.02G0031110-2C/novel.67536	6	1	5
Molecular function	GO:0015085	calcium ion transmembrane transporter activity	10/1639	253/76768	0.0466671	0.205564	novel.401/novel.15558/Sspon.01G0005740-1A/novel.57305/Sspon.07G0014910-2C/novel.10108/novel.15555/novel.58691/Sspon.07G0014910-1A/Sspon.07G0014910-3D	10	0	10
Biological process	GO:0009816	defense response to bacterium, incompatible interaction	9/1486	219/69448	0.0473364	0.26916	Sspon.02G0039370-1B/novel.13689/novel.70310/novel.47076/Sspon.02G0039370-2D/Sspon.03G0002320-1A/novel.8924/Sspon.03G0002320-2B/Sspon.01G0026110-2B	9	1	8
Biological process	GO:0080144	amino acid homeostasis	3/1486	38/69448	0.0473838	0.26916	novel.63148/novel.61763/Sspon.01G0024410-3D	3	0	3
Cellular component	GO:0005782	peroxisomal matrix	2/1545	17/74202	0.0479158	0.332319	Sspon.08G0021630-1B/novel.63047	2	2	0
Cellular component	GO:0031907	microbody lumen	2/1545	17/74202	0.0479158	0.332319	Sspon.08G0021630-1B/novel.63047	2	2	0
Biological process	GO:0060969	negative regulation of gene silencing	6/1486	123/69448	0.049323	0.279215	novel.24690/novel.28553/novel.17706/Sspon.03G0022660-1A/Sspon.03G0022660-2C/novel.51822	6	0	6
Biological process	GO:0001676	long-chain fatty acid metabolic process	2/1486	17/69448	0.0503149	0.282893	Sspon.06G0016830-3D/Sspon.06G0016830-1A	2	0	2
Biological process	GO:1902932	positive regulation of alcohol biosynthetic process	2/1486	17/69448	0.0503149	0.282893	Sspon.05G0000880-2C/Sspon.01G0020280-3D	2	0	2
Molecular function	GO:0000987	proximal promoter sequence-specific DNA binding	4/1639	65/76768	0.0503399	0.220391	Sspon.02G0038770-2C/Sspon.06G0016760-3D/novel.19198/Sspon.06G0025040-1B	4	1	3
Biological process	GO:0006560	proline metabolic process	4/1486	65/69448	0.0506664	0.283904	Sspon.03G0002750-1A/Sspon.03G0002750-3D/novel.8924/Sspon.01G0026110-2B	4	0	4
Biological process	GO:0045859	regulation of protein kinase activity	12/1486	327/69448	0.0508484	0.283961	Sspon.07G0002940-4D/Sspon.07G0002940-2T/Sspon.03G0008210-1A/Sspon.07G0002940-3C/novel.11849/novel.52356/Sspon.03G0008210-2B/Sspon.03G0008210-4D/Sspon.03G0008210-1P/novel.65064/novel.34733/Sspon.04G0017000-2C	12	3	9
Biological process	GO:0052542	defense response by callose deposition	4/1486	66/69448	0.0530591	0.295309	novel.11849/novel.28075/Sspon.03G0009250-2B/novel.65064	4	2	2
Biological process	GO:0051347	positive regulation of transferase activity	12/1486	330/69448	0.0537429	0.29645	Sspon.07G0002940-4D/Sspon.07G0002940-2T/Sspon.03G0008210-1A/Sspon.07G0002940-3C/novel.11849/novel.52356/Sspon.03G0008210-2B/Sspon.03G0008210-4D/Sspon.03G0008210-1P/novel.65064/novel.34733/Sspon.04G0017000-2C	12	3	9
Biological process	GO:0043090	amino acid import	3/1486	40/69448	0.0538021	0.29645	novel.59049/novel.63148/novel.61763	3	0	3
Biological process	GO:0051084	'de novo' posttranslational protein folding	3/1486	40/69448	0.0538021	0.29645	novel.47907/Sspon.01G0010410-3P/Sspon.01G0010410-1P	3	3	0
Molecular function	GO:1901618	organic hydroxy compound transmembrane transporter activity	5/1639	96/76768	0.0551308	0.232111	novel.18381/Sspon.01G0013160-2P/novel.15704/novel.6095/Sspon.02G0047460-1C	5	2	3
Molecular function	GO:0015301	anion:anion antiporter activity	4/1639	67/76768	0.055158	0.232111	novel.70278/Sspon.04G0015320-1P/Sspon.03G0018500-3D/Sspon.04G0015320-3C	4	2	2
Biological process	GO:0006566	threonine metabolic process	4/1486	67/69448	0.0555122	0.304856	Sspon.01G0032840-2D/Sspon.05G0013130-1A/Sspon.01G0028570-2P/Sspon.07G0002850-2B	4	2	2
Molecular function	GO:0050362	L-tryptophan:2-oxoglutarate aminotransferase activity	2/1639	18/76768	0.0556033	0.232111	Sspon.03G0036240-3D/novel.49137	2	2	0
Molecular function	GO:0052593	tryptamine:oxygen oxidoreductase (deaminating) activity	2/1639	18/76768	0.0556033	0.232111	novel.12964/Sspon.02G0004710-1A	2	2	0
Molecular function	GO:0052594	aminoacetone:oxygen oxidoreductase(deaminating) activity	2/1639	18/76768	0.0556033	0.232111	novel.12964/Sspon.02G0004710-1A	2	2	0
Molecular function	GO:0052595	aliphatic-amine oxidase activity	2/1639	18/76768	0.0556033	0.232111	novel.12964/Sspon.02G0004710-1A	2	2	0
Molecular function	GO:0052596	phenethylamine:oxygen oxidoreductase (deaminating) activity	2/1639	18/76768	0.0556033	0.232111	novel.12964/Sspon.02G0004710-1A	2	2	0
Molecular function	GO:0070529	L-tryptophan aminotransferase activity	2/1639	18/76768	0.0556033	0.232111	Sspon.03G0036240-3D/novel.49137	2	2	0
Biological process	GO:2000071	regulation of defense response by callose deposition	2/1486	18/69448	0.05582	0.305531	novel.11849/novel.65064	2	2	0
Molecular function	GO:0051537	2 iron, 2 sulfur cluster binding	10/1639	262/76768	0.0564529	0.234296	novel.26997/Sspon.03G0022990-2B/novel.26017/novel.28777/Sspon.06G0013400-1T/novel.23565/Sspon.04G0022050-2C/Sspon.01G0024600-2C/Sspon.03G0009330-3D/Sspon.01G0031930-1P	10	4	6
Molecular function	GO:0003995	acyl-CoA dehydrogenase activity	3/1639	41/76768	0.0568606	0.234632	novel.58680/Sspon.06G0016830-3D/Sspon.06G0016830-1A	3	0	3
Molecular function	GO:0015166	polyol transmembrane transporter activity	4/1639	68/76768	0.0576571	0.236559	novel.18381/Sspon.01G0013160-2P/novel.15704/Sspon.02G0047460-1C	4	1	3
Biological process	GO:0010565	regulation of cellular ketone metabolic process	9/1486	229/69448	0.0593964	0.321835	Sspon.05G0000880-2C/Sspon.03G0018230-3D/novel.24399/Sspon.01G0020280-3D/novel.53491/Sspon.03G0018960-4D/novel.49137/novel.34733/Sspon.06G0020860-1T	9	3	6
Biological process	GO:0006553	lysine metabolic process	5/1486	98/69448	0.0596513	0.321835	Sspon.01G0032840-2D/novel.70096/Sspon.04G0002100-1A/Sspon.04G0002070-1A/Sspon.01G0028570-2P	5	1	4
Biological process	GO:0018105	peptidyl-serine phosphorylation	15/1486	447/69448	0.0600659	0.321835	novel.10106/novel.68039/novel.12759/novel.58213/novel.30558/novel.15455/Sspon.03G0024860-1A/novel.44232/Sspon.02G0047070-2D/Sspon.04G0019450-1A/Sspon.05G0021220-1A/Sspon.05G0004600-1A/Sspon.07G0001090-2B/Sspon.04G0019450-2D/Sspon.07G0001090-3D	15	5	10
Molecular function	GO:0048038	quinone binding	4/1639	69/76768	0.0602157	0.245653	Sspon.03G0030250-3D/novel.12964/Sspon.05G0034610-2D/Sspon.02G0004710-1A	4	3	1
Molecular function	GO:0004252	serine-type endopeptidase activity	15/1639	449/76768	0.0610482	0.245834	Sspon.01G0014520-3D/Sspon.06G0015940-3D/Sspon.01G0014520-1A/Sspon.01G0014520-2C/novel.1028/Sspon.06G0015940-2B/Sspon.06G0003790-1P/novel.13266/Sspon.06G0015940-1A/novel.69650/novel.3520/novel.3521/novel.68556/Sspon.06G0003790-4D/Sspon.04G0001280-2C	15	5	10
Molecular function	GO:0003933	GTP cyclohydrolase activity	2/1639	19/76768	0.0612872	0.245834	Sspon.04G0010000-2D/Sspon.04G0010000-1A	2	0	2
Molecular function	GO:0008131	primary amine oxidase activity	2/1639	19/76768	0.0612872	0.245834	novel.12964/Sspon.02G0004710-1A	2	2	0
Biological process	GO:0001887	selenium compound metabolic process	2/1486	19/69448	0.0615244	0.321835	Sspon.05G0021060-3C/novel.58773	2	1	1
Biological process	GO:0006021	inositol biosynthetic process	2/1486	19/69448	0.0615244	0.321835	Sspon.01G0005150-3D/Sspon.01G0005150-2B	2	2	0
Biological process	GO:0019441	tryptophan catabolic process to kynurenine	2/1486	19/69448	0.0615244	0.321835	Sspon.03G0002320-1A/Sspon.03G0002320-2B	2	0	2
Biological process	GO:0030643	cellular phosphate ion homeostasis	2/1486	19/69448	0.0615244	0.321835	novel.39312/Sspon.05G0012590-2C	2	2	0
Biological process	GO:0046475	glycerophospholipid catabolic process	2/1486	19/69448	0.0615244	0.321835	novel.39312/Sspon.05G0012590-2C	2	2	0
Biological process	GO:0051645	Golgi localization	2/1486	19/69448	0.0615244	0.321835	novel.21634/novel.21689	2	2	0
Biological process	GO:0060151	peroxisome localization	2/1486	19/69448	0.0615244	0.321835	novel.21634/novel.21689	2	2	0
Biological process	GO:0070189	kynurenine metabolic process	2/1486	19/69448	0.0615244	0.321835	Sspon.03G0002320-1A/Sspon.03G0002320-2B	2	0	2
Biological process	GO:0072501	cellular divalent inorganic anion homeostasis	2/1486	19/69448	0.0615244	0.321835	novel.39312/Sspon.05G0012590-2C	2	2	0
Biological process	GO:0072502	cellular trivalent inorganic anion homeostasis	2/1486	19/69448	0.0615244	0.321835	novel.39312/Sspon.05G0012590-2C	2	2	0
Biological process	GO:1990778	protein localization to cell periphery	2/1486	19/69448	0.0615244	0.321835	novel.9337/Sspon.01G0029780-1P	2	0	2
Biological process	GO:0009610	response to symbiotic fungus	4/1486	70/69448	0.0632312	0.32972	Sspon.05G0026100-3D/Sspon.05G0026100-1B/novel.66338/novel.1861	4	4	0
Biological process	GO:0001666	response to hypoxia	7/1486	164/69448	0.0636804	0.32998	Sspon.05G0014320-3C/Sspon.05G0014320-1A/Sspon.02G0008520-2C/novel.60812/Sspon.02G0008510-2D/Sspon.05G0014320-4D/Sspon.01G0033840-3C	7	5	2
Biological process	GO:0010114	response to red light	7/1486	164/69448	0.0636804	0.32998	Sspon.05G0016910-1A/Sspon.05G0016910-4D/Sspon.05G0016910-3C/novel.35208/Sspon.05G0016910-2B/Sspon.04G0008520-1A/novel.57839	7	7	0
Molecular function	GO:0005085	guanyl-nucleotide exchange factor activity	9/1639	235/76768	0.066807	0.26641	Sspon.07G0020070-4D/Sspon.07G0020070-2B/Sspon.05G0011080-2B/novel.22916/Sspon.07G0020070-1A/Sspon.07G0020070-3C/novel.27921/Sspon.03G0029490-1B/Sspon.05G0011080-1A	9	8	1
Biological process	GO:0034754	cellular hormone metabolic process	7/1486	166/69448	0.0670184	0.346088	novel.41250/novel.41246/novel.27963/novel.59356/novel.49137/Sspon.07G0037160-1D/novel.40742	7	4	3
Molecular function	GO:0047769	arogenate dehydratase activity	2/1639	20/76768	0.067159	0.26641	Sspon.01G0040850-1P/novel.913	2	2	0
Biological process	GO:0008216	spermidine metabolic process	2/1486	20/69448	0.067417	0.346088	Sspon.08G0016340-3D/Sspon.08G0016340-1A	2	0	2
Biological process	GO:0008295	spermidine biosynthetic process	2/1486	20/69448	0.067417	0.346088	Sspon.08G0016340-3D/Sspon.08G0016340-1A	2	0	2
Biological process	GO:0046886	positive regulation of hormone biosynthetic process	3/1486	44/69448	0.067805	0.347002	Sspon.03G0018230-3D/novel.24399/novel.34733	3	0	3
Biological process	GO:0042762	regulation of sulfur metabolic process	6/1486	134/69448	0.0688211	0.351115	novel.1410/Sspon.03G0018230-3D/novel.24399/novel.49137/novel.34733/novel.16340	6	2	4
Biological process	GO:0018209	peptidyl-serine modification	15/1486	457/69448	0.0696169	0.354012	novel.10106/novel.68039/novel.12759/novel.58213/novel.30558/novel.15455/Sspon.03G0024860-1A/novel.44232/Sspon.02G0047070-2D/Sspon.04G0019450-1A/Sspon.05G0021220-1A/Sspon.05G0004600-1A/Sspon.07G0001090-2B/Sspon.04G0019450-2D/Sspon.07G0001090-3D	15	5	10
Biological process	GO:0001932	regulation of protein phosphorylation	12/1486	345/69448	0.0698754	0.354012	Sspon.07G0002940-4D/Sspon.07G0002940-2T/Sspon.03G0008210-1A/Sspon.07G0002940-3C/novel.11849/novel.52356/Sspon.03G0008210-2B/Sspon.03G0008210-4D/Sspon.03G0008210-1P/novel.65064/novel.34733/Sspon.04G0017000-2C	12	3	9
Biological process	GO:0009309	amine biosynthetic process	7/1486	168/69448	0.0704598	0.354012	Sspon.03G0008370-2P/Sspon.08G0016340-3D/Sspon.03G0018960-4D/Sspon.02G0000610-1A/Sspon.08G0016340-1A/Sspon.07G0008350-1A/Sspon.06G0020860-1T	7	3	4
Biological process	GO:0016036	cellular response to phosphate starvation	7/1486	168/69448	0.0704598	0.354012	novel.21711/Sspon.03G0007560-2B/Sspon.03G0007560-1A/novel.25403/novel.12535/novel.25404/novel.53491	7	6	1
Biological process	GO:0042401	cellular biogenic amine biosynthetic process	7/1486	168/69448	0.0704598	0.354012	Sspon.03G0008370-2P/Sspon.08G0016340-3D/Sspon.03G0018960-4D/Sspon.02G0000610-1A/Sspon.08G0016340-1A/Sspon.07G0008350-1A/Sspon.06G0020860-1T	7	3	4
Biological process	GO:0010928	regulation of auxin mediated signaling pathway	6/1486	135/69448	0.0707861	0.354574	Sspon.01G0029520-1A/Sspon.01G0029520-3C/Sspon.03G0018960-4D/novel.33481/Sspon.01G0029520-4D/Sspon.06G0020860-1T	6	6	0
Molecular function	GO:0004029	aldehyde dehydrogenase (NAD) activity	4/1639	73/76768	0.0710392	0.280254	Sspon.02G0013900-1A/novel.42844/novel.36967/Sspon.02G0049510-1C	4	0	4
Molecular function	GO:0004749	ribose phosphate diphosphokinase activity	2/1639	21/76768	0.073208	0.28567	novel.65072/Sspon.08G0005710-4D	2	0	2
Molecular function	GO:0005242	inward rectifier potassium channel activity	2/1639	21/76768	0.073208	0.28567	novel.51461/Sspon.01G0049310-1B	2	1	1
Biological process	GO:0010115	regulation of abscisic acid biosynthetic process	2/1486	21/69448	0.0734871	0.36153	Sspon.05G0000880-2C/Sspon.01G0020280-3D	2	0	2
Biological process	GO:0010275	NAD(P)H dehydrogenase complex assembly	2/1486	21/69448	0.0734871	0.36153	Sspon.07G0016410-3C/Sspon.02G0014890-1A	2	0	2
Biological process	GO:0010597	green leaf volatile biosynthetic process	2/1486	21/69448	0.0734871	0.36153	novel.36350/Sspon.04G0020690-2B	2	2	0
Biological process	GO:0015853	adenine transport	2/1486	21/69448	0.0734871	0.36153	novel.56472/novel.58210	2	0	2
Biological process	GO:0015854	guanine transport	2/1486	21/69448	0.0734871	0.36153	novel.56472/novel.58210	2	0	2
Biological process	GO:0019372	lipoxygenase pathway	2/1486	21/69448	0.0734871	0.36153	novel.36350/Sspon.04G0020690-2B	2	2	0
Biological process	GO:0009625	response to insect	4/1486	74/69448	0.0743485	0.364683	Sspon.04G0028740-2C/Sspon.03G0015260-3C/Sspon.04G0028740-1B/novel.11664	4	0	4
Biological process	GO:0015980	energy derivation by oxidation of organic compounds	15/1486	462/69448	0.0747504	0.365569	novel.38993/Sspon.02G0006430-3D/novel.39325/Sspon.05G0008290-2B/Sspon.08G0020640-2D/Sspon.05G0008290-1A/novel.65292/Sspon.02G0006430-2B/novel.60060/Sspon.03G0030250-3D/novel.61419/Sspon.05G0008290-4D/Sspon.03G0031040-1B/Sspon.03G0010040-4D/novel.58758	15	5	10
Molecular function	GO:0005249	voltage-gated potassium channel activity	5/1639	105/76768	0.0748266	0.290408	novel.61645/novel.51461/Sspon.08G0010740-1P/Sspon.03G0010250-3C/Sspon.01G0049310-1B	5	3	2
Molecular function	GO:0016762	xyloglucan:xyloglucosyl transferase activity	5/1639	106/76768	0.0772224	0.295474	novel.50955/Sspon.04G0005860-3C/Sspon.05G0023340-3D/Sspon.04G0008130-1P/Sspon.01G0013180-1A	5	1	4
Cellular component	GO:0044438	microbody part	8/1545	212/74202	0.0772624	0.503376	novel.31068/Sspon.05G0014310-2B/Sspon.05G0014310-3C/novel.48539/Sspon.05G0014310-4D/Sspon.08G0021630-1B/Sspon.05G0014310-1A/novel.63047	8	7	1
Cellular component	GO:0044439	peroxisomal part	8/1545	212/74202	0.0772624	0.503376	novel.31068/Sspon.05G0014310-2B/Sspon.05G0014310-3C/novel.48539/Sspon.05G0014310-4D/Sspon.08G0021630-1B/Sspon.05G0014310-1A/novel.63047	8	7	1
Biological process	GO:0018107	peptidyl-threonine phosphorylation	5/1486	106/69448	0.0777716	0.378107	novel.12759/novel.58213/novel.15455/novel.44232/Sspon.05G0021220-1A	5	2	3
Biological process	GO:0018210	peptidyl-threonine modification	5/1486	106/69448	0.0777716	0.378107	novel.12759/novel.58213/novel.15455/novel.44232/Sspon.05G0021220-1A	5	2	3
Biological process	GO:0043549	regulation of kinase activity	12/1486	352/69448	0.0783734	0.379916	Sspon.07G0002940-4D/Sspon.07G0002940-2T/Sspon.03G0008210-1A/Sspon.07G0002940-3C/novel.11849/novel.52356/Sspon.03G0008210-2B/Sspon.03G0008210-4D/Sspon.03G0008210-1P/novel.65064/novel.34733/Sspon.04G0017000-2C	12	3	9
Molecular function	GO:0004748	ribonucleoside-diphosphate reductase activity, thioredoxin disulfide as acceptor	2/1639	22/76768	0.079424	0.295474	novel.37114/novel.38968	2	2	0
Molecular function	GO:0008107	galactoside 2-alpha-L-fucosyltransferase activity	2/1639	22/76768	0.079424	0.295474	novel.31844/Sspon.04G0022310-1B	2	1	1
Molecular function	GO:0010436	carotenoid dioxygenase activity	2/1639	22/76768	0.079424	0.295474	novel.17273/novel.14488	2	0	2
Molecular function	GO:0016728	oxidoreductase activity, acting on CH or CH2 groups, disulfide as acceptor	2/1639	22/76768	0.079424	0.295474	novel.37114/novel.38968	2	2	0
Molecular function	GO:0031127	alpha-(1,2)-fucosyltransferase activity	2/1639	22/76768	0.079424	0.295474	novel.31844/Sspon.04G0022310-1B	2	1	1
Molecular function	GO:0045549	9-cis-epoxycarotenoid dioxygenase activity	2/1639	22/76768	0.079424	0.295474	novel.17273/novel.14488	2	0	2
Molecular function	GO:0061731	ribonucleoside-diphosphate reductase activity	2/1639	22/76768	0.079424	0.295474	novel.37114/novel.38968	2	2	0
Biological process	GO:0018026	peptidyl-lysine monomethylation	2/1486	22/69448	0.0797245	0.385335	novel.32917/Sspon.07G0000730-2B	2	0	2
Biological process	GO:0009608	response to symbiont	4/1486	76/69448	0.0802528	0.386758	Sspon.05G0026100-3D/Sspon.05G0026100-1B/novel.66338/novel.1861	4	4	0
Molecular function	GO:0016903	oxidoreductase activity, acting on the aldehyde or oxo group of donors	13/1639	393/76768	0.0816769	0.301997	Sspon.02G0013900-1A/novel.39325/Sspon.03G0002750-1A/novel.32164/Sspon.02G0023160-2C/novel.42844/Sspon.02G0011470-2B/Sspon.03G0002750-3D/novel.36967/Sspon.02G0049510-1C/Sspon.04G0016880-2C/Sspon.04G0000980-1A/Sspon.01G0028570-2P	13	2	11
Molecular function	GO:0000175	3'-5'-exoribonuclease activity	5/1639	108/76768	0.0821364	0.301997	novel.68530/Sspon.05G0000340-2C/Sspon.05G0000340-1A/Sspon.02G0049710-1C/novel.68531	5	0	5
Molecular function	GO:0016641	oxidoreductase activity, acting on the CH-NH2 group of donors, oxygen as acceptor	4/1639	77/76768	0.082784	0.301997	novel.69206/novel.68211/novel.12964/Sspon.02G0004710-1A	4	3	1
Molecular function	GO:0005537	mannose binding	3/1639	48/76768	0.08286	0.301997	novel.16920/novel.11406/Sspon.06G0011400-1P	3	2	1
Biological process	GO:0070370	cellular heat acclimation	3/1486	48/69448	0.0832776	0.400168	novel.37602/Sspon.04G0012170-2B/Sspon.05G0039870-1D	3	3	0
Biological process	GO:0042325	regulation of phosphorylation	13/1486	394/69448	0.0839226	0.402099	Sspon.07G0002940-4D/Sspon.07G0002940-2T/Sspon.03G0008210-1A/Sspon.07G0002940-3C/novel.11849/novel.52356/Sspon.03G0008210-2B/Sspon.03G0008210-4D/Sspon.03G0008210-1P/novel.65064/novel.34733/Sspon.04G0017000-2C/Sspon.08G0006290-3C	13	3	10
Molecular function	GO:0008483	transaminase activity	11/1639	320/76768	0.0843414	0.304307	novel.69699/novel.8924/novel.19700/Sspon.03G0036240-3D/novel.7867/novel.49137/novel.11726/novel.51900/Sspon.01G0026110-2B/Sspon.03G0031040-1B/novel.8393	11	4	7
Molecular function	GO:0016769	transferase activity, transferring nitrogenous groups	11/1639	320/76768	0.0843414	0.304307	novel.69699/novel.8924/novel.19700/Sspon.03G0036240-3D/novel.7867/novel.49137/novel.11726/novel.51900/Sspon.01G0026110-2B/Sspon.03G0031040-1B/novel.8393	11	4	7
Molecular function	GO:0008083	growth factor activity	2/1639	23/76768	0.085797	0.308011	novel.17354/novel.38998	2	0	2
Biological process	GO:0006571	tyrosine biosynthetic process	2/1486	23/69448	0.0861192	0.411431	Sspon.01G0040850-1P/novel.913	2	2	0
Biological process	GO:0071482	cellular response to light stimulus	15/1486	473/69448	0.086899	0.41396	Sspon.03G0018130-2B/novel.35208/Sspon.03G0018130-1P/novel.26696/novel.21143/Sspon.01G0029520-1A/Sspon.03G0024860-1A/Sspon.07G0009010-3C/Sspon.04G0008520-1A/novel.57839/Sspon.01G0029520-3C/novel.58173/Sspon.03G0007840-2C/Sspon.01G0029520-4D/Sspon.07G0024080-1B	15	9	6
Molecular function	GO:0030151	molybdenum ion binding	3/1639	49/76768	0.0869267	0.309992	Sspon.06G0004940-2B/Sspon.06G0004940-3C/Sspon.06G0004940-1A	3	3	0
Molecular function	GO:0008061	chitin binding	5/1639	110/76768	0.0872122	0.309992	novel.14377/novel.66652/Sspon.02G0041800-1P/Sspon.08G0024690-1C/novel.62224	5	1	4
Biological process	GO:0001505	regulation of neurotransmitter levels	7/1486	177/69448	0.087222	0.414305	novel.59049/Sspon.06G0004940-2B/Sspon.05G0013130-1A/Sspon.06G0004940-3C/Sspon.03G0008370-2P/Sspon.06G0004940-1A/novel.2023	7	6	1
Biological process	GO:0042364	water-soluble vitamin biosynthetic process	10/1486	285/69448	0.0881546	0.417535	Sspon.07G0020070-4D/Sspon.07G0020070-2B/novel.22916/Sspon.01G0046090-1P/Sspon.07G0020070-1A/Sspon.07G0020070-3C/Sspon.08G0007290-1A/Sspon.01G0046090-2C/Sspon.04G0010000-2D/Sspon.04G0010000-1A	10	5	5
Cellular component	GO:0033180	proton-transporting V-type ATPase, V1 domain	3/1545	51/74202	0.0900258	0.569281	Sspon.08G0004370-1A/Sspon.08G0007100-1P/novel.55728	3	2	1
Biological process	GO:0006570	tyrosine metabolic process	3/1486	50/69448	0.0915295	0.431464	Sspon.01G0040850-1P/novel.913/novel.49137	3	3	0
Molecular function	GO:0016207	4-coumarate-CoA ligase activity	2/1639	24/76768	0.0923176	0.321767	Sspon.04G0023370-2C/Sspon.04G0023370-3D	2	2	0
Molecular function	GO:0022840	leak channel activity	2/1639	24/76768	0.0923176	0.321767	novel.51461/Sspon.01G0049310-1B	2	1	1
Molecular function	GO:0022841	potassium ion leak channel activity	2/1639	24/76768	0.0923176	0.321767	novel.51461/Sspon.01G0049310-1B	2	1	1
Molecular function	GO:0022842	narrow pore channel activity	2/1639	24/76768	0.0923176	0.321767	novel.51461/Sspon.01G0049310-1B	2	1	1
Biological process	GO:0000187	activation of MAPK activity	2/1486	24/69448	0.0926618	0.431464	novel.11849/novel.65064	2	2	0
Biological process	GO:0030007	cellular potassium ion homeostasis	2/1486	24/69448	0.0926618	0.431464	novel.51461/Sspon.01G0049310-1B	2	1	1
Biological process	GO:0030322	stabilization of membrane potential	2/1486	24/69448	0.0926618	0.431464	novel.51461/Sspon.01G0049310-1B	2	1	1
Biological process	GO:0043406	positive regulation of MAP kinase activity	2/1486	24/69448	0.0926618	0.431464	novel.11849/novel.65064	2	2	0
Biological process	GO:0043410	positive regulation of MAPK cascade	2/1486	24/69448	0.0926618	0.431464	novel.11849/novel.65064	2	2	0
Molecular function	GO:0009044	xylan 1,4-beta-xylosidase activity	3/1639	51/76768	0.095306	0.327415	Sspon.05G0006550-4D/Sspon.05G0006550-2B/Sspon.05G0006550-3C	3	0	3
Molecular function	GO:0050664	oxidoreductase activity, acting on NAD(P)H, oxygen as acceptor	3/1639	51/76768	0.095306	0.327415	novel.21034/novel.25554/Sspon.06G0014970-1A	3	2	1
Molecular function	GO:0097599	xylanase activity	3/1639	51/76768	0.095306	0.327415	Sspon.05G0006550-4D/Sspon.05G0006550-2B/Sspon.05G0006550-3C	3	0	3
Biological process	GO:0010227	floral organ abscission	3/1486	51/69448	0.0957778	0.444721	novel.34733/novel.5971/Sspon.02G0042380-3D	3	2	1
Cellular component	GO:0019005	SCF ubiquitin ligase complex	7/1545	187/74202	0.0974344	0.598525	novel.34842/novel.2651/novel.2658/Sspon.01G0017580-1P/novel.7281/Sspon.06G0016620-1A/Sspon.04G0003430-3C	7	0	7
Biological process	GO:0010639	negative regulation of organelle organization	9/1486	254/69448	0.0975257	0.451568	novel.24690/novel.28553/novel.17706/Sspon.03G0022660-1A/Sspon.03G0022660-2C/novel.69358/novel.62016/Sspon.02G0015230-4D/novel.51822	9	2	7
Molecular function	GO:0015491	cation:cation antiporter activity	5/1639	114/76768	0.0978408	0.33208	novel.15558/novel.19277/novel.57305/novel.10108/novel.15555	5	1	4
Molecular function	GO:0042937	tripeptide transmembrane transporter activity	4/1639	82/76768	0.0987071	0.33208	novel.67557/Sspon.01G0027370-3C/Sspon.03G0000940-1A/Sspon.01G0027370-2B	4	2	2
Molecular function	GO:0016656	monodehydroascorbate reductase (NADH) activity	2/1639	25/76768	0.0989766	0.33208	novel.31068/novel.51384	2	0	2
Molecular function	GO:0050403	trans-zeatin O-beta-D-glucosyltransferase activity	2/1639	25/76768	0.0989766	0.33208	novel.60409/novel.60182	2	1	1
Molecular function	GO:0099094	ligand-gated cation channel activity	2/1639	25/76768	0.0989766	0.33208	novel.51461/Sspon.01G0049310-1B	2	1	1
Biological process	GO:0006525	arginine metabolic process	4/1486	82/69448	0.0992947	0.456149	novel.8924/Sspon.08G0016340-3D/Sspon.08G0016340-1A/Sspon.01G0026110-2B	4	0	4
Biological process	GO:0032973	amino acid export across plasma membrane	2/1486	25/69448	0.0993428	0.456149	novel.63148/novel.61763	2	0	2
Biological process	GO:0033273	response to vitamin	2/1486	25/69448	0.0993428	0.456149	Sspon.01G0046090-1P/Sspon.01G0046090-2C	2	0	2
Molecular function	GO:0015929	hexosaminidase activity	3/1639	52/76768	0.0996148	0.332667	novel.3266/novel.66652/novel.62224	3	1	2
Molecular function	GO:0051539	4 iron, 4 sulfur cluster binding	11/1639	331/76768	0.100558	0.334263	novel.30861/Sspon.04G0002730-1A/Sspon.04G0002730-2C/Sspon.01G0046090-1P/novel.61782/novel.30863/Sspon.05G0015490-2D/Sspon.01G0046090-2C/novel.58893/Sspon.02G0006820-3D/novel.61781	11	6	5
Biological process	GO:0009646	response to absence of light	5/1486	115/69448	0.101283	0.463768	novel.24682/Sspon.03G0015310-3C/Sspon.03G0015310-1A/Sspon.03G0015260-3C/novel.11664	5	1	4
Cellular component	GO:0000427	plastid-encoded plastid RNA polymerase complex	2/1545	26/74202	0.101421	0.605706	Sspon.01G0045090-1B/Sspon.07G0000730-2B	2	0	2
Biological process	GO:0006040	amino sugar metabolic process	6/1486	149/69448	0.101619	0.464022	novel.14377/novel.16826/novel.66652/Sspon.02G0041800-1P/Sspon.08G0024690-1C/novel.62224	6	1	5
Biological process	GO:0007346	regulation of mitotic cell cycle	14/1486	447/69448	0.102848	0.468341	Sspon.07G0002940-4D/Sspon.07G0002940-2T/Sspon.03G0008210-1A/Sspon.07G0002940-3C/novel.11849/novel.69358/novel.52356/Sspon.03G0008210-2B/Sspon.03G0008210-4D/Sspon.03G0008210-1P/novel.62016/novel.65064/novel.34733/Sspon.04G0017000-2C	14	5	9
Molecular function	GO:0016405	CoA-ligase activity	5/1639	116/76768	0.103389	0.342089	Sspon.04G0023370-2C/Sspon.01G0034480-3D/Sspon.01G0034480-2C/Sspon.04G0023370-3D/Sspon.01G0034480-1B	5	5	0
Molecular function	GO:0005345	purine nucleobase transmembrane transporter activity	3/1639	53/76768	0.104	0.342533	novel.35015/novel.56472/novel.58210	3	0	3
Biological process	GO:0006863	purine nucleobase transport	3/1486	53/69448	0.104509	0.472004	novel.35015/novel.56472/novel.58210	3	0	3
Biological process	GO:0009088	threonine biosynthetic process	3/1486	53/69448	0.104509	0.472004	Sspon.01G0032840-2D/Sspon.01G0028570-2P/Sspon.07G0002850-2B	3	1	2
Biological process	GO:1901259	chloroplast rRNA processing	3/1486	53/69448	0.104509	0.472004	novel.23354/Sspon.01G0021840-4D/Sspon.03G0023050-3C	3	0	3
Biological process	GO:0043648	dicarboxylic acid metabolic process	12/1486	372/69448	0.106122	0.472969	Sspon.01G0039980-1P/novel.10091/Sspon.01G0032840-2D/Sspon.01G0039980-2P/Sspon.01G0039980-3P/novel.8924/Sspon.01G0039980-1B/Sspon.01G0039980-2C/Sspon.01G0011400-1A/Sspon.01G0026110-2B/Sspon.03G0031040-1B/Sspon.01G0028570-2P	12	8	4
Biological process	GO:0009445	putrescine metabolic process	2/1486	26/69448	0.106153	0.472969	Sspon.08G0016340-3D/Sspon.08G0016340-1A	2	0	2
Biological process	GO:0009446	putrescine biosynthetic process	2/1486	26/69448	0.106153	0.472969	Sspon.08G0016340-3D/Sspon.08G0016340-1A	2	0	2
Biological process	GO:0010231	maintenance of seed dormancy	2/1486	26/69448	0.106153	0.472969	novel.50087/Sspon.01G0020560-1P	2	1	1
Biological process	GO:0097437	maintenance of dormancy	2/1486	26/69448	0.106153	0.472969	novel.50087/Sspon.01G0020560-1P	2	1	1
Molecular function	GO:0016671	oxidoreductase activity, acting on a sulfur group of donors, disulfide as acceptor	5/1639	117/76768	0.10622	0.346664	Sspon.05G0024210-2D/novel.44735/Sspon.05G0024210-1B/novel.47199/Sspon.02G0006820-3D	5	1	4
Molecular function	GO:0022843	voltage-gated cation channel activity	5/1639	117/76768	0.10622	0.346664	novel.61645/novel.51461/Sspon.08G0010740-1P/Sspon.03G0010250-3C/Sspon.01G0049310-1B	5	3	2
Molecular function	GO:0004089	carbonate dehydratase activity	3/1639	54/76768	0.108461	0.352375	Sspon.03G0032120-3D/novel.26085/Sspon.03G0032120-1B	3	3	0
Biological process	GO:0090436	leaf pavement cell development	3/1486	54/69448	0.108988	0.481818	novel.10002/novel.21634/novel.21689	3	2	1
Biological process	GO:1903409	reactive oxygen species biosynthetic process	3/1486	54/69448	0.108988	0.481818	Sspon.06G0004940-2B/Sspon.06G0004940-3C/Sspon.06G0004940-1A	3	3	0
Biological process	GO:0040034	regulation of development, heterochronic	6/1486	152/69448	0.109014	0.481818	novel.68872/novel.60041/novel.27497/novel.27797/novel.27501/novel.50434	6	3	3
Molecular function	GO:0022838	substrate-specific channel activity	15/1639	492/76768	0.109307	0.353525	novel.61645/novel.51461/novel.24855/novel.64923/novel.67100/Sspon.01G0002730-3C/Sspon.08G0010740-1P/Sspon.02G0019440-2B/novel.21330/Sspon.01G0002730-4D/Sspon.04G0007950-3C/novel.67765/Sspon.03G0010250-3C/Sspon.01G0049310-1B/novel.8442	15	12	3
Biological process	GO:0010218	response to far red light	7/1486	188/69448	0.110506	0.487111	Sspon.05G0016910-1A/Sspon.05G0016910-4D/Sspon.05G0016910-3C/Sspon.05G0016910-2B/Sspon.05G0022390-2D/Sspon.07G0009010-3C/novel.57839	7	6	1
Molecular function	GO:0005267	potassium channel activity	5/1639	119/76768	0.111996	0.358987	novel.61645/novel.51461/Sspon.08G0010740-1P/Sspon.03G0010250-3C/Sspon.01G0049310-1B	5	3	2
Molecular function	GO:0015605	organophosphate ester transmembrane transporter activity	5/1639	119/76768	0.111996	0.358987	novel.15798/novel.15800/Sspon.04G0015320-1P/Sspon.03G0018500-3D/Sspon.04G0015320-3C	5	3	2
Molecular function	GO:0019202	amino acid kinase activity	3/1639	55/76768	0.112994	0.360576	Sspon.01G0032840-2D/Sspon.03G0002750-1A/Sspon.03G0002750-3D	3	1	2
Biological process	GO:0006690	icosanoid metabolic process	2/1486	27/69448	0.113085	0.494523	novel.36350/Sspon.04G0020690-2B	2	2	0
Biological process	GO:0030002	cellular anion homeostasis	2/1486	27/69448	0.113085	0.494523	novel.39312/Sspon.05G0012590-2C	2	2	0
Biological process	GO:0030320	cellular monovalent inorganic anion homeostasis	2/1486	27/69448	0.113085	0.494523	novel.39312/Sspon.05G0012590-2C	2	2	0
Biological process	GO:0071478	cellular response to radiation	15/1486	494/69448	0.113396	0.494575	Sspon.03G0018130-2B/novel.35208/Sspon.03G0018130-1P/novel.26696/novel.21143/Sspon.01G0029520-1A/Sspon.03G0024860-1A/Sspon.07G0009010-3C/Sspon.04G0008520-1A/novel.57839/Sspon.01G0029520-3C/novel.58173/Sspon.03G0007840-2C/Sspon.01G0029520-4D/Sspon.07G0024080-1B	15	9	6
Biological process	GO:0010162	seed dormancy process	5/1486	120/69448	0.115706	0.502001	Sspon.06G0029440-2D/novel.66597/novel.50087/Sspon.01G0020560-1P/Sspon.02G0014130-1A	5	4	1
Biological process	GO:0022611	dormancy process	5/1486	120/69448	0.115706	0.502001	Sspon.06G0029440-2D/novel.66597/novel.50087/Sspon.01G0020560-1P/Sspon.02G0014130-1A	5	4	1
Molecular function	GO:0016651	oxidoreductase activity, acting on NAD(P)H	13/1639	418/76768	0.115834	0.366696	novel.21034/novel.31068/novel.25554/Sspon.05G0024210-2D/Sspon.03G0005190-2C/Sspon.06G0007130-1A/novel.44735/Sspon.05G0024210-1B/Sspon.06G0014970-1A/Sspon.06G0007130-2B/novel.47199/novel.40497/novel.51384	13	2	11
Molecular function	GO:0005315	inorganic phosphate transmembrane transporter activity	4/1639	87/76768	0.115933	0.366696	novel.15798/novel.15800/Sspon.01G0018800-3D/Sspon.01G0002890-2P	4	2	2
Biological process	GO:0009749	response to glucose	4/1486	87/69448	0.116605	0.503568	novel.15798/novel.15800/novel.8394/Sspon.01G0058300-1P	4	2	2
Biological process	GO:0055081	anion homeostasis	6/1486	155/69448	0.116677	0.503568	novel.39312/novel.63148/novel.61763/Sspon.08G0005110-1A/Sspon.01G0024410-3D/Sspon.05G0012590-2C	6	2	4
Molecular function	GO:0016868	intramolecular transferase activity, phosphotransferases	3/1639	56/76768	0.117598	0.37033	novel.19375/Sspon.02G0017380-2B/Sspon.02G0017380-1A	3	0	3
Molecular function	GO:0016621	cinnamoyl-CoA reductase activity	4/1639	88/76768	0.119526	0.373662	novel.32164/Sspon.02G0011470-2B/Sspon.04G0016880-2C/Sspon.04G0000980-1A	4	2	2
Molecular function	GO:0030523	dihydrolipoamide S-acyltransferase activity	2/1639	28/76768	0.119697	0.373662	Sspon.03G0015310-3C/Sspon.03G0015310-1A	2	0	2
Molecular function	GO:0004532	exoribonuclease activity	6/1639	157/76768	0.121039	0.374593	novel.68530/Sspon.05G0000340-2C/Sspon.05G0000340-1A/Sspon.02G0049710-1C/novel.68531/Sspon.05G0039870-1D	6	1	5
Molecular function	GO:0016896	exoribonuclease activity, producing 5'-phosphomonoesters	6/1639	157/76768	0.121039	0.374593	novel.68530/Sspon.05G0000340-2C/Sspon.05G0000340-1A/Sspon.02G0049710-1C/novel.68531/Sspon.05G0039870-1D	6	1	5
Molecular function	GO:0016679	oxidoreductase activity, acting on diphenols and related substances as donors	8/1639	230/76768	0.121598	0.374709	novel.39786/Sspon.06G0023250-3D/Sspon.06G0023250-1B/Sspon.06G0009750-3C/Sspon.06G0023250-2C/novel.39787/Sspon.06G0009750-1A/novel.51032	8	8	0
Cellular component	GO:0009513	etioplast	2/1545	29/74202	0.121732	0.707363	Sspon.01G0031930-1P/Sspon.07G0024080-1B	2	0	2
Biological process	GO:0034219	carbohydrate transmembrane transport	9/1486	267/69448	0.121876	0.524123	novel.15798/novel.18381/novel.665/novel.15800/Sspon.01G0013160-2P/novel.15704/novel.57782/novel.6095/Sspon.02G0047460-1C	9	4	5
Biological process	GO:0006767	water-soluble vitamin metabolic process	10/1486	305/69448	0.122073	0.524123	Sspon.07G0020070-4D/Sspon.07G0020070-2B/novel.22916/Sspon.01G0046090-1P/Sspon.07G0020070-1A/Sspon.07G0020070-3C/Sspon.08G0007290-1A/Sspon.01G0046090-2C/Sspon.04G0010000-2D/Sspon.04G0010000-1A	10	5	5
Biological process	GO:0030244	cellulose biosynthetic process	9/1486	268/69448	0.123874	0.527356	novel.15939/novel.19348/Sspon.08G0009480-2B/novel.64656/novel.15737/Sspon.02G0035110-1B/Sspon.08G0009480-1A/novel.15944/Sspon.07G0025770-2D	9	6	3
Biological process	GO:1990641	response to iron ion starvation	4/1486	89/69448	0.123874	0.527356	Sspon.08G0002130-3D/novel.6183/Sspon.08G0002130-2B/Sspon.05G0015490-2D	4	4	0
Biological process	GO:0031935	regulation of chromatin silencing	7/1486	194/69448	0.124462	0.527356	novel.24690/novel.28553/novel.17706/Sspon.03G0022660-1A/Sspon.03G0022660-2C/novel.10002/novel.51822	7	0	7
Biological process	GO:0048506	regulation of timing of meristematic phase transition	5/1486	123/69448	0.124803	0.527356	novel.68872/novel.60041/novel.27497/novel.27501/novel.50434	5	2	3
Biological process	GO:0048510	regulation of timing of transition from vegetative to reproductive phase	5/1486	123/69448	0.124803	0.527356	novel.68872/novel.60041/novel.27497/novel.27501/novel.50434	5	2	3
Biological process	GO:0048579	negative regulation of long-day photoperiodism, flowering	5/1486	123/69448	0.124803	0.527356	Sspon.02G0025330-1P/novel.61089/Sspon.07G0022990-2C/Sspon.02G0015230-4D/Sspon.08G0000220-1A	5	2	3
Molecular function	GO:0016628	oxidoreductase activity, acting on the CH-CH group of donors, NAD or NADP as acceptor	7/1639	195/76768	0.125863	0.384216	Sspon.05G0000740-1A/novel.64719/novel.63131/Sspon.08G0011550-2P/novel.5968/novel.55671/Sspon.08G0011550-2T	7	2	5
Biological process	GO:0051129	negative regulation of cellular component organization	9/1486	269/69448	0.125889	0.527356	novel.24690/novel.28553/novel.17706/Sspon.03G0022660-1A/Sspon.03G0022660-2C/novel.69358/novel.62016/Sspon.02G0015230-4D/novel.51822	9	2	7
Molecular function	GO:0004321	fatty-acyl-CoA synthase activity	2/1639	29/76768	0.126823	0.384216	Sspon.01G0003030-4D/novel.11452	2	1	1
Molecular function	GO:0015203	polyamine transmembrane transporter activity	2/1639	29/76768	0.126823	0.384216	novel.7805/novel.31080	2	0	2
Molecular function	GO:0043495	protein membrane anchor	2/1639	29/76768	0.126823	0.384216	novel.9337/Sspon.01G0029780-1P	2	0	2
Biological process	GO:0030162	regulation of proteolysis	7/1486	195/69448	0.126872	0.527356	novel.34842/novel.2651/novel.2658/Sspon.01G0017580-1P/novel.7281/Sspon.06G0016620-1A/Sspon.04G0003430-3C	7	0	7
Biological process	GO:0006522	alanine metabolic process	2/1486	29/69448	0.127279	0.527356	Sspon.03G0031040-1B/novel.8393	2	0	2
Biological process	GO:0009078	pyruvate family amino acid metabolic process	2/1486	29/69448	0.127279	0.527356	Sspon.03G0031040-1B/novel.8393	2	0	2
Biological process	GO:0010148	transpiration	2/1486	29/69448	0.127279	0.527356	novel.9337/Sspon.01G0029780-1P	2	0	2
Biological process	GO:0010161	red light signaling pathway	2/1486	29/69448	0.127279	0.527356	novel.35208/Sspon.04G0008520-1A	2	2	0
Biological process	GO:0071491	cellular response to red light	2/1486	29/69448	0.127279	0.527356	novel.35208/Sspon.04G0008520-1A	2	2	0
Biological process	GO:0052545	callose localization	4/1486	90/69448	0.127579	0.527356	novel.11849/novel.28075/Sspon.03G0009250-2B/novel.65064	4	2	2
Biological process	GO:0006020	inositol metabolic process	3/1486	58/69448	0.127612	0.527356	Sspon.01G0005150-3D/Sspon.08G0007290-1A/Sspon.01G0005150-2B	3	2	1
Biological process	GO:0042133	neurotransmitter metabolic process	6/1486	160/69448	0.130027	0.535996	Sspon.06G0004940-2B/Sspon.05G0013130-1A/Sspon.06G0004940-3C/Sspon.03G0008370-2P/Sspon.06G0004940-1A/novel.2023	6	6	0
Molecular function	GO:0004659	prenyltransferase activity	5/1639	125/76768	0.130197	0.392779	Sspon.02G0039900-1B/Sspon.02G0039900-2C/Sspon.02G0039900-3D/Sspon.08G0023170-1B/novel.11206	5	1	4
Biological process	GO:0033037	polysaccharide localization	4/1486	91/69448	0.131329	0.540019	novel.11849/novel.28075/Sspon.03G0009250-2B/novel.65064	4	2	2
Molecular function	GO:0016878	acid-thiol ligase activity	5/1639	126/76768	0.133354	0.400619	Sspon.04G0023370-2C/Sspon.01G0034480-3D/Sspon.01G0034480-2C/Sspon.04G0023370-3D/Sspon.01G0034480-1B	5	5	0
Biological process	GO:0000272	polysaccharide catabolic process	14/1486	468/69448	0.13344	0.547336	novel.13055/Sspon.02G0006060-4D/Sspon.02G0006060-3C/Sspon.02G0006060-1P/Sspon.02G0055770-1D/novel.5461/Sspon.02G0006060-1T/novel.60348/novel.16826/novel.66652/novel.10290/Sspon.02G0018620-2C/Sspon.08G0024690-1C/novel.62224	14	10	4
Cellular component	GO:0019898	extrinsic component of membrane	14/1545	481/74202	0.133623	0.75461	Sspon.02G0006040-3C/Sspon.02G0042610-1B/Sspon.02G0006040-4D/Sspon.02G0006040-1A/novel.13051/Sspon.02G0006040-2B/Sspon.02G0042610-2C/Sspon.02G0026480-3C/novel.39188/Sspon.01G0020560-1P/Sspon.08G0003020-3C/novel.62792/novel.3354/novel.55259	14	10	4
Molecular function	GO:0005471	ATP:ADP antiporter activity	2/1639	30/76768	0.134047	0.401025	Sspon.04G0015320-1P/Sspon.04G0015320-3C	2	0	2
Biological process	GO:0006730	one-carbon metabolic process	5/1486	126/69448	0.134219	0.547708	Sspon.03G0015040-3C/Sspon.03G0015040-1A/novel.24145/novel.24146/novel.2023	5	5	0
Biological process	GO:0010239	chloroplast mRNA processing	2/1486	30/69448	0.134525	0.547708	novel.23354/Sspon.07G0024080-1B	2	0	2
Biological process	GO:0051085	chaperone cofactor-dependent protein refolding	2/1486	30/69448	0.134525	0.547708	Sspon.01G0010410-3P/Sspon.01G0010410-1P	2	2	0
Biological process	GO:0009066	aspartate family amino acid metabolic process	10/1486	312/69448	0.135429	0.550035	Sspon.01G0032840-2D/novel.70096/Sspon.04G0002100-1A/Sspon.05G0013130-1A/Sspon.02G0030730-3C/novel.49137/Sspon.04G0002070-1A/Sspon.03G0031040-1B/Sspon.01G0028570-2P/Sspon.07G0002850-2B	10	3	7
Biological process	GO:0008202	steroid metabolic process	13/1486	430/69448	0.136292	0.552182	novel.31073/novel.22115/Sspon.04G0005430-1A/Sspon.02G0013240-1A/Sspon.02G0013240-3C/novel.64309/Sspon.04G0005430-3D/Sspon.01G0034490-1B/novel.60409/Sspon.01G0001090-3C/Sspon.02G0013240-2B/Sspon.02G0013240-4D/Sspon.05G0012720-2B	13	7	6
Cellular component	GO:0033178	proton-transporting two-sector ATPase complex, catalytic domain	4/1545	95/74202	0.136883	0.75461	Sspon.08G0004370-1A/Sspon.08G0007100-1P/novel.55728/Sspon.01G0006220-2B	4	3	1
Biological process	GO:0016125	sterol metabolic process	10/1486	313/69448	0.137398	0.555302	novel.31073/novel.22115/Sspon.04G0005430-1A/Sspon.02G0013240-1A/Sspon.02G0013240-3C/Sspon.04G0005430-3D/Sspon.01G0034490-1B/Sspon.01G0001090-3C/Sspon.02G0013240-2B/Sspon.02G0013240-4D	10	6	4
Biological process	GO:0009627	systemic acquired resistance	7/1486	200/69448	0.139266	0.560579	Sspon.05G0014320-3C/Sspon.05G0014320-1A/novel.21706/Sspon.02G0008520-2C/Sspon.02G0008510-2D/Sspon.05G0014320-4D/novel.53491	7	3	4
Biological process	GO:0062012	regulation of small molecule metabolic process	10/1486	314/69448	0.139382	0.560579	Sspon.05G0000880-2C/novel.1410/Sspon.03G0018230-3D/novel.24399/Sspon.01G0020280-3D/novel.53491/Sspon.03G0018960-4D/novel.49137/novel.34733/Sspon.06G0020860-1T	10	4	6
Molecular function	GO:0003997	acyl-CoA oxidase activity	2/1639	31/76768	0.141361	0.420138	Sspon.06G0016830-3D/Sspon.06G0016830-1A	2	0	2
Biological process	GO:0006694	steroid biosynthetic process	11/1486	354/69448	0.141383	0.563945	novel.31073/novel.22115/Sspon.04G0005430-1A/Sspon.02G0013240-1A/Sspon.02G0013240-3C/Sspon.04G0005430-3D/Sspon.01G0034490-1B/Sspon.01G0001090-3C/Sspon.02G0013240-2B/Sspon.02G0013240-4D/Sspon.05G0012720-2B	11	6	5
Molecular function	GO:0016744	transferase activity, transferring aldehyde or ketonic groups	3/1639	61/76768	0.141606	0.420138	novel.43395/novel.43396/Sspon.07G0011900-1A	3	0	3
Biological process	GO:0010029	regulation of seed germination	7/1486	201/69448	0.141814	0.563945	novel.10854/Sspon.02G0049910-2D/Sspon.03G0004250-3D/Sspon.02G0049910-1C/novel.27663/novel.57782/novel.13602	7	2	5
Biological process	GO:0090355	positive regulation of auxin metabolic process	2/1486	31/69448	0.141861	0.563945	Sspon.03G0018960-4D/Sspon.06G0020860-1T	2	2	0
Biological process	GO:1902930	regulation of alcohol biosynthetic process	2/1486	31/69448	0.141861	0.563945	Sspon.05G0000880-2C/Sspon.01G0020280-3D	2	0	2
Biological process	GO:0055062	phosphate ion homeostasis	3/1486	61/69448	0.142266	0.563945	novel.39312/Sspon.08G0005110-1A/Sspon.05G0012590-2C	3	2	1
Biological process	GO:0072506	trivalent inorganic anion homeostasis	3/1486	61/69448	0.142266	0.563945	novel.39312/Sspon.08G0005110-1A/Sspon.05G0012590-2C	3	2	1
Biological process	GO:0016144	S-glycoside biosynthetic process	4/1486	95/69448	0.146773	0.577656	Sspon.01G0034480-3D/Sspon.01G0034480-2C/novel.1410/Sspon.01G0034480-1B	4	4	0
Biological process	GO:0019758	glycosinolate biosynthetic process	4/1486	95/69448	0.146773	0.577656	Sspon.01G0034480-3D/Sspon.01G0034480-2C/novel.1410/Sspon.01G0034480-1B	4	4	0
Biological process	GO:0019761	glucosinolate biosynthetic process	4/1486	95/69448	0.146773	0.577656	Sspon.01G0034480-3D/Sspon.01G0034480-2C/novel.1410/Sspon.01G0034480-1B	4	4	0
Molecular function	GO:0004030	aldehyde dehydrogenase [NAD(P)+] activity	2/1639	32/76768	0.148757	0.434177	novel.42844/novel.36967	2	0	2
Molecular function	GO:0045543	gibberellin 2-beta-dioxygenase activity	2/1639	32/76768	0.148757	0.434177	novel.28841/novel.23307	2	1	1
Molecular function	GO:0047334	diphosphate-fructose-6-phosphate 1-phosphotransferase activity	2/1639	32/76768	0.148757	0.434177	novel.31013/Sspon.08G0008950-4D	2	2	0
Molecular function	GO:0103075	indole-3-pyruvate monooxygenase activity	2/1639	32/76768	0.148757	0.434177	Sspon.02G0040080-1B/Sspon.03G0034820-2C	2	1	1
Biological process	GO:0009643	photosynthetic acclimation	2/1486	32/69448	0.149279	0.581976	novel.15798/novel.15800	2	2	0
Biological process	GO:0009819	drought recovery	2/1486	32/69448	0.149279	0.581976	novel.60341/novel.17959	2	2	0
Biological process	GO:0043405	regulation of MAP kinase activity	2/1486	32/69448	0.149279	0.581976	novel.11849/novel.65064	2	2	0
Biological process	GO:0140115	export across plasma membrane	2/1486	32/69448	0.149279	0.581976	novel.63148/novel.61763	2	0	2
Biological process	GO:0019253	reductive pentose-phosphate cycle	4/1486	96/69448	0.15074	0.583542	Sspon.02G0009220-4D/novel.43395/novel.43396/Sspon.07G0011900-1A	4	1	3
Biological process	GO:0019685	photosynthesis, dark reaction	4/1486	96/69448	0.15074	0.583542	Sspon.02G0009220-4D/novel.43395/novel.43396/Sspon.07G0011900-1A	4	1	3
Biological process	GO:0042939	tripeptide transport	4/1486	96/69448	0.15074	0.583542	novel.67557/Sspon.01G0027370-3C/Sspon.03G0000940-1A/Sspon.01G0027370-2B	4	2	2
Biological process	GO:0042548	regulation of photosynthesis, light reaction	3/1486	63/69448	0.15233	0.588321	Sspon.02G0011900-2C/Sspon.08G0011150-4D/Sspon.08G0003020-3C	3	3	0
Biological process	GO:0009688	abscisic acid biosynthetic process	4/1486	97/69448	0.154747	0.593495	novel.17273/Sspon.05G0000880-2C/Sspon.01G0020280-3D/novel.14488	4	0	4
Biological process	GO:0043289	apocarotenoid biosynthetic process	4/1486	97/69448	0.154747	0.593495	novel.17273/Sspon.05G0000880-2C/Sspon.01G0020280-3D/novel.14488	4	0	4
Biological process	GO:1902645	tertiary alcohol biosynthetic process	4/1486	97/69448	0.154747	0.593495	novel.17273/Sspon.05G0000880-2C/Sspon.01G0020280-3D/novel.14488	4	0	4
Molecular function	GO:0016634	oxidoreductase activity, acting on the CH-CH group of donors, oxygen as acceptor	3/1639	64/76768	0.156729	0.453755	Sspon.06G0016830-3D/Sspon.06G0009160-1P/Sspon.06G0016830-1A	3	0	3
Molecular function	GO:0016646	oxidoreductase activity, acting on the CH-NH group of donors, NAD or NADP as acceptor	3/1639	64/76768	0.156729	0.453755	novel.70096/Sspon.04G0002100-1A/Sspon.04G0002070-1A	3	0	3
Biological process	GO:0015846	polyamine transport	2/1486	33/69448	0.156773	0.598488	novel.7805/novel.31080	2	0	2
Biological process	GO:0046503	glycerolipid catabolic process	2/1486	33/69448	0.156773	0.598488	novel.39312/Sspon.05G0012590-2C	2	2	0
Biological process	GO:0009838	abscission	3/1486	64/69448	0.157444	0.599667	novel.34733/novel.5971/Sspon.02G0042380-3D	3	2	1
Biological process	GO:0031401	positive regulation of protein modification process	13/1486	443/69448	0.15882	0.603514	Sspon.07G0002940-4D/Sspon.07G0002940-2T/Sspon.03G0008210-1A/Sspon.07G0002940-3C/novel.11849/novel.10002/novel.52356/Sspon.03G0008210-2B/Sspon.03G0008210-4D/Sspon.03G0008210-1P/novel.65064/novel.34733/Sspon.04G0017000-2C	13	3	10
Biological process	GO:0051274	beta-glucan biosynthetic process	11/1486	364/69448	0.160895	0.61	novel.15939/novel.28075/novel.19348/Sspon.08G0009480-2B/Sspon.03G0009250-2B/novel.64656/novel.15737/Sspon.02G0035110-1B/Sspon.08G0009480-1A/novel.15944/Sspon.07G0025770-2D	11	6	5
Molecular function	GO:0008559	xenobiotic transmembrane transporting ATPase activity	5/1639	135/76768	0.163235	0.466615	novel.61344/Sspon.05G0002830-1P/Sspon.08G0020410-1B/novel.59999/novel.34448	5	4	1
Molecular function	GO:0042910	xenobiotic transmembrane transporter activity	5/1639	135/76768	0.163235	0.466615	novel.61344/Sspon.05G0002830-1P/Sspon.08G0020410-1B/novel.59999/novel.34448	5	4	1
Molecular function	GO:0004563	beta-N-acetylhexosaminidase activity	2/1639	34/76768	0.16377	0.466615	novel.66652/novel.62224	2	0	2
Molecular function	GO:1990137	plant seed peroxidase activity	2/1639	34/76768	0.16377	0.466615	novel.60341/novel.17959	2	2	0
Biological process	GO:0009052	pentose-phosphate shunt, non-oxidative branch	2/1486	34/69448	0.164335	0.620198	Sspon.05G0039820-1D/Sspon.05G0030060-1B	2	0	2
Biological process	GO:0043408	regulation of MAPK cascade	2/1486	34/69448	0.164335	0.620198	novel.11849/novel.65064	2	2	0
Biological process	GO:0072505	divalent inorganic anion homeostasis	3/1486	66/69448	0.167828	0.630499	novel.39312/Sspon.08G0005110-1A/Sspon.05G0012590-2C	3	2	1
Biological process	GO:1990069	stomatal opening	3/1486	66/69448	0.167828	0.630499	novel.4242/Sspon.03G0008210-4D/Sspon.04G0017000-2C	3	1	2
Cellular component	GO:0032592	integral component of mitochondrial membrane	4/1545	103/74202	0.168002	0.903013	novel.68982/Sspon.07G0010030-1A/novel.69112/Sspon.07G0010030-2B	4	4	0
Biological process	GO:0048574	long-day photoperiodism, flowering	9/1486	289/69448	0.169732	0.636206	novel.20940/Sspon.02G0025330-1P/Sspon.06G0010960-1T/novel.61089/Sspon.07G0022990-2C/Sspon.02G0015230-4D/Sspon.08G0000220-1A/Sspon.06G0010960-3C/novel.61191	9	6	3
Biological process	GO:0050826	response to freezing	5/1486	137/69448	0.17126	0.637335	novel.34782/Sspon.04G0028740-2C/novel.53491/Sspon.01G0052190-1P/Sspon.04G0028740-1B	5	0	5
Molecular function	GO:0015174	basic amino acid transmembrane transporter activity	2/1639	35/76768	0.171374	0.486349	novel.38497/novel.53866	2	0	2
Biological process	GO:0009787	regulation of abscisic acid-activated signaling pathway	13/1486	450/69448	0.171699	0.637335	Sspon.07G0010240-4D/novel.34737/Sspon.07G0010240-3C/Sspon.05G0000880-2C/Sspon.03G0008210-4D/novel.53491/Sspon.01G0020560-1P/Sspon.07G0010240-1P/Sspon.03G0003550-2P/Sspon.02G0051480-1C/Sspon.07G0010240-2B/Sspon.02G0018970-1A/Sspon.07G0008660-2B	13	2	11
Biological process	GO:1901419	regulation of response to alcohol	13/1486	450/69448	0.171699	0.637335	Sspon.07G0010240-4D/novel.34737/Sspon.07G0010240-3C/Sspon.05G0000880-2C/Sspon.03G0008210-4D/novel.53491/Sspon.01G0020560-1P/Sspon.07G0010240-1P/Sspon.03G0003550-2P/Sspon.02G0051480-1C/Sspon.07G0010240-2B/Sspon.02G0018970-1A/Sspon.07G0008660-2B	13	2	11
Biological process	GO:1905957	regulation of cellular response to alcohol	13/1486	450/69448	0.171699	0.637335	Sspon.07G0010240-4D/novel.34737/Sspon.07G0010240-3C/Sspon.05G0000880-2C/Sspon.03G0008210-4D/novel.53491/Sspon.01G0020560-1P/Sspon.07G0010240-1P/Sspon.03G0003550-2P/Sspon.02G0051480-1C/Sspon.07G0010240-2B/Sspon.02G0018970-1A/Sspon.07G0008660-2B	13	2	11
Biological process	GO:0034051	negative regulation of plant-type hypersensitive response	2/1486	35/69448	0.171961	0.637335	novel.44735/novel.47199	2	0	2
Biological process	GO:0015851	nucleobase transport	3/1486	67/69448	0.173093	0.640094	novel.35015/novel.56472/novel.58210	3	0	3
Molecular function	GO:0016831	carboxy-lyase activity	11/1639	373/76768	0.177847	0.502135	novel.49301/Sspon.08G0020640-2D/novel.65292/Sspon.08G0016340-3D/novel.60060/novel.49300/Sspon.06G0011670-1A/novel.61419/novel.45461/novel.3354/Sspon.08G0016340-1A	11	5	6
Molecular function	GO:0008242	omega peptidase activity	2/1639	36/76768	0.179034	0.502135	Sspon.05G0002190-2D/novel.37203	2	1	1
Molecular function	GO:0019789	SUMO transferase activity	2/1639	36/76768	0.179034	0.502135	novel.53336/novel.53491	2	0	2
Biological process	GO:0009094	L-phenylalanine biosynthetic process	2/1486	36/69448	0.179643	0.661357	Sspon.01G0040850-1P/novel.913	2	2	0
Biological process	GO:1902223	erythrose 4-phosphate/phosphoenolpyruvate family amino acid biosynthetic process	2/1486	36/69448	0.179643	0.661357	Sspon.01G0040850-1P/novel.913	2	2	0
Biological process	GO:0009267	cellular response to starvation	12/1486	415/69448	0.182712	0.671164	novel.21711/Sspon.03G0007560-2B/Sspon.03G0007560-1A/novel.69206/novel.1410/Sspon.03G0015310-3C/novel.25403/novel.12535/Sspon.03G0015310-1A/novel.25404/novel.6183/novel.53491	12	8	4
Biological process	GO:0009083	branched-chain amino acid catabolic process	2/1486	37/69448	0.187375	0.685246	novel.58680/novel.8142	2	1	1
Biological process	GO:1901031	regulation of response to reactive oxygen species	2/1486	37/69448	0.187375	0.685246	Sspon.08G0002130-3D/Sspon.08G0002130-2B	2	2	0
Biological process	GO:0006855	drug transmembrane transport	8/1486	257/69448	0.188038	0.686151	Sspon.05G0020500-1A/novel.59049/Sspon.05G0020500-3P/Sspon.05G0020500-4D/Sspon.05G0020500-2B/Sspon.05G0020500-3C/novel.6095/novel.68027	8	7	1
Molecular function	GO:0015205	nucleobase transmembrane transporter activity	3/1639	70/76768	0.188327	0.521091	novel.35015/novel.56472/novel.58210	3	0	3
Biological process	GO:0009084	glutamine family amino acid biosynthetic process	5/1486	142/69448	0.189275	0.687819	Sspon.03G0002750-1A/Sspon.03G0002750-3D/novel.8924/novel.69340/Sspon.01G0026110-2B	5	0	5
Cellular component	GO:0032586	protein storage vacuole membrane	3/1545	72/74202	0.189535	0.905254	novel.22757/novel.22755/Sspon.05G0015650-3D	3	0	3
Cellular component	GO:1990423	RZZ complex	1/1545	10/74202	0.189761	0.905254	novel.69358	1	1	0
Cellular component	GO:0015629	actin cytoskeleton	8/1545	265/74202	0.190424	0.905254	novel.7439/Sspon.04G0009000-1A/Sspon.01G0031270-3D/novel.5145/novel.21634/Sspon.01G0027500-1A/Sspon.01G0037090-2C/novel.21689	8	5	3
Biological process	GO:0051338	regulation of transferase activity	12/1486	419/69448	0.190923	0.687819	Sspon.07G0002940-4D/Sspon.07G0002940-2T/Sspon.03G0008210-1A/Sspon.07G0002940-3C/novel.11849/novel.52356/Sspon.03G0008210-2B/Sspon.03G0008210-4D/Sspon.03G0008210-1P/novel.65064/novel.34733/Sspon.04G0017000-2C	12	3	9
Biological process	GO:0046470	phosphatidylcholine metabolic process	4/1486	106/69448	0.192475	0.687819	novel.57849/novel.15208/novel.54173/Sspon.03G0008370-2P	4	4	0
Molecular function	GO:0004506	squalene monooxygenase activity	1/1639	10/76768	0.194124	0.521091	novel.22115	1	1	0
Molecular function	GO:0008798	beta-aspartyl-peptidase activity	1/1639	10/76768	0.194124	0.521091	Sspon.05G0002190-2D	1	1	0
Molecular function	GO:0016847	1-aminocyclopropane-1-carboxylate synthase activity	1/1639	10/76768	0.194124	0.521091	novel.24713	1	1	0
Molecular function	GO:0033971	hydroxyisourate hydrolase activity	1/1639	10/76768	0.194124	0.521091	novel.3354	1	1	0
Molecular function	GO:0036374	glutathione hydrolase activity	1/1639	10/76768	0.194124	0.521091	novel.37203	1	0	1
Molecular function	GO:0051997	2-oxo-4-hydroxy-4-carboxy-5-ureidoimidazoline decarboxylase activity	1/1639	10/76768	0.194124	0.521091	novel.3354	1	1	0
Molecular function	GO:0052736	beta-glucanase activity	1/1639	10/76768	0.194124	0.521091	novel.19127	1	0	1
Molecular function	GO:0102953	hypoglycin A gamma-glutamyl transpeptidase activity	1/1639	10/76768	0.194124	0.521091	novel.37203	1	0	1
Molecular function	GO:0103068	leukotriene C4 gamma-glutamyl transferase activity	1/1639	10/76768	0.194124	0.521091	novel.37203	1	0	1
Molecular function	GO:1902417	(+)-abscisic acid D-glucopyranosyl ester transmembrane transporter activity	1/1639	10/76768	0.194124	0.521091	Sspon.05G0002830-1P	1	1	0
Molecular function	GO:0004869	cysteine-type endopeptidase inhibitor activity	2/1639	38/76768	0.194502	0.521091	Sspon.07G0005080-1A/novel.67155	2	2	0
Biological process	GO:0009852	auxin catabolic process	1/1486	10/69448	0.194514	0.687819	novel.68698	1	1	0
Biological process	GO:0019428	allantoin biosynthetic process	1/1486	10/69448	0.194514	0.687819	novel.3354	1	1	0
Biological process	GO:0042351	'de novo' GDP-L-fucose biosynthetic process	1/1486	10/69448	0.194514	0.687819	novel.62516	1	1	0
Biological process	GO:0042946	glucoside transport	1/1486	10/69448	0.194514	0.687819	Sspon.05G0002830-1P	1	1	0
Biological process	GO:0048358	mucilage pectin biosynthetic process	1/1486	10/69448	0.194514	0.687819	Sspon.01G0033840-3C	1	1	0
Biological process	GO:0048363	mucilage pectin metabolic process	1/1486	10/69448	0.194514	0.687819	Sspon.01G0033840-3C	1	1	0
Biological process	GO:1901656	glycoside transport	1/1486	10/69448	0.194514	0.687819	Sspon.05G0002830-1P	1	1	0
Biological process	GO:1902418	(+)-abscisic acid D-glucopyranosyl ester transmembrane transport	1/1486	10/69448	0.194514	0.687819	Sspon.05G0002830-1P	1	1	0
Biological process	GO:1990169	stress response to copper ion	1/1486	10/69448	0.194514	0.687819	novel.42794	1	0	1
Cellular component	GO:0035619	root hair tip	2/1545	39/74202	0.194789	0.905254	novel.21634/novel.21689	2	2	0
Biological process	GO:0042180	cellular ketone metabolic process	12/1486	421/69448	0.195091	0.687819	Sspon.05G0000880-2C/Sspon.03G0018230-3D/novel.24399/Sspon.03G0002320-1A/Sspon.01G0020280-3D/Sspon.03G0030250-3D/novel.53491/Sspon.03G0018960-4D/novel.49137/Sspon.03G0002320-2B/novel.34733/Sspon.06G0020860-1T	12	3	9
Biological process	GO:0048564	photosystem I assembly	2/1486	38/69448	0.195152	0.687819	Sspon.03G0030400-1B/Sspon.01G0028240-1A	2	0	2
Biological process	GO:0052482	defense response by cell wall thickening	2/1486	38/69448	0.195152	0.687819	novel.28075/Sspon.03G0009250-2B	2	0	2
Biological process	GO:0052544	defense response by callose deposition in cell wall	2/1486	38/69448	0.195152	0.687819	novel.28075/Sspon.03G0009250-2B	2	0	2
Cellular component	GO:0098573	intrinsic component of mitochondrial membrane	4/1545	110/74202	0.197057	0.905254	novel.68982/Sspon.07G0010030-1A/novel.69112/Sspon.07G0010030-2B	4	4	0
Biological process	GO:0015748	organophosphate ester transport	3/1486	72/69448	0.200066	0.702315	novel.15798/novel.15800/Sspon.03G0018500-3D	3	3	0
Biological process	GO:0036293	response to decreased oxygen levels	7/1486	222/69448	0.200115	0.702315	Sspon.05G0014320-3C/Sspon.05G0014320-1A/Sspon.02G0008520-2C/novel.60812/Sspon.02G0008510-2D/Sspon.05G0014320-4D/Sspon.01G0033840-3C	7	5	2
Molecular function	GO:0035673	oligopeptide transmembrane transporter activity	4/1639	108/76768	0.200188	0.53433	novel.67557/Sspon.01G0027370-3C/Sspon.03G0000940-1A/Sspon.01G0027370-2B	4	2	2
Biological process	GO:0032544	plastid translation	2/1486	39/69448	0.202969	0.705239	Sspon.08G0003500-1A/Sspon.01G0021840-4D	2	0	2
Biological process	GO:0070482	response to oxygen levels	7/1486	223/69448	0.2031	0.705239	Sspon.05G0014320-3C/Sspon.05G0014320-1A/Sspon.02G0008520-2C/novel.60812/Sspon.02G0008510-2D/Sspon.05G0014320-4D/Sspon.01G0033840-3C	7	5	2
Biological process	GO:0006637	acyl-CoA metabolic process	6/1486	184/69448	0.203113	0.705239	novel.70096/Sspon.04G0002100-1A/novel.36908/Sspon.01G0001090-3C/novel.8351/Sspon.04G0002070-1A	6	2	4
Biological process	GO:0035383	thioester metabolic process	6/1486	184/69448	0.203113	0.705239	novel.70096/Sspon.04G0002100-1A/novel.36908/Sspon.01G0001090-3C/novel.8351/Sspon.04G0002070-1A	6	2	4
Molecular function	GO:0016861	intramolecular oxidoreductase activity, interconverting aldoses and ketoses	4/1639	109/76768	0.204589	0.544055	Sspon.05G0039820-1D/Sspon.02G0009220-4D/Sspon.05G0030060-1B/Sspon.07G0008350-1A	4	1	3
Biological process	GO:0019220	regulation of phosphate metabolic process	13/1486	467/69448	0.205019	0.705239	Sspon.07G0002940-4D/Sspon.07G0002940-2T/Sspon.03G0008210-1A/Sspon.07G0002940-3C/novel.11849/novel.52356/Sspon.03G0008210-2B/Sspon.03G0008210-4D/Sspon.03G0008210-1P/novel.65064/novel.34733/Sspon.04G0017000-2C/Sspon.08G0006290-3C	13	3	10
Biological process	GO:0051174	regulation of phosphorus metabolic process	13/1486	467/69448	0.205019	0.705239	Sspon.07G0002940-4D/Sspon.07G0002940-2T/Sspon.03G0008210-1A/Sspon.07G0002940-3C/novel.11849/novel.52356/Sspon.03G0008210-2B/Sspon.03G0008210-4D/Sspon.03G0008210-1P/novel.65064/novel.34733/Sspon.04G0017000-2C/Sspon.08G0006290-3C	13	3	10
Biological process	GO:0043467	regulation of generation of precursor metabolites and energy	3/1486	73/69448	0.205577	0.705239	Sspon.02G0011900-2C/Sspon.08G0011150-4D/Sspon.08G0003020-3C	3	3	0
Biological process	GO:0051651	maintenance of location in cell	3/1486	73/69448	0.205577	0.705239	novel.9337/novel.67085/Sspon.01G0029780-1P	3	1	2
Biological process	GO:0015991	ATP hydrolysis coupled proton transport	4/1486	109/69448	0.205641	0.705239	novel.4242/Sspon.08G0004370-1A/Sspon.08G0007100-1P/novel.55728	4	2	2
Biological process	GO:0090662	ATP hydrolysis coupled transmembrane transport	4/1486	109/69448	0.205641	0.705239	novel.4242/Sspon.08G0004370-1A/Sspon.08G0007100-1P/novel.55728	4	2	2
Biological process	GO:0099131	ATP hydrolysis coupled ion transmembrane transport	4/1486	109/69448	0.205641	0.705239	novel.4242/Sspon.08G0004370-1A/Sspon.08G0007100-1P/novel.55728	4	2	2
Cellular component	GO:0009344	nitrite reductase complex [NAD(P)H]	1/1545	11/74202	0.206634	0.905254	Sspon.02G0026480-3C	1	0	1
Cellular component	GO:0030864	cortical actin cytoskeleton	1/1545	11/74202	0.206634	0.905254	Sspon.01G0027500-1A	1	1	0
Cellular component	GO:0042807	central vacuole	1/1545	11/74202	0.206634	0.905254	novel.21330	1	1	0
Biological process	GO:0009081	branched-chain amino acid metabolic process	5/1486	147/69448	0.207929	0.707697	novel.58680/novel.8142/novel.7867/novel.58140/Sspon.01G0028570-2P	5	2	3
Biological process	GO:0010109	regulation of photosynthesis	5/1486	147/69448	0.207929	0.707697	novel.15798/Sspon.02G0011900-2C/novel.15800/Sspon.08G0011150-4D/Sspon.08G0003020-3C	5	5	0
Biological process	GO:0032269	negative regulation of cellular protein metabolic process	7/1486	225/69448	0.209121	0.707697	novel.68530/Sspon.05G0000340-2C/Sspon.05G0000340-1A/Sspon.02G0015230-4D/Sspon.02G0049710-1C/novel.37740/novel.68531	7	0	7
Biological process	GO:0072507	divalent inorganic cation homeostasis	4/1486	110/69448	0.210087	0.707697	novel.15558/novel.57305/novel.10108/novel.15555	4	0	4
Biological process	GO:0071323	cellular response to chitin	2/1486	40/69448	0.21082	0.707697	novel.11849/novel.65064	2	2	0
Biological process	GO:0055083	monovalent inorganic anion homeostasis	3/1486	74/69448	0.211122	0.707697	novel.39312/Sspon.08G0005110-1A/Sspon.05G0012590-2C	3	2	1
Molecular function	GO:0003942	N-acetyl-gamma-glutamyl-phosphate reductase activity	1/1639	11/76768	0.211332	0.551768	Sspon.01G0028570-2P	1	0	1
Molecular function	GO:0003980	UDP-glucose:glycoprotein glucosyltransferase activity	1/1639	11/76768	0.211332	0.551768	novel.47907	1	1	0
Molecular function	GO:0004450	isocitrate dehydrogenase (NADP+) activity	1/1639	11/76768	0.211332	0.551768	Sspon.03G0010040-4D	1	0	1
Molecular function	GO:0030410	nicotianamine synthase activity	1/1639	11/76768	0.211332	0.551768	Sspon.02G0000610-1A	1	0	1
Molecular function	GO:0047150	betaine-homocysteine S-methyltransferase activity	1/1639	11/76768	0.211332	0.551768	Sspon.02G0030730-3C	1	0	1
Biological process	GO:0010541	acropetal auxin transport	1/1486	11/69448	0.211752	0.707697	Sspon.05G0022390-2D	1	0	1
Biological process	GO:0030417	nicotianamine metabolic process	1/1486	11/69448	0.211752	0.707697	Sspon.02G0000610-1A	1	0	1
Biological process	GO:0030418	nicotianamine biosynthetic process	1/1486	11/69448	0.211752	0.707697	Sspon.02G0000610-1A	1	0	1
Biological process	GO:0048462	carpel formation	1/1486	11/69448	0.211752	0.707697	Sspon.02G0049360-2D	1	1	0
Biological process	GO:0072351	tricarboxylic acid biosynthetic process	1/1486	11/69448	0.211752	0.707697	Sspon.02G0000610-1A	1	0	1
Biological process	GO:0000096	sulfur amino acid metabolic process	9/1486	306/69448	0.211817	0.707697	Sspon.03G0018230-3D/novel.24399/Sspon.02G0030730-3C/Sspon.05G0021060-3C/novel.49137/novel.34733/Sspon.02G0006820-3D/novel.23420/Sspon.01G0028570-2P	9	3	6
Molecular function	GO:0016832	aldehyde-lyase activity	4/1639	111/76768	0.213475	0.555343	Sspon.06G0031920-2D/Sspon.06G0017450-1A/novel.49950/Sspon.05G0013130-1A	4	4	0
Biological process	GO:0051248	negative regulation of protein metabolic process	7/1486	227/69448	0.215208	0.707697	novel.68530/Sspon.05G0000340-2C/Sspon.05G0000340-1A/Sspon.02G0015230-4D/Sspon.02G0049710-1C/novel.37740/novel.68531	7	0	7
Biological process	GO:1900140	regulation of seedling development	7/1486	227/69448	0.215208	0.707697	novel.10854/Sspon.02G0049910-2D/Sspon.03G0004250-3D/Sspon.02G0049910-1C/novel.27663/novel.57782/novel.13602	7	2	5
Biological process	GO:0051273	beta-glucan metabolic process	13/1486	472/69448	0.215334	0.707697	novel.15939/novel.28075/novel.5461/novel.19348/novel.60348/Sspon.08G0009480-2B/Sspon.03G0009250-2B/novel.64656/novel.15737/Sspon.02G0035110-1B/Sspon.08G0009480-1A/novel.15944/Sspon.07G0025770-2D	13	8	5
Biological process	GO:0006635	fatty acid beta-oxidation	6/1486	188/69448	0.216536	0.707697	novel.48539/Sspon.06G0016830-3D/Sspon.01G0047560-1T/novel.33088/Sspon.01G0047560-1B/Sspon.06G0016830-1A	6	1	5
Biological process	GO:0006549	isoleucine metabolic process	3/1486	75/69448	0.216699	0.707697	novel.7867/novel.58140/Sspon.01G0028570-2P	3	1	2
Biological process	GO:0009097	isoleucine biosynthetic process	3/1486	75/69448	0.216699	0.707697	novel.7867/novel.58140/Sspon.01G0028570-2P	3	1	2
Cellular component	GO:0070847	core mediator complex	2/1545	42/74202	0.217688	0.905254	novel.16016/Sspon.06G0004530-2C	2	2	0
Molecular function	GO:0015217	ADP transmembrane transporter activity	2/1639	41/76768	0.217988	0.565038	Sspon.04G0015320-1P/Sspon.04G0015320-3C	2	0	2
Biological process	GO:0009229	thiamine diphosphate biosynthetic process	2/1486	41/69448	0.2187	0.707697	Sspon.01G0046090-1P/Sspon.01G0046090-2C	2	0	2
Biological process	GO:0009263	deoxyribonucleotide biosynthetic process	2/1486	41/69448	0.2187	0.707697	novel.37114/novel.38968	2	2	0
Biological process	GO:0042357	thiamine diphosphate metabolic process	2/1486	41/69448	0.2187	0.707697	Sspon.01G0046090-1P/Sspon.01G0046090-2C	2	0	2
Biological process	GO:0015988	energy coupled proton transmembrane transport, against electrochemical gradient	4/1486	112/69448	0.219059	0.707697	novel.4242/Sspon.08G0004370-1A/Sspon.08G0007100-1P/novel.55728	4	2	2
Biological process	GO:0010039	response to iron ion	5/1486	150/69448	0.219399	0.707697	novel.67085/novel.69206/Sspon.03G0029210-5P/novel.16340/Sspon.05G0006150-4D	5	1	4
Biological process	GO:0002684	positive regulation of immune system process	10/1486	350/69448	0.220017	0.707697	novel.47907/novel.70310/Sspon.05G0014320-3C/Sspon.05G0014320-1A/Sspon.02G0008520-2C/novel.28075/novel.47954/Sspon.02G0008510-2D/Sspon.03G0009250-2B/Sspon.05G0014320-4D	10	6	4
Biological process	GO:0045089	positive regulation of innate immune response	10/1486	350/69448	0.220017	0.707697	novel.47907/novel.70310/Sspon.05G0014320-3C/Sspon.05G0014320-1A/Sspon.02G0008520-2C/novel.28075/novel.47954/Sspon.02G0008510-2D/Sspon.03G0009250-2B/Sspon.05G0014320-4D	10	6	4
Biological process	GO:0050778	positive regulation of immune response	10/1486	350/69448	0.220017	0.707697	novel.47907/novel.70310/Sspon.05G0014320-3C/Sspon.05G0014320-1A/Sspon.02G0008520-2C/novel.28075/novel.47954/Sspon.02G0008510-2D/Sspon.03G0009250-2B/Sspon.05G0014320-4D	10	6	4
Biological process	GO:0009740	gibberellic acid mediated signaling pathway	7/1486	229/69448	0.221358	0.707697	Sspon.07G0010240-4D/Sspon.07G0010240-3C/Sspon.02G0025330-1P/Sspon.03G0041660-1C/Sspon.07G0010240-1P/Sspon.07G0010240-2B/Sspon.08G0004840-4P	7	1	6
Biological process	GO:0010476	gibberellin mediated signaling pathway	7/1486	229/69448	0.221358	0.707697	Sspon.07G0010240-4D/Sspon.07G0010240-3C/Sspon.02G0025330-1P/Sspon.03G0041660-1C/Sspon.07G0010240-1P/Sspon.07G0010240-2B/Sspon.08G0004840-4P	7	1	6
Biological process	GO:0071370	cellular response to gibberellin stimulus	7/1486	229/69448	0.221358	0.707697	Sspon.07G0010240-4D/Sspon.07G0010240-3C/Sspon.02G0025330-1P/Sspon.03G0041660-1C/Sspon.07G0010240-1P/Sspon.07G0010240-2B/Sspon.08G0004840-4P	7	1	6
Biological process	GO:0030048	actin filament-based movement	3/1486	76/69448	0.222306	0.707697	novel.5145/novel.21634/novel.21689	3	3	0
Cellular component	GO:0005778	peroxisomal membrane	6/1545	195/74202	0.222564	0.905254	novel.31068/Sspon.05G0014310-2B/Sspon.05G0014310-3C/novel.48539/Sspon.05G0014310-4D/Sspon.05G0014310-1A	6	5	1
Cellular component	GO:0031903	microbody membrane	6/1545	195/74202	0.222564	0.905254	novel.31068/Sspon.05G0014310-2B/Sspon.05G0014310-3C/novel.48539/Sspon.05G0014310-4D/Sspon.05G0014310-1A	6	5	1
Cellular component	GO:0005763	mitochondrial small ribosomal subunit	1/1545	12/74202	0.223156	0.905254	Sspon.01G0021840-4D	1	0	1
Cellular component	GO:0010168	ER body	1/1545	12/74202	0.223156	0.905254	Sspon.03G0001150-1A	1	0	1
Biological process	GO:0006545	glycine biosynthetic process	2/1486	42/69448	0.226604	0.707697	Sspon.05G0013130-1A/novel.2023	2	2	0
Biological process	GO:0033158	regulation of protein import into nucleus, translocation	2/1486	42/69448	0.226604	0.707697	Sspon.04G0028740-2C/Sspon.04G0028740-1B	2	0	2
Biological process	GO:0033160	positive regulation of protein import into nucleus, translocation	2/1486	42/69448	0.226604	0.707697	Sspon.04G0028740-2C/Sspon.04G0028740-1B	2	0	2
Biological process	GO:0042306	regulation of protein import into nucleus	2/1486	42/69448	0.226604	0.707697	Sspon.04G0028740-2C/Sspon.04G0028740-1B	2	0	2
Biological process	GO:0042307	positive regulation of protein import into nucleus	2/1486	42/69448	0.226604	0.707697	Sspon.04G0028740-2C/Sspon.04G0028740-1B	2	0	2
Biological process	GO:0046174	polyol catabolic process	2/1486	42/69448	0.226604	0.707697	Sspon.08G0007290-1A/novel.13920	2	1	1
Biological process	GO:1900180	regulation of protein localization to nucleus	2/1486	42/69448	0.226604	0.707697	Sspon.04G0028740-2C/Sspon.04G0028740-1B	2	0	2
Biological process	GO:1900182	positive regulation of protein localization to nucleus	2/1486	42/69448	0.226604	0.707697	Sspon.04G0028740-2C/Sspon.04G0028740-1B	2	0	2
Biological process	GO:1901659	glycosyl compound biosynthetic process	11/1486	394/69448	0.226658	0.707697	Sspon.01G0034480-3D/Sspon.08G0020330-1B/Sspon.01G0034480-2C/novel.19643/novel.1410/novel.51646/Sspon.03G0010050-1A/Sspon.01G0034480-1B/novel.51942/Sspon.02G0010890-3P/Sspon.08G0007140-2B	11	7	4
Biological process	GO:0009062	fatty acid catabolic process	6/1486	191/69448	0.226795	0.707697	novel.48539/Sspon.06G0016830-3D/Sspon.01G0047560-1T/novel.33088/Sspon.01G0047560-1B/Sspon.06G0016830-1A	6	1	5
Molecular function	GO:0050734	hydroxycinnamoyltransferase activity	3/1639	77/76768	0.226989	0.585099	Sspon.03G0020640-1A/novel.22229/Sspon.01G0017100-1A	3	2	1
Biological process	GO:0010143	cutin biosynthetic process	5/1486	152/69448	0.227151	0.707697	novel.27357/novel.27359/novel.67859/novel.27360/Sspon.07G0023390-2C	5	2	3
Biological process	GO:0034440	lipid oxidation	7/1486	231/69448	0.22757	0.707697	novel.48539/Sspon.06G0016830-3D/Sspon.01G0047560-1T/novel.33088/Sspon.01G0047560-1B/Sspon.01G0034490-1B/Sspon.06G0016830-1A	7	2	5
Biological process	GO:0010099	regulation of photomorphogenesis	3/1486	77/69448	0.227942	0.707697	novel.35208/Sspon.04G0008520-1A/novel.58173	3	3	0
Molecular function	GO:0003949	1-(5-phosphoribosyl)-5-[(5-phosphoribosylamino)methylideneamino]imidazole-4-carboxamide isomerase activity	1/1639	12/76768	0.228172	0.585099	Sspon.07G0008350-1A	1	0	1
Molecular function	GO:0009702	L-arabinokinase activity	1/1639	12/76768	0.228172	0.585099	novel.36187	1	0	1
Biological process	GO:0001560	regulation of cell growth by extracellular stimulus	1/1486	12/69448	0.228621	0.707697	novel.3354	1	1	0
Biological process	GO:0009270	response to humidity	1/1486	12/69448	0.228621	0.707697	novel.69800	1	1	0
Biological process	GO:0010507	negative regulation of autophagy	1/1486	12/69448	0.228621	0.707697	Sspon.03G0001150-1A	1	0	1
Biological process	GO:0019628	urate catabolic process	1/1486	12/69448	0.228621	0.707697	novel.3354	1	1	0
Biological process	GO:0043620	regulation of DNA-templated transcription in response to stress	1/1486	12/69448	0.228621	0.707697	Sspon.06G0025040-1B	1	0	1
Biological process	GO:0046415	urate metabolic process	1/1486	12/69448	0.228621	0.707697	novel.3354	1	1	0
Biological process	GO:0051214	RNA virus induced gene silencing	1/1486	12/69448	0.228621	0.707697	novel.65402	1	0	1
Biological process	GO:0051365	cellular response to potassium ion starvation	1/1486	12/69448	0.228621	0.707697	novel.69206	1	0	1
Biological process	GO:0071497	cellular response to freezing	1/1486	12/69448	0.228621	0.707697	novel.34782	1	0	1
Biological process	GO:0006739	NADP metabolic process	5/1486	153/69448	0.231056	0.713899	Sspon.02G0011900-2C/Sspon.05G0039820-1D/Sspon.05G0030060-1B/Sspon.04G0008880-4D/Sspon.03G0010040-4D	5	2	3
Molecular function	GO:0008171	O-methyltransferase activity	6/1639	193/76768	0.232261	0.586895	Sspon.02G0040860-1B/novel.41250/novel.36336/novel.41246/novel.59356/Sspon.07G0037160-1D	6	4	2
Molecular function	GO:0019901	protein kinase binding	6/1639	193/76768	0.232261	0.586895	novel.68982/Sspon.07G0010030-1A/Sspon.07G0016410-3C/Sspon.03G0006660-1A/novel.69112/Sspon.07G0010030-2B	6	4	2
Biological process	GO:0030243	cellulose metabolic process	10/1486	355/69448	0.232475	0.716943	novel.15939/novel.19348/novel.60348/Sspon.08G0009480-2B/novel.64656/novel.15737/Sspon.02G0035110-1B/Sspon.08G0009480-1A/novel.15944/Sspon.07G0025770-2D	10	7	3
Molecular function	GO:0008793	aromatic-amino-acid:2-oxoglutarate aminotransferase activity	2/1639	43/76768	0.233777	0.586895	novel.49137/Sspon.03G0031040-1B	2	1	1
Molecular function	GO:0033201	alpha-1,4-glucan synthase activity	2/1639	43/76768	0.233777	0.586895	novel.21152/Sspon.04G0003570-1A	2	2	0
Molecular function	GO:0070546	L-phenylalanine aminotransferase activity	2/1639	43/76768	0.233777	0.586895	novel.49137/Sspon.03G0031040-1B	2	1	1
Molecular function	GO:0080130	L-phenylalanine:2-oxoglutarate aminotransferase activity	2/1639	43/76768	0.233777	0.586895	novel.49137/Sspon.03G0031040-1B	2	1	1
Biological process	GO:0009067	aspartate family amino acid biosynthetic process	7/1486	233/69448	0.23384	0.71925	Sspon.01G0032840-2D/novel.70096/Sspon.04G0002100-1A/Sspon.02G0030730-3C/Sspon.04G0002070-1A/Sspon.01G0028570-2P/Sspon.07G0002850-2B	7	1	6
Biological process	GO:0009739	response to gibberellin	12/1486	439/69448	0.234361	0.71925	Sspon.07G0010240-4D/novel.24682/Sspon.07G0010240-3C/Sspon.02G0025330-1P/Sspon.05G0000880-2C/Sspon.06G0010960-1T/Sspon.03G0041660-1C/Sspon.06G0010960-3C/Sspon.07G0010240-1P/Sspon.08G0000550-1A/Sspon.07G0010240-2B/Sspon.08G0004840-4P	12	5	7
Biological process	GO:0046824	positive regulation of nucleocytoplasmic transport	2/1486	43/69448	0.234528	0.71925	Sspon.04G0028740-2C/Sspon.04G0028740-1B	2	0	2
Molecular function	GO:0015144	carbohydrate transmembrane transporter activity	11/1639	399/76768	0.236482	0.591617	novel.15798/novel.18381/novel.665/novel.15800/Sspon.03G0008180-2B/Sspon.01G0013160-2P/novel.15704/novel.57782/novel.6095/Sspon.02G0047460-1C/novel.56601	11	6	5
Biological process	GO:0060548	negative regulation of cell death	4/1486	116/69448	0.237296	0.726389	novel.44735/novel.47199/novel.56199/novel.69800	4	1	3
Molecular function	GO:0003993	acid phosphatase activity	6/1639	195/76768	0.239221	0.59345	novel.23188/Sspon.07G0025600-1B/Sspon.08G0005110-1A/novel.12535/Sspon.02G0044310-3D/novel.12536	6	4	2
Cellular component	GO:0033185	dolichol-phosphate-mannose synthase complex	1/1545	13/74202	0.239333	0.935576	Sspon.01G0031470-1A	1	0	1
Cellular component	GO:0098533	ATPase dependent transmembrane transport complex	1/1545	13/74202	0.239333	0.935576	Sspon.01G0049310-1B	1	0	1
Biological process	GO:0006857	oligopeptide transport	7/1486	235/69448	0.240167	0.731405	novel.25232/novel.67557/novel.67331/Sspon.01G0027370-3C/novel.67558/Sspon.03G0000940-1A/Sspon.01G0027370-2B	7	4	3
Molecular function	GO:0008417	fucosyltransferase activity	2/1639	44/76768	0.241697	0.59345	novel.31844/Sspon.04G0022310-1B	2	1	1
Molecular function	GO:0030545	receptor regulator activity	2/1639	44/76768	0.241697	0.59345	novel.17354/novel.38998	2	0	2
Molecular function	GO:0048018	receptor ligand activity	2/1639	44/76768	0.241697	0.59345	novel.17354/novel.38998	2	0	2
Biological process	GO:0009095	aromatic amino acid family biosynthetic process, prephenate pathway	2/1486	44/69448	0.242468	0.731405	Sspon.01G0040850-1P/novel.913	2	2	0
Biological process	GO:0010315	auxin efflux	2/1486	44/69448	0.242468	0.731405	Sspon.03G0018960-4D/Sspon.06G0020860-1T	2	2	0
Biological process	GO:0070534	protein K63-linked ubiquitination	2/1486	44/69448	0.242468	0.731405	Sspon.02G0051480-1C/Sspon.02G0018970-1A	2	0	2
Molecular function	GO:0004075	biotin carboxylase activity	1/1639	13/76768	0.244653	0.59345	novel.8351	1	1	0
Molecular function	GO:0005452	inorganic anion exchanger activity	1/1639	13/76768	0.244653	0.59345	novel.70278	1	1	0
Molecular function	GO:0042349	guiding stereospecific synthesis activity	1/1639	13/76768	0.244653	0.59345	Sspon.05G0014530-1A	1	0	1
Molecular function	GO:0045140	inositol phosphoceramide synthase activity	1/1639	13/76768	0.244653	0.59345	Sspon.02G0028570-2C	1	0	1
Molecular function	GO:0090448	glucosinolate:proton symporter activity	1/1639	13/76768	0.244653	0.59345	Sspon.01G0025330-1A	1	0	1
Biological process	GO:0006552	leucine catabolic process	1/1486	13/69448	0.245129	0.731405	novel.58680	1	0	1
Biological process	GO:0010269	response to selenium ion	1/1486	13/69448	0.245129	0.731405	Sspon.05G0021060-3C	1	0	1
Biological process	GO:0042425	choline biosynthetic process	1/1486	13/69448	0.245129	0.731405	Sspon.03G0008370-2P	1	1	0
Biological process	GO:0042550	photosystem I stabilization	1/1486	13/69448	0.245129	0.731405	Sspon.02G0011900-2C	1	1	0
Biological process	GO:0045962	positive regulation of development, heterochronic	1/1486	13/69448	0.245129	0.731405	novel.27797	1	1	0
Biological process	GO:0051354	negative regulation of oxidoreductase activity	1/1486	13/69448	0.245129	0.731405	novel.24682	1	1	0
Biological process	GO:0090449	phloem glucosinolate loading	1/1486	13/69448	0.245129	0.731405	Sspon.01G0025330-1A	1	0	1
Biological process	GO:1901349	glucosinolate transport	1/1486	13/69448	0.245129	0.731405	Sspon.01G0025330-1A	1	0	1
Biological process	GO:1901598	(-)-pinoresinol metabolic process	1/1486	13/69448	0.245129	0.731405	Sspon.05G0014530-1A	1	0	1
Biological process	GO:1901599	(-)-pinoresinol biosynthetic process	1/1486	13/69448	0.245129	0.731405	Sspon.05G0014530-1A	1	0	1
Biological process	GO:2000242	negative regulation of reproductive process	8/1486	278/69448	0.247092	0.735935	Sspon.02G0025330-1P/novel.61089/novel.53491/Sspon.07G0022990-2C/Sspon.02G0015230-4D/Sspon.08G0000220-1A/novel.45768/novel.5971	8	4	4
Biological process	GO:0046364	monosaccharide biosynthetic process	6/1486	197/69448	0.247761	0.736598	Sspon.07G0020070-4D/Sspon.07G0020070-2B/novel.22916/Sspon.07G0020070-1A/Sspon.07G0020070-3C/Sspon.08G0007290-1A	6	5	1
Cellular component	GO:0101031	chaperone complex	3/1545	83/74202	0.249418	0.957587	Sspon.06G0033690-1D/Sspon.06G0001160-2B/Sspon.06G0001160-1A	3	3	0
Molecular function	GO:0009815	1-aminocyclopropane-1-carboxylate oxidase activity	2/1639	45/76768	0.249628	0.603479	novel.69206/novel.68211	2	1	1
Biological process	GO:0032507	maintenance of protein location in cell	2/1486	45/69448	0.250418	0.740111	novel.9337/Sspon.01G0029780-1P	2	0	2
Biological process	GO:0042793	plastid transcription	2/1486	45/69448	0.250418	0.740111	Sspon.01G0045090-1B/Sspon.07G0000730-2B	2	0	2
Biological process	GO:0045185	maintenance of protein location	2/1486	45/69448	0.250418	0.740111	novel.9337/Sspon.01G0029780-1P	2	0	2
Biological process	GO:0050829	defense response to Gram-negative bacterium	3/1486	81/69448	0.250733	0.740111	novel.50623/Sspon.02G0014370-1A/Sspon.06G0005500-4D	3	0	3
Biological process	GO:0045017	glycerolipid biosynthetic process	12/1486	447/69448	0.252739	0.744701	novel.57849/novel.15208/Sspon.02G0010590-3C/novel.54173/Sspon.02G0010590-1A/novel.18797/Sspon.03G0008370-2P/Sspon.03G0014240-2B/Sspon.03G0033920-1B/novel.21811/novel.13299/novel.12620	12	8	4
Cellular component	GO:0035618	root hair	2/1545	47/74202	0.256272	0.966639	novel.21634/novel.21689	2	2	0
Biological process	GO:0000165	MAPK cascade	3/1486	82/69448	0.256484	0.752611	novel.34737/novel.11849/novel.65064	3	3	0
Molecular function	GO:0016730	oxidoreductase activity, acting on iron-sulfur proteins as donors	2/1639	46/76768	0.257567	0.615928	novel.61782/novel.61781	2	0	2
Biological process	GO:0006591	ornithine metabolic process	2/1486	46/69448	0.258375	0.752611	novel.8924/Sspon.01G0026110-2B	2	0	2
Biological process	GO:0042447	hormone catabolic process	2/1486	46/69448	0.258375	0.752611	novel.68698/Sspon.05G0004770-2D	2	2	0
Biological process	GO:0080148	negative regulation of response to water deprivation	2/1486	46/69448	0.258375	0.752611	Sspon.02G0051480-1C/Sspon.02G0018970-1A	2	0	2
Molecular function	GO:0004793	threonine aldolase activity	1/1639	14/76768	0.260783	0.615928	Sspon.05G0013130-1A	1	1	0
Molecular function	GO:0004856	xylulokinase activity	1/1639	14/76768	0.260783	0.615928	novel.64182	1	1	0
Molecular function	GO:0008732	L-allo-threonine aldolase activity	1/1639	14/76768	0.260783	0.615928	Sspon.05G0013130-1A	1	1	0
Molecular function	GO:0009001	serine O-acetyltransferase activity	1/1639	14/76768	0.260783	0.615928	novel.23420	1	1	0
Molecular function	GO:0016412	serine O-acyltransferase activity	1/1639	14/76768	0.260783	0.615928	novel.23420	1	1	0
Molecular function	GO:0031071	cysteine desulfurase activity	1/1639	14/76768	0.260783	0.615928	Sspon.05G0021060-3C	1	0	1
Biological process	GO:0005997	xylulose metabolic process	1/1486	14/69448	0.261284	0.752611	novel.64182	1	1	0
Biological process	GO:0006567	threonine catabolic process	1/1486	14/69448	0.261284	0.752611	Sspon.05G0013130-1A	1	1	0
Biological process	GO:0009684	indoleacetic acid biosynthetic process	1/1486	14/69448	0.261284	0.752611	novel.49137	1	1	0
Biological process	GO:0015808	L-alanine transport	1/1486	14/69448	0.261284	0.752611	novel.59049	1	0	1
Biological process	GO:0032328	alanine transport	1/1486	14/69448	0.261284	0.752611	novel.59049	1	0	1
Biological process	GO:0042549	photosystem II stabilization	1/1486	14/69448	0.261284	0.752611	Sspon.08G0003020-3C	1	1	0
Biological process	GO:0071596	ubiquitin-dependent protein catabolic process via the N-end rule pathway	1/1486	14/69448	0.261284	0.752611	Sspon.01G0012760-1A	1	1	0
Biological process	GO:1901503	ether biosynthetic process	1/1486	14/69448	0.261284	0.752611	Sspon.05G0014530-1A	1	0	1
Biological process	GO:0009965	leaf morphogenesis	8/1486	283/69448	0.261979	0.752611	Sspon.01G0026170-3D/Sspon.05G0000880-2C/novel.28075/Sspon.03G0009250-2B/novel.3029/novel.50360/novel.27797/Sspon.07G0024080-1B	8	3	5
Biological process	GO:0000162	tryptophan biosynthetic process	3/1486	83/69448	0.262253	0.752611	Sspon.03G0018960-4D/Sspon.07G0008350-1A/Sspon.06G0020860-1T	3	2	1
Biological process	GO:0046219	indolalkylamine biosynthetic process	3/1486	83/69448	0.262253	0.752611	Sspon.03G0018960-4D/Sspon.07G0008350-1A/Sspon.06G0020860-1T	3	2	1
Molecular function	GO:0016638	oxidoreductase activity, acting on the CH-NH2 group of donors	4/1639	122/76768	0.264006	0.618041	novel.69206/novel.68211/novel.12964/Sspon.02G0004710-1A	4	3	1
Molecular function	GO:0005244	voltage-gated ion channel activity	7/1639	243/76768	0.26426	0.618041	novel.61645/novel.51461/novel.24855/Sspon.08G0010740-1P/Sspon.03G0010250-3C/Sspon.01G0049310-1B/novel.8442	7	5	2
Molecular function	GO:0022832	voltage-gated channel activity	7/1639	243/76768	0.26426	0.618041	novel.61645/novel.51461/novel.24855/Sspon.08G0010740-1P/Sspon.03G0010250-3C/Sspon.01G0049310-1B/novel.8442	7	5	2
Biological process	GO:0006986	response to unfolded protein	4/1486	122/69448	0.265266	0.756445	novel.15924/novel.47907/Sspon.01G0010410-3P/Sspon.01G0010410-1P	4	3	1
Biological process	GO:0009228	thiamine biosynthetic process	2/1486	47/69448	0.266335	0.756445	Sspon.01G0046090-1P/Sspon.01G0046090-2C	2	0	2
Biological process	GO:0009262	deoxyribonucleotide metabolic process	2/1486	47/69448	0.266335	0.756445	novel.37114/novel.38968	2	2	0
Biological process	GO:0009395	phospholipid catabolic process	2/1486	47/69448	0.266335	0.756445	novel.39312/Sspon.05G0012590-2C	2	2	0
Biological process	GO:0042724	thiamine-containing compound biosynthetic process	2/1486	47/69448	0.266335	0.756445	Sspon.01G0046090-1P/Sspon.01G0046090-2C	2	0	2
Biological process	GO:0071218	cellular response to misfolded protein	2/1486	47/69448	0.266335	0.756445	novel.47907/Sspon.08G0016930-3D	2	2	0
Biological process	GO:0031669	cellular response to nutrient levels	13/1486	497/69448	0.269954	0.764194	novel.21711/Sspon.03G0007560-2B/Sspon.03G0007560-1A/novel.69206/novel.1410/Sspon.03G0015310-3C/novel.25403/novel.12535/Sspon.03G0015310-1A/novel.25404/Sspon.03G0036240-3D/novel.6183/novel.53491	13	9	4
Biological process	GO:2000030	regulation of response to red or far red light	4/1486	123/69448	0.269988	0.764194	novel.35208/novel.21143/Sspon.04G0008520-1A/novel.58173	4	3	1
Molecular function	GO:0031625	ubiquitin protein ligase binding	11/1639	413/76768	0.270739	0.618489	novel.34842/novel.2651/novel.2658/Sspon.05G0036860-1P/Sspon.01G0017580-1P/novel.64514/novel.7281/Sspon.06G0016620-1A/Sspon.04G0003430-3C/novel.37864/Sspon.05G0036860-1D	11	1	10
Molecular function	GO:0044389	ubiquitin-like protein ligase binding	11/1639	413/76768	0.270739	0.618489	novel.34842/novel.2651/novel.2658/Sspon.05G0036860-1P/Sspon.01G0017580-1P/novel.64514/novel.7281/Sspon.06G0016620-1A/Sspon.04G0003430-3C/novel.37864/Sspon.05G0036860-1D	11	1	10
Biological process	GO:0048571	long-day photoperiodism	9/1486	328/69448	0.271586	0.767405	novel.20940/Sspon.02G0025330-1P/Sspon.06G0010960-1T/novel.61089/Sspon.07G0022990-2C/Sspon.02G0015230-4D/Sspon.08G0000220-1A/Sspon.06G0010960-3C/novel.61191	9	6	3
Cellular component	GO:0010598	NAD(P)H dehydrogenase complex (plastoquinone)	2/1545	49/74202	0.271758	0.991338	Sspon.05G0034610-2D/Sspon.05G0010200-1A	2	1	1
Cellular component	GO:0010494	cytoplasmic stress granule	5/1545	168/74202	0.273058	0.991338	Sspon.06G0029440-2D/novel.66597/novel.34860/Sspon.02G0014130-1A/Sspon.05G0039870-1D	5	4	1
Molecular function	GO:0015334	high-affinity oligopeptide transmembrane transporter activity	2/1639	48/76768	0.27345	0.618489	Sspon.01G0027370-3C/Sspon.01G0027370-2B	2	0	2
Biological process	GO:1902882	regulation of response to oxidative stress	2/1486	48/69448	0.274294	0.773626	Sspon.08G0002130-3D/Sspon.08G0002130-2B	2	2	0
Biological process	GO:0099132	ATP hydrolysis coupled cation transmembrane transport	4/1486	124/69448	0.274724	0.773626	novel.4242/Sspon.08G0004370-1A/Sspon.08G0007100-1P/novel.55728	4	2	2
Molecular function	GO:0004807	triose-phosphate isomerase activity	1/1639	15/76768	0.276568	0.618489	Sspon.02G0009220-4D	1	1	0
Molecular function	GO:0008115	sarcosine oxidase activity	1/1639	15/76768	0.276568	0.618489	Sspon.03G0038680-1C	1	0	1
Biological process	GO:0009650	UV protection	1/1486	15/69448	0.277094	0.775481	Sspon.03G0007840-2C	1	0	1
Biological process	GO:0010599	production of lsiRNA involved in RNA interference	1/1486	15/69448	0.277094	0.775481	novel.65402	1	0	1
Biological process	GO:0042245	RNA repair	1/1486	15/69448	0.277094	0.775481	novel.47645	1	1	0
Biological process	GO:0009064	glutamine family amino acid metabolic process	9/1486	330/69448	0.277259	0.775481	Sspon.03G0002750-1A/Sspon.03G0002750-3D/novel.8924/Sspon.08G0016340-3D/Sspon.03G0010050-1A/novel.69340/Sspon.08G0016340-1A/Sspon.01G0026110-2B/Sspon.03G0031040-1B	9	1	8
Molecular function	GO:0050897	cobalt ion binding	4/1639	125/76768	0.278169	0.618489	novel.66762/novel.43395/novel.43396/Sspon.07G0011900-1A	4	0	4
Biological process	GO:0006084	acetyl-CoA metabolic process	4/1486	125/69448	0.279473	0.779038	novel.70096/Sspon.04G0002100-1A/Sspon.01G0001090-3C/Sspon.04G0002070-1A	4	0	4
Biological process	GO:0009746	response to hexose	4/1486	125/69448	0.279473	0.779038	novel.15798/novel.15800/novel.8394/Sspon.01G0058300-1P	4	2	2
Biological process	GO:0019751	polyol metabolic process	8/1486	289/69448	0.280181	0.779461	novel.39312/Sspon.01G0005150-3D/Sspon.08G0007290-1A/Sspon.01G0005150-2B/Sspon.01G0015680-4D/Sspon.05G0012590-2C/novel.13920/novel.9160	8	6	2
Biological process	GO:0009110	vitamin biosynthetic process	11/1486	416/69448	0.280568	0.779461	Sspon.07G0020070-4D/Sspon.07G0020070-2B/novel.22916/Sspon.01G0046090-1P/Sspon.07G0020070-1A/Sspon.07G0020070-3C/Sspon.08G0007290-1A/Sspon.01G0046090-2C/Sspon.04G0013130-1A/Sspon.04G0010000-2D/Sspon.04G0010000-1A	11	5	6
Molecular function	GO:0009011	starch synthase activity	2/1639	49/76768	0.281387	0.618489	novel.21152/Sspon.04G0003570-1A	2	2	0
Molecular function	GO:0102485	dATP phosphohydrolase activity	2/1639	49/76768	0.281387	0.618489	Sspon.05G0034860-1C/novel.70390	2	2	0
Molecular function	GO:0102486	dCTP phosphohydrolase activity	2/1639	49/76768	0.281387	0.618489	Sspon.05G0034860-1C/novel.70390	2	2	0
Molecular function	GO:0102487	dUTP phosphohydrolase activity	2/1639	49/76768	0.281387	0.618489	Sspon.05G0034860-1C/novel.70390	2	2	0
Molecular function	GO:0102488	dTTP phosphohydrolase activity	2/1639	49/76768	0.281387	0.618489	Sspon.05G0034860-1C/novel.70390	2	2	0
Molecular function	GO:0102489	GTP phosphohydrolase activity	2/1639	49/76768	0.281387	0.618489	Sspon.05G0034860-1C/novel.70390	2	2	0
Molecular function	GO:0102490	8-oxo-dGTP phosphohydrolase activity	2/1639	49/76768	0.281387	0.618489	Sspon.05G0034860-1C/novel.70390	2	2	0
Molecular function	GO:0102491	dGTP phosphohydrolase activity	2/1639	49/76768	0.281387	0.618489	Sspon.05G0034860-1C/novel.70390	2	2	0
Cellular component	GO:0016459	myosin complex	3/1545	89/74202	0.283185	0.991338	novel.5145/novel.21634/novel.21689	3	3	0
Molecular function	GO:0050661	NADP binding	9/1639	333/76768	0.283753	0.618489	Sspon.05G0014320-3C/Sspon.02G0040080-1B/Sspon.05G0014320-1A/Sspon.02G0008520-2C/Sspon.02G0008510-2D/Sspon.05G0014320-4D/Sspon.03G0034820-2C/Sspon.04G0008880-4D/Sspon.01G0028570-2P	9	5	4
Cellular component	GO:0031501	mannosyltransferase complex	1/1545	16/74202	0.285874	0.991338	Sspon.01G0031470-1A	1	0	1
Cellular component	GO:0061927	TOC-TIC supercomplex I	1/1545	16/74202	0.285874	0.991338	Sspon.07G0011120-3D	1	0	1
Molecular function	GO:0045735	nutrient reservoir activity	5/1639	167/76768	0.285968	0.618489	novel.58367/Sspon.03G0024800-1P/Sspon.03G0024800-2B/novel.19377/novel.53015	5	5	0
Molecular function	GO:0004559	alpha-mannosidase activity	2/1639	50/76768	0.289317	0.618489	novel.23238/novel.51535	2	1	1
Molecular function	GO:0004714	transmembrane receptor protein tyrosine kinase activity	2/1639	50/76768	0.289317	0.618489	novel.28440/Sspon.02G0042380-3D	2	2	0
Molecular function	GO:0005347	ATP transmembrane transporter activity	2/1639	50/76768	0.289317	0.618489	Sspon.04G0015320-1P/Sspon.04G0015320-3C	2	0	2
Molecular function	GO:0016289	CoA hydrolase activity	2/1639	50/76768	0.289317	0.618489	novel.36908/novel.8142	2	2	0
Molecular function	GO:0016725	oxidoreductase activity, acting on CH or CH2 groups	2/1639	50/76768	0.289317	0.618489	novel.37114/novel.38968	2	2	0
Molecular function	GO:0050502	cis-zeatin O-beta-D-glucosyltransferase activity	2/1639	50/76768	0.289317	0.618489	novel.60409/novel.60182	2	1	1
Molecular function	GO:0015175	neutral amino acid transmembrane transporter activity	3/1639	88/76768	0.290173	0.618489	novel.59049/Sspon.05G0005210-2P/novel.2969	3	0	3
Biological process	GO:0000122	negative regulation of transcription by RNA polymerase II	2/1486	50/69448	0.290195	0.802008	novel.24682/Sspon.06G0025040-1B	2	1	1
Molecular function	GO:0000254	C-4 methylsterol oxidase activity	1/1639	16/76768	0.292016	0.618489	Sspon.01G0034490-1B	1	1	0
Molecular function	GO:0004372	glycine hydroxymethyltransferase activity	1/1639	16/76768	0.292016	0.618489	novel.2023	1	1	0
Molecular function	GO:0004421	hydroxymethylglutaryl-CoA synthase activity	1/1639	16/76768	0.292016	0.618489	Sspon.01G0001090-3C	1	0	1
Molecular function	GO:0004445	inositol-polyphosphate 5-phosphatase activity	1/1639	16/76768	0.292016	0.618489	novel.13920	1	1	0
Molecular function	GO:0015603	iron chelate transmembrane transporter activity	1/1639	16/76768	0.292016	0.618489	Sspon.05G0006150-4D	1	0	1
Molecular function	GO:0051980	iron-nicotianamine transmembrane transporter activity	1/1639	16/76768	0.292016	0.618489	Sspon.05G0006150-4D	1	0	1
Molecular function	GO:0052658	inositol-1,4,5-trisphosphate 5-phosphatase activity	1/1639	16/76768	0.292016	0.618489	novel.13920	1	1	0
Molecular function	GO:0052659	inositol-1,3,4,5-tetrakisphosphate 5-phosphatase activity	1/1639	16/76768	0.292016	0.618489	novel.13920	1	1	0
Molecular function	GO:1990841	promoter-specific chromatin binding	1/1639	16/76768	0.292016	0.618489	Sspon.08G0004840-4P	1	0	1
Biological process	GO:0010500	transmitting tissue development	1/1486	16/69448	0.292566	0.802008	Sspon.02G0049360-2D	1	1	0
Biological process	GO:0019264	glycine biosynthetic process from serine	1/1486	16/69448	0.292566	0.802008	novel.2023	1	1	0
Biological process	GO:0042350	GDP-L-fucose biosynthetic process	1/1486	16/69448	0.292566	0.802008	novel.62516	1	1	0
Biological process	GO:0043433	negative regulation of DNA-binding transcription factor activity	1/1486	16/69448	0.292566	0.802008	Sspon.06G0010960-3C	1	1	0
Biological process	GO:0045022	early endosome to late endosome transport	1/1486	16/69448	0.292566	0.802008	Sspon.01G0002990-4D	1	1	0
Biological process	GO:0046368	GDP-L-fucose metabolic process	1/1486	16/69448	0.292566	0.802008	novel.62516	1	1	0
Biological process	GO:0098927	vesicle-mediated transport between endosomal compartments	1/1486	16/69448	0.292566	0.802008	Sspon.01G0002990-4D	1	1	0
Biological process	GO:1900055	regulation of leaf senescence	4/1486	128/69448	0.293795	0.804046	Sspon.03G0008210-4D/Sspon.03G0015260-3C/novel.57521/novel.11664	4	1	3
Biological process	GO:1901136	carbohydrate derivative catabolic process	6/1486	210/69448	0.294863	0.805633	novel.14377/novel.16826/novel.66652/Sspon.02G0041800-1P/Sspon.08G0024690-1C/novel.62224	6	1	5
Biological process	GO:0000288	nuclear-transcribed mRNA catabolic process, deadenylation-dependent decay	5/1486	169/69448	0.295748	0.806488	novel.68530/Sspon.05G0000340-2C/Sspon.05G0000340-1A/Sspon.02G0049710-1C/novel.68531	5	0	5
Biological process	GO:0007094	mitotic spindle assembly checkpoint	2/1486	51/69448	0.29813	0.806488	novel.69358/novel.62016	2	2	0
Biological process	GO:0031577	spindle checkpoint	2/1486	51/69448	0.29813	0.806488	novel.69358/novel.62016	2	2	0
Biological process	GO:0071173	spindle assembly checkpoint	2/1486	51/69448	0.29813	0.806488	novel.69358/novel.62016	2	2	0
Biological process	GO:0071174	mitotic spindle checkpoint	2/1486	51/69448	0.29813	0.806488	novel.69358/novel.62016	2	2	0
Biological process	GO:1902533	positive regulation of intracellular signal transduction	2/1486	51/69448	0.29813	0.806488	novel.11849/novel.65064	2	2	0
Biological process	GO:0009910	negative regulation of flower development	4/1486	129/69448	0.298591	0.806488	novel.53491/Sspon.08G0000220-1A/novel.45768/novel.5971	4	2	2
Biological process	GO:0008154	actin polymerization or depolymerization	5/1486	170/69448	0.299899	0.808383	novel.7439/Sspon.04G0009000-1A/Sspon.01G0031270-3D/Sspon.01G0027500-1A/Sspon.01G0037090-2C	5	2	3
Cellular component	GO:0000322	storage vacuole	3/1545	92/74202	0.300218	0.999755	novel.22757/novel.22755/Sspon.05G0015650-3D	3	0	3
Cellular component	GO:0000326	protein storage vacuole	3/1545	92/74202	0.300218	0.999755	novel.22757/novel.22755/Sspon.05G0015650-3D	3	0	3
Biological process	GO:0009606	tropism	9/1486	338/69448	0.30027	0.808383	Sspon.05G0021020-2P/Sspon.05G0021020-3P/novel.53658/Sspon.07G0017970-1A/Sspon.03G0036240-3D/Sspon.05G0022390-2D/novel.37816/novel.33481/Sspon.07G0017970-2B	9	8	1
Biological process	GO:0010090	trichome morphogenesis	6/1486	212/69448	0.30227	0.808646	novel.8746/Sspon.08G0003480-2B/Sspon.08G0003480-1A/novel.21634/Sspon.08G0003480-1P/novel.21689	6	2	4
Biological process	GO:0061077	chaperone-mediated protein folding	6/1486	212/69448	0.30227	0.808646	novel.37602/Sspon.04G0012170-2B/Sspon.01G0010410-3P/Sspon.04G0003270-2B/Sspon.01G0010410-1P/Sspon.02G0007370-1A	6	4	2
Biological process	GO:0030042	actin filament depolymerization	3/1486	90/69448	0.302992	0.808646	novel.7439/Sspon.01G0031270-3D/Sspon.01G0037090-2C	3	0	3
Biological process	GO:0051865	protein autoubiquitination	3/1486	90/69448	0.302992	0.808646	novel.58736/novel.4875/Sspon.07G0015780-3C	3	1	2
Cellular component	GO:0005811	lipid droplet	3/1545	93/74202	0.305909	0.999755	novel.60341/novel.17959/Sspon.05G0012720-2B	3	2	1
Biological process	GO:0006006	glucose metabolic process	6/1486	213/69448	0.305986	0.808646	Sspon.07G0020070-4D/Sspon.07G0020070-2B/novel.22916/Sspon.07G0020070-1A/Sspon.07G0020070-3C/Sspon.04G0008880-4D	6	6	0
Biological process	GO:0097164	ammonium ion metabolic process	6/1486	213/69448	0.305986	0.808646	novel.57849/novel.15208/novel.54173/Sspon.03G0008370-2P/Sspon.08G0016340-3D/Sspon.08G0016340-1A	6	4	2
Biological process	GO:0006102	isocitrate metabolic process	2/1486	52/69448	0.306051	0.808646	Sspon.05G0015490-2D/Sspon.03G0010040-4D	2	1	1
Biological process	GO:1901001	negative regulation of response to salt stress	2/1486	52/69448	0.306051	0.808646	Sspon.05G0000880-2C/Sspon.01G0033840-3C	2	1	1
Molecular function	GO:0004198	calcium-dependent cysteine-type endopeptidase activity	1/1639	17/76768	0.307135	0.642924	novel.40253	1	0	1
Molecular function	GO:0015186	L-glutamine transmembrane transporter activity	1/1639	17/76768	0.307135	0.642924	novel.59049	1	0	1
Molecular function	GO:0045430	chalcone isomerase activity	1/1639	17/76768	0.307135	0.642924	Sspon.01G0031250-2B	1	1	0
Molecular function	GO:0061665	SUMO ligase activity	1/1639	17/76768	0.307135	0.642924	novel.53336	1	0	1
Biological process	GO:0001504	neurotransmitter uptake	1/1486	17/69448	0.307706	0.808646	novel.59049	1	0	1
Biological process	GO:0032104	regulation of response to extracellular stimulus	1/1486	17/69448	0.307706	0.808646	Sspon.06G0025040-1B	1	0	1
Biological process	GO:0032107	regulation of response to nutrient levels	1/1486	17/69448	0.307706	0.808646	Sspon.06G0025040-1B	1	0	1
Biological process	GO:0051938	L-glutamate import	1/1486	17/69448	0.307706	0.808646	novel.59049	1	0	1
Biological process	GO:0060359	response to ammonium ion	1/1486	17/69448	0.307706	0.808646	Sspon.01G0031470-1A	1	0	1
Biological process	GO:0089718	amino acid import across plasma membrane	1/1486	17/69448	0.307706	0.808646	novel.59049	1	0	1
Biological process	GO:0098712	L-glutamate import across plasma membrane	1/1486	17/69448	0.307706	0.808646	novel.59049	1	0	1
Molecular function	GO:0004373	glycogen (starch) synthase activity	2/1639	53/76768	0.313028	0.651461	novel.21152/Sspon.04G0003570-1A	2	2	0
Molecular function	GO:0008271	secondary active sulfate transmembrane transporter activity	2/1639	53/76768	0.313028	0.651461	Sspon.08G0015380-3D/novel.26682	2	1	1
Biological process	GO:0009845	seed germination	12/1486	472/69448	0.313104	0.809415	novel.10854/Sspon.02G0049910-2D/Sspon.03G0004250-3D/Sspon.02G0049910-1C/novel.27663/novel.57782/Sspon.02G0015230-4D/Sspon.01G0033840-3C/novel.13602/Sspon.08G0000550-1A/Sspon.02G0002940-2C/novel.13920	12	5	7
Biological process	GO:0009788	negative regulation of abscisic acid-activated signaling pathway	6/1486	215/69448	0.313442	0.809415	Sspon.07G0010240-4D/novel.34737/Sspon.07G0010240-3C/Sspon.07G0010240-1P/Sspon.07G0010240-2B/Sspon.07G0008660-2B	6	2	4
Biological process	GO:0019395	fatty acid oxidation	6/1486	215/69448	0.313442	0.809415	novel.48539/Sspon.06G0016830-3D/Sspon.01G0047560-1T/novel.33088/Sspon.01G0047560-1B/Sspon.06G0016830-1A	6	1	5
Biological process	GO:1901420	negative regulation of response to alcohol	6/1486	215/69448	0.313442	0.809415	Sspon.07G0010240-4D/novel.34737/Sspon.07G0010240-3C/Sspon.07G0010240-1P/Sspon.07G0010240-2B/Sspon.07G0008660-2B	6	2	4
Biological process	GO:1905958	negative regulation of cellular response to alcohol	6/1486	215/69448	0.313442	0.809415	Sspon.07G0010240-4D/novel.34737/Sspon.07G0010240-3C/Sspon.07G0010240-1P/Sspon.07G0010240-2B/Sspon.07G0008660-2B	6	2	4
Molecular function	GO:0010181	FMN binding	5/1639	174/76768	0.314986	0.652956	novel.64719/novel.63131/Sspon.08G0011550-2P/novel.5968/Sspon.08G0011550-2T	5	0	5
Biological process	GO:0035966	response to topologically incorrect protein	5/1486	174/69448	0.316587	0.809415	novel.15924/novel.47907/Sspon.01G0010410-3P/Sspon.01G0010410-1P/Sspon.08G0016930-3D	5	4	1
Biological process	GO:0006349	regulation of gene expression by genetic imprinting	2/1486	54/69448	0.321838	0.809415	novel.58893/novel.45768	2	1	1
Biological process	GO:0033046	negative regulation of sister chromatid segregation	2/1486	54/69448	0.321838	0.809415	novel.69358/novel.62016	2	2	0
Biological process	GO:0033048	negative regulation of mitotic sister chromatid segregation	2/1486	54/69448	0.321838	0.809415	novel.69358/novel.62016	2	2	0
Biological process	GO:0045839	negative regulation of mitotic nuclear division	2/1486	54/69448	0.321838	0.809415	novel.69358/novel.62016	2	2	0
Biological process	GO:0045841	negative regulation of mitotic metaphase/anaphase transition	2/1486	54/69448	0.321838	0.809415	novel.69358/novel.62016	2	2	0
Biological process	GO:0051985	negative regulation of chromosome segregation	2/1486	54/69448	0.321838	0.809415	novel.69358/novel.62016	2	2	0
Biological process	GO:1902100	negative regulation of metaphase/anaphase transition of cell cycle	2/1486	54/69448	0.321838	0.809415	novel.69358/novel.62016	2	2	0
Biological process	GO:1905819	negative regulation of chromosome separation	2/1486	54/69448	0.321838	0.809415	novel.69358/novel.62016	2	2	0
Biological process	GO:2000816	negative regulation of mitotic sister chromatid separation	2/1486	54/69448	0.321838	0.809415	novel.69358/novel.62016	2	2	0
Molecular function	GO:0004096	catalase activity	1/1639	18/76768	0.321931	0.652956	Sspon.08G0000830-3C	1	0	1
Molecular function	GO:0004561	alpha-N-acetylglucosaminidase activity	1/1639	18/76768	0.321931	0.652956	novel.3266	1	1	0
Molecular function	GO:0009000	selenocysteine lyase activity	1/1639	18/76768	0.321931	0.652956	Sspon.05G0021060-3C	1	0	1
Molecular function	GO:0016421	CoA carboxylase activity	1/1639	18/76768	0.321931	0.652956	novel.8351	1	1	0
Molecular function	GO:0016885	ligase activity, forming carbon-carbon bonds	1/1639	18/76768	0.321931	0.652956	novel.8351	1	1	0
Molecular function	GO:0032453	histone demethylase activity (H3-K4 specific)	1/1639	18/76768	0.321931	0.652956	Sspon.08G0000220-1A	1	0	1
Molecular function	GO:0042947	glucoside transmembrane transporter activity	1/1639	18/76768	0.321931	0.652956	Sspon.05G0002830-1P	1	1	0
Molecular function	GO:0102303	resveratrol 3,5-O-dimethyltransferase activity	1/1639	18/76768	0.321931	0.652956	Sspon.02G0040860-1B	1	1	0
Biological process	GO:0006542	glutamine biosynthetic process	1/1486	18/69448	0.322523	0.809415	novel.69340	1	0	1
Biological process	GO:0006616	SRP-dependent cotranslational protein targeting to membrane, translocation	1/1486	18/69448	0.322523	0.809415	novel.27420	1	0	1
Biological process	GO:0009683	indoleacetic acid metabolic process	1/1486	18/69448	0.322523	0.809415	novel.49137	1	1	0
Biological process	GO:0009806	lignan metabolic process	1/1486	18/69448	0.322523	0.809415	Sspon.05G0014530-1A	1	0	1
Biological process	GO:0009807	lignan biosynthetic process	1/1486	18/69448	0.322523	0.809415	Sspon.05G0014530-1A	1	0	1
Biological process	GO:0010366	negative regulation of ethylene biosynthetic process	1/1486	18/69448	0.322523	0.809415	novel.49137	1	1	0
Biological process	GO:0018282	metal incorporation into metallo-sulfur cluster	1/1486	18/69448	0.322523	0.809415	Sspon.05G0021060-3C	1	0	1
Biological process	GO:0018283	iron incorporation into metallo-sulfur cluster	1/1486	18/69448	0.322523	0.809415	Sspon.05G0021060-3C	1	0	1
Biological process	GO:0031336	negative regulation of sulfur amino acid metabolic process	1/1486	18/69448	0.322523	0.809415	novel.49137	1	1	0
Biological process	GO:0033239	negative regulation of cellular amine metabolic process	1/1486	18/69448	0.322523	0.809415	novel.49137	1	1	0
Biological process	GO:0045763	negative regulation of cellular amino acid metabolic process	1/1486	18/69448	0.322523	0.809415	novel.49137	1	1	0
Biological process	GO:0051175	negative regulation of sulfur metabolic process	1/1486	18/69448	0.322523	0.809415	novel.49137	1	1	0
Biological process	GO:1900909	negative regulation of olefin metabolic process	1/1486	18/69448	0.322523	0.809415	novel.49137	1	1	0
Biological process	GO:1900912	negative regulation of olefin biosynthetic process	1/1486	18/69448	0.322523	0.809415	novel.49137	1	1	0
Biological process	GO:0042391	regulation of membrane potential	4/1486	134/69448	0.322689	0.809415	novel.61645/novel.51461/Sspon.08G0010740-1P/Sspon.01G0049310-1B	4	3	1
Biological process	GO:0006536	glutamate metabolic process	3/1486	94/69448	0.326416	0.817523	novel.8924/Sspon.01G0026110-2B/Sspon.03G0031040-1B	3	0	3
Biological process	GO:0016106	sesquiterpenoid biosynthetic process	4/1486	135/69448	0.327526	0.81874	novel.17273/Sspon.05G0000880-2C/Sspon.01G0020280-3D/novel.14488	4	0	4
Molecular function	GO:0015298	solute:cation antiporter activity	5/1639	177/76768	0.32754	0.662416	novel.15558/novel.19277/novel.57305/novel.10108/novel.15555	5	1	4
Cellular component	GO:0033176	proton-transporting V-type ATPase complex	3/1545	97/74202	0.328699	0.999755	Sspon.08G0004370-1A/Sspon.08G0007100-1P/novel.55728	3	2	1
Cellular component	GO:0005719	nuclear euchromatin	1/1545	19/74202	0.329569	0.999755	novel.47645	1	1	0
Cellular component	GO:0005775	vacuolar lumen	1/1545	19/74202	0.329569	0.999755	Sspon.05G0006310-1A	1	1	0
Cellular component	GO:0005828	kinetochore microtubule	1/1545	19/74202	0.329569	0.999755	novel.62016	1	1	0
Biological process	GO:0009691	cytokinin biosynthetic process	2/1486	55/69448	0.329698	0.81874	novel.27963/novel.40742	2	1	1
Biological process	GO:0045828	positive regulation of isoprenoid metabolic process	2/1486	55/69448	0.329698	0.81874	Sspon.05G0000880-2C/Sspon.01G0020280-3D	2	0	2
Biological process	GO:0052386	cell wall thickening	2/1486	55/69448	0.329698	0.81874	novel.28075/Sspon.03G0009250-2B	2	0	2
Biological process	GO:0052543	callose deposition in cell wall	2/1486	55/69448	0.329698	0.81874	novel.28075/Sspon.03G0009250-2B	2	0	2
Biological process	GO:0017001	antibiotic catabolic process	11/1486	435/69448	0.329873	0.81874	Sspon.04G0010390-3P/Sspon.05G0014310-2B/Sspon.05G0014310-3C/novel.61592/Sspon.08G0005110-1A/Sspon.05G0014310-4D/Sspon.05G0014310-1A/Sspon.05G0004770-2D/Sspon.08G0000830-3C/novel.51360/novel.22615	11	7	4
Molecular function	GO:0008408	3'-5' exonuclease activity	7/1639	263/76768	0.331348	0.662416	novel.68530/Sspon.05G0000340-2C/Sspon.05G0000340-1A/Sspon.02G0049710-1C/novel.46905/Sspon.02G0002940-2C/novel.68531	7	0	7
Biological process	GO:0009835	fruit ripening	4/1486	136/69448	0.332368	0.822838	Sspon.05G0005930-1A/novel.24713/Sspon.05G0020650-2B/novel.68211	4	2	2
Biological process	GO:0006766	vitamin metabolic process	11/1486	436/69448	0.33252	0.822838	Sspon.07G0020070-4D/Sspon.07G0020070-2B/novel.22916/Sspon.01G0046090-1P/Sspon.07G0020070-1A/Sspon.07G0020070-3C/Sspon.08G0007290-1A/Sspon.01G0046090-2C/Sspon.04G0013130-1A/Sspon.04G0010000-2D/Sspon.04G0010000-1A	11	5	6
Cellular component	GO:0000777	condensed chromosome kinetochore	2/1545	57/74202	0.333334	0.999755	novel.69358/novel.62016	2	2	0
Cellular component	GO:0031234	extrinsic component of cytoplasmic side of plasma membrane	2/1545	57/74202	0.333334	0.999755	novel.62792/novel.3354	2	1	1
Molecular function	GO:0016706	oxidoreductase activity, acting on paired donors, with incorporation or reduction of molecular oxygen, 2-oxoglutarate as one donor, and incorporation of one atom each of oxygen into both donors	5/1639	179/76768	0.335938	0.662416	novel.66269/novel.28841/novel.47645/novel.23307/novel.70106	5	3	2
Molecular function	GO:0004109	coproporphyrinogen oxidase activity	1/1639	19/76768	0.336411	0.662416	Sspon.06G0009160-1P	1	0	1
Molecular function	GO:0015121	phosphoenolpyruvate:phosphate antiporter activity	1/1639	19/76768	0.336411	0.662416	Sspon.03G0018500-3D	1	1	0
Molecular function	GO:0015355	secondary active monocarboxylate transmembrane transporter activity	1/1639	19/76768	0.336411	0.662416	Sspon.03G0018500-3D	1	1	0
Molecular function	GO:0070181	small ribosomal subunit rRNA binding	1/1639	19/76768	0.336411	0.662416	novel.63295	1	1	0
Molecular function	GO:0089721	phosphoenolpyruvate transmembrane transporter activity	1/1639	19/76768	0.336411	0.662416	Sspon.03G0018500-3D	1	1	0
Molecular function	GO:0019238	cyclohydrolase activity	2/1639	56/76768	0.336561	0.662416	Sspon.04G0010000-2D/Sspon.04G0010000-1A	2	0	2
Biological process	GO:0048445	carpel morphogenesis	1/1486	19/69448	0.337023	0.827967	Sspon.02G0049360-2D	1	1	0
Biological process	GO:0060860	regulation of floral organ abscission	1/1486	19/69448	0.337023	0.827967	novel.5971	1	1	0
Biological process	GO:0060862	negative regulation of floral organ abscission	1/1486	19/69448	0.337023	0.827967	novel.5971	1	1	0
Biological process	GO:0035510	DNA dealkylation	2/1486	56/69448	0.337533	0.827967	novel.36200/novel.47645	2	1	1
Biological process	GO:0080111	DNA demethylation	2/1486	56/69448	0.337533	0.827967	novel.36200/novel.47645	2	1	1
Biological process	GO:0010411	xyloglucan metabolic process	5/1486	179/69448	0.337598	0.827967	novel.50955/Sspon.04G0005860-3C/Sspon.05G0023340-3D/Sspon.04G0008130-1P/Sspon.01G0013180-1A	5	1	4
Biological process	GO:0009696	salicylic acid metabolic process	3/1486	96/69448	0.33813	0.828042	novel.21706/Sspon.05G0004770-2D/novel.53491	3	1	2
Biological process	GO:0034284	response to monosaccharide	4/1486	138/69448	0.342062	0.836432	novel.15798/novel.15800/novel.8394/Sspon.01G0058300-1P	4	2	2
Biological process	GO:1901264	carbohydrate derivative transport	6/1486	223/69448	0.343522	0.838647	novel.15798/novel.15800/Sspon.05G0002830-1P/Sspon.03G0018500-3D/Sspon.01G0025330-1A/Sspon.01G0036030-2C	6	4	2
Cellular component	GO:0000791	euchromatin	1/1545	20/74202	0.343532	0.999755	novel.47645	1	1	0
Biological process	GO:0016998	cell wall macromolecule catabolic process	3/1486	97/69448	0.343982	0.838647	novel.66652/Sspon.08G0024690-1C/novel.62224	3	1	2
Biological process	GO:0042593	glucose homeostasis	2/1486	57/69448	0.34534	0.840166	novel.57782/Sspon.01G0058300-1P	2	0	2
Biological process	GO:0018958	phenol-containing compound metabolic process	4/1486	139/69448	0.346911	0.840166	novel.21706/Sspon.05G0004770-2D/novel.53491/Sspon.05G0014530-1A	4	1	3
Biological process	GO:0043647	inositol phosphate metabolic process	3/1486	98/69448	0.34983	0.840166	Sspon.01G0015680-4D/novel.13920/novel.9160	3	2	1
Biological process	GO:0070988	demethylation	3/1486	98/69448	0.34983	0.840166	novel.36200/Sspon.08G0000220-1A/novel.47645	3	1	2
Molecular function	GO:0003867	4-aminobutyrate transaminase activity	1/1639	20/76768	0.350582	0.662416	novel.69699	1	0	1
Molecular function	GO:0004356	glutamate-ammonia ligase activity	1/1639	20/76768	0.350582	0.662416	novel.69340	1	0	1
Molecular function	GO:0004571	mannosyl-oligosaccharide 1,2-alpha-mannosidase activity	1/1639	20/76768	0.350582	0.662416	novel.23238	1	1	0
Molecular function	GO:0004814	arginine-tRNA ligase activity	1/1639	20/76768	0.350582	0.662416	novel.22535	1	1	0
Molecular function	GO:0015193	L-proline transmembrane transporter activity	1/1639	20/76768	0.350582	0.662416	novel.59049	1	0	1
Molecular function	GO:0016211	ammonia ligase activity	1/1639	20/76768	0.350582	0.662416	novel.69340	1	0	1
Molecular function	GO:0016880	acid-ammonia (or amide) ligase activity	1/1639	20/76768	0.350582	0.662416	novel.69340	1	0	1
Molecular function	GO:0030597	RNA glycosylase activity	1/1639	20/76768	0.350582	0.662416	novel.37740	1	0	1
Molecular function	GO:0030598	rRNA N-glycosylase activity	1/1639	20/76768	0.350582	0.662416	novel.37740	1	0	1
Molecular function	GO:0034387	4-aminobutyrate:pyruvate transaminase activity	1/1639	20/76768	0.350582	0.662416	novel.69699	1	0	1
Molecular function	GO:0043024	ribosomal small subunit binding	1/1639	20/76768	0.350582	0.662416	Sspon.07G0011120-3D	1	0	1
Molecular function	GO:0045156	electron transporter, transferring electrons within the cyclic electron transport pathway of photosynthesis activity	1/1639	20/76768	0.350582	0.662416	Sspon.02G0026480-3C	1	0	1
Molecular function	GO:0046030	inositol trisphosphate phosphatase activity	1/1639	20/76768	0.350582	0.662416	novel.13920	1	1	0
Molecular function	GO:0052743	inositol tetrakisphosphate phosphatase activity	1/1639	20/76768	0.350582	0.662416	novel.13920	1	1	0
Molecular function	GO:0070524	11-beta-hydroxysteroid dehydrogenase (NADP+) activity	1/1639	20/76768	0.350582	0.662416	Sspon.05G0012720-2B	1	0	1
Molecular function	GO:0090729	toxin activity	1/1639	20/76768	0.350582	0.662416	novel.37740	1	0	1
Molecular function	GO:0102351	gamma-aminobutyrate transaminase (glyoxylate dependent) activity	1/1639	20/76768	0.350582	0.662416	novel.69699	1	0	1
Biological process	GO:0006103	2-oxoglutarate metabolic process	1/1486	20/69448	0.351213	0.840166	Sspon.03G0031040-1B	1	0	1
Biological process	GO:0006420	arginyl-tRNA aminoacylation	1/1486	20/69448	0.351213	0.840166	novel.22535	1	1	0
Biological process	GO:0061687	detoxification of inorganic compound	1/1486	20/69448	0.351213	0.840166	novel.42794	1	0	1
Biological process	GO:0071326	cellular response to monosaccharide stimulus	1/1486	20/69448	0.351213	0.840166	Sspon.01G0058300-1P	1	0	1
Biological process	GO:0071331	cellular response to hexose stimulus	1/1486	20/69448	0.351213	0.840166	Sspon.01G0058300-1P	1	0	1
Biological process	GO:0071333	cellular response to glucose stimulus	1/1486	20/69448	0.351213	0.840166	Sspon.01G0058300-1P	1	0	1
Biological process	GO:0071629	cytoplasm protein quality control by the ubiquitin-proteasome system	1/1486	20/69448	0.351213	0.840166	Sspon.08G0016930-3D	1	1	0
Biological process	GO:0090227	regulation of red or far-red light signaling pathway	1/1486	20/69448	0.351213	0.840166	novel.21143	1	0	1
Biological process	GO:1902066	regulation of cell wall pectin metabolic process	1/1486	20/69448	0.351213	0.840166	Sspon.01G0033840-3C	1	1	0
Molecular function	GO:0031490	chromatin DNA binding	2/1639	58/76768	0.352116	0.663568	novel.50087/novel.45768	2	2	0
Biological process	GO:0016925	protein sumoylation	2/1486	58/69448	0.353116	0.840753	novel.53336/novel.53491	2	0	2
Biological process	GO:0032957	inositol trisphosphate metabolic process	2/1486	58/69448	0.353116	0.840753	Sspon.01G0015680-4D/novel.13920	2	2	0
Biological process	GO:0071514	genetic imprinting	2/1486	58/69448	0.353116	0.840753	novel.58893/novel.45768	2	1	1
Biological process	GO:0006342	chromatin silencing	9/1486	356/69448	0.353493	0.840753	novel.24690/novel.28553/novel.17706/Sspon.03G0022660-1A/Sspon.03G0022660-2C/novel.10002/Sspon.02G0015230-4D/novel.51822/novel.34977	9	1	8
Biological process	GO:0010224	response to UV-B	6/1486	226/69448	0.354879	0.842838	Sspon.05G0011080-2B/novel.27921/Sspon.03G0029490-1B/Sspon.03G0007840-2C/Sspon.05G0011080-1A/Sspon.01G0052190-1P	6	3	3
Molecular function	GO:0009881	photoreceptor activity	4/1639	141/76768	0.355102	0.667209	Sspon.05G0011080-2B/novel.27921/Sspon.03G0029490-1B/Sspon.05G0011080-1A	4	3	1
Biological process	GO:0010087	phloem or xylem histogenesis	8/1486	313/69448	0.355689	0.843549	novel.48609/Sspon.02G0013210-1P/Sspon.02G0013210-1A/Sspon.02G0013210-2B/Sspon.03G0036240-3D/novel.47185/novel.50360/Sspon.05G0039870-1D	8	2	6
Biological process	GO:0042744	hydrogen peroxide catabolic process	10/1486	401/69448	0.356711	0.844762	Sspon.04G0010390-3P/Sspon.05G0014310-2B/Sspon.05G0014310-3C/novel.61592/Sspon.08G0005110-1A/Sspon.05G0014310-4D/Sspon.05G0014310-1A/Sspon.08G0000830-3C/novel.51360/novel.22615	10	6	4
Molecular function	GO:0015116	sulfate transmembrane transporter activity	2/1639	59/76768	0.359846	0.667209	Sspon.08G0015380-3D/novel.26682	2	1	1
Molecular function	GO:0016774	phosphotransferase activity, carboxyl group as acceptor	3/1639	100/76768	0.360217	0.667209	Sspon.01G0032840-2D/Sspon.03G0002750-1A/Sspon.03G0002750-3D	3	1	2
Biological process	GO:0006772	thiamine metabolic process	2/1486	59/69448	0.360859	0.848506	Sspon.01G0046090-1P/Sspon.01G0046090-2C	2	0	2
Biological process	GO:0018027	peptidyl-lysine dimethylation	2/1486	59/69448	0.360859	0.848506	novel.10002/novel.34977	2	1	1
Biological process	GO:0036123	histone H3-K9 dimethylation	2/1486	59/69448	0.360859	0.848506	novel.10002/novel.34977	2	1	1
Biological process	GO:0042723	thiamine-containing compound metabolic process	2/1486	59/69448	0.360859	0.848506	Sspon.01G0046090-1P/Sspon.01G0046090-2C	2	0	2
Biological process	GO:1900109	regulation of histone H3-K9 dimethylation	2/1486	59/69448	0.360859	0.848506	novel.10002/novel.34977	2	1	1
Biological process	GO:0055072	iron ion homeostasis	5/1486	185/69448	0.362944	0.852196	novel.67085/Sspon.01G0005860-1P/Sspon.08G0002130-3D/Sspon.08G0002130-2B/Sspon.01G0005860-2B	5	3	2
Molecular function	GO:0003860	3-hydroxyisobutyryl-CoA hydrolase activity	1/1639	21/76768	0.364451	0.667209	novel.8142	1	1	0
Molecular function	GO:0005534	galactose binding	1/1639	21/76768	0.364451	0.667209	novel.36187	1	0	1
Molecular function	GO:0008534	oxidized purine nucleobase lesion DNA N-glycosylase activity	1/1639	21/76768	0.364451	0.667209	Sspon.06G0010630-4D	1	0	1
Molecular function	GO:0047183	anthocyanin 5-aromatic acyltransferase activity	1/1639	21/76768	0.364451	0.667209	novel.51248	1	1	0
Molecular function	GO:0102777	caffeoyl-CoA:pelargonidin-3,5-diglucoside 5-O-glucoside-6-O-hydroxycinnamoyltransferase activity	1/1639	21/76768	0.364451	0.667209	novel.51248	1	1	0
Molecular function	GO:0102815	caffeoyl-CoA:delphinidin-3,5-diglucoside 5-O-glucoside-6-O-hydroxycinnamoyltransferase activity	1/1639	21/76768	0.364451	0.667209	novel.51248	1	1	0
Molecular function	GO:0004185	serine-type carboxypeptidase activity	4/1639	143/76768	0.36478	0.667209	novel.46094/novel.25564/novel.48556/Sspon.03G0029730-2C	4	3	1
Biological process	GO:0006076	(1->3)-beta-D-glucan catabolic process	1/1486	21/69448	0.365099	0.854829	novel.5461	1	1	0
Biological process	GO:0051098	regulation of binding	1/1486	21/69448	0.365099	0.854829	Sspon.06G0010960-1T	1	1	0
Molecular function	GO:0004180	carboxypeptidase activity	5/1639	186/76768	0.365438	0.667209	novel.46094/novel.25564/novel.48556/Sspon.02G0030910-1A/Sspon.03G0029730-2C	5	4	1
Molecular function	GO:0008375	acetylglucosaminyltransferase activity	5/1639	186/76768	0.365438	0.667209	Sspon.06G0013110-3C/novel.67671/Sspon.01G0025670-1A/Sspon.06G0013110-1T/novel.59638	5	0	5
Molecular function	GO:0003743	translation initiation factor activity	9/1639	361/76768	0.366128	0.667209	Sspon.05G0008480-3C/Sspon.02G0006410-2B/Sspon.01G0016780-1A/novel.11298/novel.33960/novel.39983/novel.64804/Sspon.02G0006410-4D/novel.5410	9	6	3
Biological process	GO:0010017	red or far-red light signaling pathway	8/1486	317/69448	0.368543	0.860453	novel.35208/novel.21143/Sspon.01G0029520-1A/Sspon.07G0009010-3C/Sspon.04G0008520-1A/Sspon.01G0029520-3C/novel.58173/Sspon.01G0029520-4D	8	7	1
Biological process	GO:0071489	cellular response to red or far red light	8/1486	317/69448	0.368543	0.860453	novel.35208/novel.21143/Sspon.01G0029520-1A/Sspon.07G0009010-3C/Sspon.04G0008520-1A/Sspon.01G0029520-3C/novel.58173/Sspon.01G0029520-4D	8	7	1
Cellular component	GO:0000314	organellar small ribosomal subunit	1/1545	22/74202	0.370592	0.999755	Sspon.01G0021840-4D	1	0	1
Cellular component	GO:0009533	chloroplast stromal thylakoid	1/1545	22/74202	0.370592	0.999755	Sspon.07G0016410-3C	1	0	1
Cellular component	GO:0005669	transcription factor TFIID complex	2/1545	62/74202	0.371084	0.999755	novel.59818/novel.28679	2	2	0
Molecular function	GO:0003887	DNA-directed DNA polymerase activity	4/1639	145/76768	0.374451	0.680647	novel.65418/Sspon.03G0029090-2D/novel.21211/novel.69434	4	0	4
Biological process	GO:0006596	polyamine biosynthetic process	2/1486	61/69448	0.376238	0.866417	Sspon.08G0016340-3D/Sspon.08G0016340-1A	2	0	2
Biological process	GO:0048586	regulation of long-day photoperiodism, flowering	6/1486	232/69448	0.377661	0.866417	novel.20940/Sspon.02G0025330-1P/novel.61089/Sspon.07G0022990-2C/Sspon.02G0015230-4D/Sspon.08G0000220-1A	6	3	3
Biological process	GO:0010190	cytochrome b6f complex assembly	1/1486	22/69448	0.378689	0.866417	Sspon.06G0014720-1A	1	0	1
Biological process	GO:0043478	pigment accumulation in response to UV light	1/1486	22/69448	0.378689	0.866417	Sspon.05G0022390-2D	1	0	1
Biological process	GO:0043479	pigment accumulation in tissues in response to UV light	1/1486	22/69448	0.378689	0.866417	Sspon.05G0022390-2D	1	0	1
Biological process	GO:0043480	pigment accumulation in tissues	1/1486	22/69448	0.378689	0.866417	Sspon.05G0022390-2D	1	0	1
Biological process	GO:0043481	anthocyanin accumulation in tissues in response to UV light	1/1486	22/69448	0.378689	0.866417	Sspon.05G0022390-2D	1	0	1
Biological process	GO:0048439	flower morphogenesis	1/1486	22/69448	0.378689	0.866417	Sspon.01G0015330-1A	1	0	1
Biological process	GO:0048576	positive regulation of short-day photoperiodism, flowering	1/1486	22/69448	0.378689	0.866417	novel.61089	1	1	0
Biological process	GO:0071421	manganese ion transmembrane transport	1/1486	22/69448	0.378689	0.866417	novel.67085	1	1	0
Biological process	GO:0097501	stress response to metal ion	1/1486	22/69448	0.378689	0.866417	novel.42794	1	0	1
Biological process	GO:2000468	regulation of peroxidase activity	1/1486	22/69448	0.378689	0.866417	novel.24682	1	1	0
Biological process	GO:0016045	detection of bacterium	3/1486	103/69448	0.378959	0.866417	novel.38933/novel.47954/novel.42917	3	1	2
Biological process	GO:0046173	polyol biosynthetic process	3/1486	103/69448	0.378959	0.866417	Sspon.01G0005150-3D/Sspon.01G0005150-2B/novel.9160	3	2	1
Biological process	GO:0098543	detection of other organism	3/1486	103/69448	0.378959	0.866417	novel.38933/novel.47954/novel.42917	3	1	2
Molecular function	GO:0048029	monosaccharide binding	7/1639	278/76768	0.383163	0.694726	novel.16920/novel.11406/Sspon.06G0011400-1P/novel.66269/novel.69206/novel.68211/novel.36187	7	4	3
Cellular component	GO:0033597	mitotic checkpoint complex	1/1545	23/74202	0.383702	0.999755	novel.62016	1	1	0
Biological process	GO:0051788	response to misfolded protein	2/1486	62/69448	0.383871	0.876434	novel.47907/Sspon.08G0016930-3D	2	2	0
Biological process	GO:0009955	adaxial/abaxial pattern specification	3/1486	104/69448	0.384755	0.87724	Sspon.01G0021840-4D/Sspon.01G0033840-3C/novel.65402	3	1	2
Biological process	GO:0015893	drug transport	9/1486	367/69448	0.386624	0.878597	Sspon.05G0020500-1A/novel.59049/Sspon.05G0020500-3P/Sspon.05G0020500-4D/Sspon.05G0020500-2B/novel.60812/Sspon.05G0020500-3C/novel.6095/novel.68027	9	8	1
Molecular function	GO:0019900	kinase binding	6/1639	235/76768	0.387093	0.695441	novel.68982/Sspon.07G0010030-1A/Sspon.07G0016410-3C/Sspon.03G0006660-1A/novel.69112/Sspon.07G0010030-2B	6	4	2
Biological process	GO:2000028	regulation of photoperiodism, flowering	8/1486	323/69448	0.387888	0.878597	novel.20940/Sspon.02G0025330-1P/novel.61089/Sspon.03G0015260-3C/Sspon.07G0022990-2C/Sspon.02G0015230-4D/Sspon.08G0000220-1A/novel.11664	8	3	5
Molecular function	GO:0016796	exonuclease activity, active with either ribo- or deoxyribonucleic acids and producing 5'-phosphomonoesters	6/1639	236/76768	0.390885	0.695441	novel.68530/Sspon.05G0000340-2C/Sspon.05G0000340-1A/Sspon.02G0049710-1C/novel.68531/Sspon.05G0039870-1D	6	1	5
Molecular function	GO:0004722	protein serine/threonine phosphatase activity	10/1639	414/76768	0.391077	0.695441	Sspon.03G0009980-3D/novel.23598/novel.58990/Sspon.01G0052290-2D/Sspon.01G0028590-3D/Sspon.03G0041460-1C/Sspon.05G0004550-4D/novel.5264/novel.9850/Sspon.01G0052290-1C	10	2	8
Molecular function	GO:0004021	L-alanine:2-oxoglutarate aminotransferase activity	1/1639	23/76768	0.391307	0.695441	novel.8393	1	0	1
Molecular function	GO:0015924	mannosyl-oligosaccharide mannosidase activity	1/1639	23/76768	0.391307	0.695441	novel.23238	1	1	0
Molecular function	GO:0016756	glutathione gamma-glutamylcysteinyltransferase activity	1/1639	23/76768	0.391307	0.695441	novel.37203	1	0	1
Molecular function	GO:0036190	indole-2-monooxygenase activity	1/1639	23/76768	0.391307	0.695441	Sspon.06G0013620-2C	1	1	0
Molecular function	GO:0047635	alanine-oxo-acid transaminase activity	1/1639	23/76768	0.391307	0.695441	novel.8393	1	0	1
Biological process	GO:1902456	regulation of stomatal opening	2/1486	63/69448	0.391462	0.878597	Sspon.03G0008210-4D/Sspon.04G0017000-2C	2	1	1
Biological process	GO:1904591	positive regulation of protein import	2/1486	63/69448	0.391462	0.878597	Sspon.04G0028740-2C/Sspon.04G0028740-1B	2	0	2
Biological process	GO:0006524	alanine catabolic process	1/1486	23/69448	0.391987	0.878597	novel.8393	1	0	1
Biological process	GO:0006880	intracellular sequestering of iron ion	1/1486	23/69448	0.391987	0.878597	novel.67085	1	1	0
Biological process	GO:0009080	pyruvate family amino acid catabolic process	1/1486	23/69448	0.391987	0.878597	novel.8393	1	0	1
Biological process	GO:0030026	cellular manganese ion homeostasis	1/1486	23/69448	0.391987	0.878597	novel.67085	1	1	0
Biological process	GO:0042851	L-alanine metabolic process	1/1486	23/69448	0.391987	0.878597	novel.8393	1	0	1
Biological process	GO:0042853	L-alanine catabolic process	1/1486	23/69448	0.391987	0.878597	novel.8393	1	0	1
Biological process	GO:0097577	sequestering of iron ion	1/1486	23/69448	0.391987	0.878597	novel.67085	1	1	0
Biological process	GO:2000038	regulation of stomatal complex development	1/1486	23/69448	0.391987	0.878597	Sspon.03G0008210-4D	1	0	1
Biological process	GO:2000024	regulation of leaf development	7/1486	280/69448	0.392259	0.878597	Sspon.05G0000880-2C/novel.10002/Sspon.03G0008210-4D/Sspon.03G0015260-3C/novel.57521/Sspon.01G0033840-3C/novel.11664	7	2	5
Biological process	GO:0009082	branched-chain amino acid biosynthetic process	3/1486	106/69448	0.396306	0.88646	novel.7867/novel.58140/Sspon.01G0028570-2P	3	1	2
Molecular function	GO:1901505	carbohydrate derivative transmembrane transporter activity	6/1639	238/76768	0.398468	0.70484	novel.15798/novel.15800/Sspon.05G0002830-1P/Sspon.04G0015320-1P/Sspon.04G0015320-3C/Sspon.01G0025330-1A	6	3	3
Molecular function	GO:0003713	transcription coactivator activity	4/1639	150/76768	0.398559	0.70484	Sspon.06G0004530-2C/Sspon.01G0033840-3C/novel.24820/novel.28679	4	4	0
Biological process	GO:0046822	regulation of nucleocytoplasmic transport	2/1486	64/69448	0.399011	0.890572	Sspon.04G0028740-2C/Sspon.04G0028740-1B	2	0	2
Biological process	GO:0080167	response to karrikin	7/1486	282/69448	0.399222	0.890572	novel.15798/novel.15800/Sspon.06G0005960-2C/Sspon.01G0040850-1P/Sspon.02G0034190-2C/novel.913/Sspon.02G0034190-1B	7	5	2
Biological process	GO:0009595	detection of biotic stimulus	3/1486	107/69448	0.40206	0.893286	novel.38933/novel.47954/novel.42917	3	1	2
Biological process	GO:0045824	negative regulation of innate immune response	3/1486	107/69448	0.40206	0.893286	novel.44735/novel.53491/novel.47199	3	0	3
Biological process	GO:0098581	detection of external biotic stimulus	3/1486	107/69448	0.40206	0.893286	novel.38933/novel.47954/novel.42917	3	1	2
Cellular component	GO:1990204	oxidoreductase complex	9/1545	383/74202	0.403854	0.999755	Sspon.02G0006040-3C/Sspon.02G0042610-1B/Sspon.02G0006040-4D/Sspon.02G0006040-1A/novel.13051/Sspon.02G0006040-2B/Sspon.02G0042610-2C/Sspon.02G0026480-3C/Sspon.08G0003020-3C	9	8	1
Molecular function	GO:0000978	RNA polymerase II proximal promoter sequence-specific DNA binding	1/1639	24/76768	0.404306	0.710001	Sspon.06G0025040-1B	1	0	1
Molecular function	GO:0010277	chlorophyllide a oxygenase [overall] activity	1/1639	24/76768	0.404306	0.710001	Sspon.04G0022050-2C	1	0	1
Biological process	GO:0006749	glutathione metabolic process	9/1486	373/69448	0.404778	0.893815	Sspon.01G0029750-1A/novel.4649/novel.37203/novel.66465/Sspon.03G0014080-2C/Sspon.05G0011100-3C/Sspon.01G0013360-3P/Sspon.05G0002870-2C/Sspon.01G0002010-2D	9	1	8
Biological process	GO:0006574	valine catabolic process	1/1486	24/69448	0.405001	0.893815	novel.8142	1	1	0
Biological process	GO:0046855	inositol phosphate dephosphorylation	1/1486	24/69448	0.405001	0.893815	novel.13920	1	1	0
Biological process	GO:0071545	inositol phosphate catabolic process	1/1486	24/69448	0.405001	0.893815	novel.13920	1	1	0
Biological process	GO:0080086	stamen filament development	1/1486	24/69448	0.405001	0.893815	Sspon.01G0013180-1A	1	1	0
Molecular function	GO:0008553	proton-exporting ATPase activity, phosphorylative mechanism	2/1639	65/76768	0.405432	0.710001	novel.4242/Sspon.02G0023130-1A	2	1	1
Molecular function	GO:0016408	C-acyltransferase activity	2/1639	65/76768	0.405432	0.710001	Sspon.01G0003030-4D/novel.11452	2	1	1
Biological process	GO:0000060	protein import into nucleus, translocation	2/1486	65/69448	0.406516	0.894768	Sspon.04G0028740-2C/Sspon.04G0028740-1B	2	0	2
Biological process	GO:0071483	cellular response to blue light	2/1486	65/69448	0.406516	0.894768	Sspon.03G0024860-1A/novel.57839	2	2	0
Cellular component	GO:0000145	exocyst	5/1545	201/74202	0.407699	0.999755	Sspon.03G0000830-4D/novel.67561/Sspon.03G0003550-2P/novel.29467/Sspon.03G0000830-3C	5	1	4
Biological process	GO:0071281	cellular response to iron ion	3/1486	109/69448	0.41352	0.906358	novel.67085/novel.69206/novel.16340	3	1	2
Biological process	GO:0006544	glycine metabolic process	2/1486	66/69448	0.413975	0.906358	Sspon.05G0013130-1A/novel.2023	2	2	0
Biological process	GO:0006771	riboflavin metabolic process	2/1486	66/69448	0.413975	0.906358	Sspon.04G0010000-2D/Sspon.04G0010000-1A	2	0	2
Biological process	GO:0009231	riboflavin biosynthetic process	2/1486	66/69448	0.413975	0.906358	Sspon.04G0010000-2D/Sspon.04G0010000-1A	2	0	2
Molecular function	GO:0051119	sugar transmembrane transporter activity	8/1639	332/76768	0.414586	0.723252	novel.18381/novel.665/Sspon.03G0008180-2B/Sspon.01G0013160-2P/novel.15704/novel.57782/Sspon.02G0047460-1C/novel.56601	8	3	5
Molecular function	GO:0000702	oxidized base lesion DNA N-glycosylase activity	1/1639	25/76768	0.417028	0.723252	Sspon.06G0010630-4D	1	0	1
Molecular function	GO:0015194	L-serine transmembrane transporter activity	1/1639	25/76768	0.417028	0.723252	novel.59049	1	0	1
Molecular function	GO:0022889	serine transmembrane transporter activity	1/1639	25/76768	0.417028	0.723252	novel.59049	1	0	1
Biological process	GO:0009945	radial axis specification	1/1486	25/69448	0.417737	0.912179	novel.17474	1	0	1
Biological process	GO:0010050	vegetative phase change	1/1486	25/69448	0.417737	0.912179	novel.65402	1	0	1
Biological process	GO:0051235	maintenance of location	3/1486	110/69448	0.419223	0.914217	novel.9337/novel.67085/Sspon.01G0029780-1P	3	1	2
Biological process	GO:0006515	protein quality control for misfolded or incompletely synthesized proteins	2/1486	67/69448	0.421387	0.916516	novel.47907/Sspon.08G0016930-3D	2	2	0
Biological process	GO:0048768	root hair cell tip growth	2/1486	67/69448	0.421387	0.916516	novel.21634/novel.21689	2	2	0
Cellular component	GO:0090568	nuclear transcriptional repressor complex	2/1545	69/74202	0.422399	0.999755	novel.1410/Sspon.02G0015230-4D	2	1	1
Biological process	GO:0048581	negative regulation of post-embryonic development	8/1486	334/69448	0.423411	0.918316	Sspon.02G0025330-1P/novel.61089/novel.53491/Sspon.07G0022990-2C/Sspon.02G0015230-4D/Sspon.08G0000220-1A/novel.45768/novel.5971	8	4	4
Biological process	GO:0051261	protein depolymerization	3/1486	111/69448	0.424908	0.918316	novel.7439/Sspon.01G0031270-3D/Sspon.01G0037090-2C	3	0	3
Biological process	GO:1904589	regulation of protein import	2/1486	68/69448	0.42875	0.918316	Sspon.04G0028740-2C/Sspon.04G0028740-1B	2	0	2
Molecular function	GO:0003994	aconitate hydratase activity	1/1639	26/76768	0.429479	0.741114	Sspon.05G0015490-2D	1	1	0
Molecular function	GO:0033707	3''-deamino-3''-oxonicotianamine reductase activity	1/1639	26/76768	0.429479	0.741114	novel.6183	1	1	0
Biological process	GO:0010205	photoinhibition	1/1486	26/69448	0.4302	0.918316	Sspon.08G0011150-4D	1	1	0
Biological process	GO:0032351	negative regulation of hormone metabolic process	1/1486	26/69448	0.4302	0.918316	novel.49137	1	1	0
Biological process	GO:0032353	negative regulation of hormone biosynthetic process	1/1486	26/69448	0.4302	0.918316	novel.49137	1	1	0
Biological process	GO:0034224	cellular response to zinc ion starvation	1/1486	26/69448	0.4302	0.918316	novel.6183	1	1	0
Biological process	GO:0043155	negative regulation of photosynthesis, light reaction	1/1486	26/69448	0.4302	0.918316	Sspon.08G0011150-4D	1	1	0
Biological process	GO:0044210	'de novo' CTP biosynthetic process	1/1486	26/69448	0.4302	0.918316	Sspon.03G0010050-1A	1	1	0
Biological process	GO:0080112	seed growth	1/1486	26/69448	0.4302	0.918316	novel.33481	1	1	0
Biological process	GO:0080113	regulation of seed growth	1/1486	26/69448	0.4302	0.918316	novel.33481	1	1	0
Biological process	GO:0120127	response to zinc ion starvation	1/1486	26/69448	0.4302	0.918316	novel.6183	1	1	0
Biological process	GO:0006534	cysteine metabolic process	3/1486	112/69448	0.430574	0.918316	Sspon.05G0021060-3C/Sspon.02G0006820-3D/novel.23420	3	2	1
Biological process	GO:0034661	ncRNA catabolic process	3/1486	112/69448	0.430574	0.918316	Sspon.03G0001150-1A/Sspon.02G0002940-2C/Sspon.05G0039870-1D	3	1	2
Molecular function	GO:0004527	exonuclease activity	10/1639	428/76768	0.430979	0.741114	novel.65418/novel.68530/Sspon.05G0000340-2C/Sspon.05G0000340-1A/Sspon.02G0049710-1C/novel.46905/novel.56743/Sspon.02G0002940-2C/novel.68531/Sspon.05G0039870-1D	10	2	8
Molecular function	GO:0102483	scopolin beta-glucosidase activity	4/1639	157/76768	0.432018	0.741114	Sspon.02G0017980-3C/novel.67982/novel.56367/Sspon.07G0009470-4D	4	2	2
Molecular function	GO:0005355	glucose transmembrane transporter activity	6/1639	247/76768	0.432488	0.741114	novel.18381/novel.665/Sspon.01G0013160-2P/novel.15704/novel.57782/Sspon.02G0047460-1C	6	1	5
Biological process	GO:0046323	glucose import	6/1486	247/69448	0.434555	0.918316	novel.18381/novel.665/Sspon.01G0013160-2P/novel.15704/novel.57782/Sspon.02G0047460-1C	6	1	5
Biological process	GO:1904659	glucose transmembrane transport	6/1486	247/69448	0.434555	0.918316	novel.18381/novel.665/Sspon.01G0013160-2P/novel.15704/novel.57782/Sspon.02G0047460-1C	6	1	5
Molecular function	GO:0016711	flavonoid 3'-monooxygenase activity	2/1639	69/76768	0.434941	0.743541	Sspon.02G0013870-4D/Sspon.02G0013870-1T	2	2	0
Biological process	GO:0010216	maintenance of DNA methylation	2/1486	69/69448	0.436063	0.918316	Sspon.08G0000220-1A/novel.65402	2	0	2
Biological process	GO:0042727	flavin-containing compound biosynthetic process	2/1486	69/69448	0.436063	0.918316	Sspon.04G0010000-2D/Sspon.04G0010000-1A	2	0	2
Molecular function	GO:0009927	histidine phosphotransfer kinase activity	1/1639	27/76768	0.441664	0.749679	Sspon.03G0006660-1A	1	0	1
Molecular function	GO:0016987	sigma factor activity	1/1639	27/76768	0.441664	0.749679	novel.57839	1	1	0
Molecular function	GO:0048027	mRNA 5'-UTR binding	1/1639	27/76768	0.441664	0.749679	Sspon.05G0015490-2D	1	1	0
Biological process	GO:0002221	pattern recognition receptor signaling pathway	1/1486	27/69448	0.442397	0.918316	novel.70310	1	1	0
Biological process	GO:0002757	immune response-activating signal transduction	1/1486	27/69448	0.442397	0.918316	novel.70310	1	1	0
Biological process	GO:0002758	innate immune response-activating signal transduction	1/1486	27/69448	0.442397	0.918316	novel.70310	1	1	0
Biological process	GO:0009237	siderophore metabolic process	1/1486	27/69448	0.442397	0.918316	novel.6183	1	1	0
Biological process	GO:0010438	cellular response to sulfur starvation	1/1486	27/69448	0.442397	0.918316	novel.1410	1	1	0
Biological process	GO:0019290	siderophore biosynthetic process	1/1486	27/69448	0.442397	0.918316	novel.6183	1	1	0
Biological process	GO:0034227	tRNA thio-modification	1/1486	27/69448	0.442397	0.918316	novel.29183	1	1	0
Biological process	GO:0043473	pigmentation	1/1486	27/69448	0.442397	0.918316	Sspon.05G0022390-2D	1	0	1
Biological process	GO:0043476	pigment accumulation	1/1486	27/69448	0.442397	0.918316	Sspon.05G0022390-2D	1	0	1
Biological process	GO:0046244	salicylic acid catabolic process	1/1486	27/69448	0.442397	0.918316	Sspon.05G0004770-2D	1	1	0
Biological process	GO:0046838	phosphorylated carbohydrate dephosphorylation	1/1486	27/69448	0.442397	0.918316	novel.13920	1	1	0
Biological process	GO:0071712	ER-associated misfolded protein catabolic process	1/1486	27/69448	0.442397	0.918316	novel.47907	1	1	0
Biological process	GO:0071732	cellular response to nitric oxide	1/1486	27/69448	0.442397	0.918316	novel.69206	1	0	1
Biological process	GO:0110126	phloem loading	1/1486	27/69448	0.442397	0.918316	Sspon.01G0025330-1A	1	0	1
Biological process	GO:0032388	positive regulation of intracellular transport	2/1486	70/69448	0.443325	0.918316	Sspon.04G0028740-2C/Sspon.04G0028740-1B	2	0	2
Biological process	GO:0035725	sodium ion transmembrane transport	2/1486	70/69448	0.443325	0.918316	novel.19277/novel.36068	2	2	0
Biological process	GO:0051222	positive regulation of protein transport	2/1486	70/69448	0.443325	0.918316	Sspon.04G0028740-2C/Sspon.04G0028740-1B	2	0	2
Biological process	GO:0090316	positive regulation of intracellular protein transport	2/1486	70/69448	0.443325	0.918316	Sspon.04G0028740-2C/Sspon.04G0028740-1B	2	0	2
Biological process	GO:1903829	positive regulation of cellular protein localization	2/1486	70/69448	0.443325	0.918316	Sspon.04G0028740-2C/Sspon.04G0028740-1B	2	0	2
Biological process	GO:1904951	positive regulation of establishment of protein localization	2/1486	70/69448	0.443325	0.918316	Sspon.04G0028740-2C/Sspon.04G0028740-1B	2	0	2
Molecular function	GO:0015149	hexose transmembrane transporter activity	6/1639	250/76768	0.443764	0.751468	novel.18381/novel.665/Sspon.01G0013160-2P/novel.15704/novel.57782/Sspon.02G0047460-1C	6	1	5
Cellular component	GO:0043076	megasporocyte nucleus	1/1545	28/74202	0.445266	0.999755	novel.58893	1	0	1
Cellular component	GO:0043078	polar nucleus	1/1545	28/74202	0.445266	0.999755	novel.58893	1	0	1
Biological process	GO:0008645	hexose transmembrane transport	6/1486	250/69448	0.44585	0.921239	novel.18381/novel.665/Sspon.01G0013160-2P/novel.15704/novel.57782/Sspon.02G0047460-1C	6	1	5
Biological process	GO:0015749	monosaccharide transmembrane transport	6/1486	250/69448	0.44585	0.921239	novel.18381/novel.665/Sspon.01G0013160-2P/novel.15704/novel.57782/Sspon.02G0047460-1C	6	1	5
Molecular function	GO:0047262	polygalacturonate 4-alpha-galacturonosyltransferase activity	3/1639	115/76768	0.446013	0.753499	novel.32896/Sspon.04G0003880-2B/Sspon.04G0003880-1A	3	0	3
Biological process	GO:0030004	cellular monovalent inorganic cation homeostasis	4/1486	160/69448	0.447887	0.923764	novel.19277/novel.51461/novel.70278/Sspon.01G0049310-1B	4	3	1
Molecular function	GO:0004564	beta-fructofuranosidase activity	2/1639	71/76768	0.449395	0.755658	novel.69547/Sspon.05G0006310-1A	2	1	1
Molecular function	GO:0004575	sucrose alpha-glucosidase activity	2/1639	71/76768	0.449395	0.755658	novel.69547/Sspon.05G0006310-1A	2	1	1
Biological process	GO:0048467	gynoecium development	6/1486	251/69448	0.449605	0.923764	Sspon.03G0036240-3D/novel.53491/novel.21634/Sspon.02G0049360-2D/Sspon.01G0052190-1P/novel.21689	6	4	2
Biological process	GO:0010078	maintenance of root meristem identity	2/1486	71/69448	0.450535	0.923764	novel.50087/Sspon.03G0036240-3D	2	2	0
Biological process	GO:0010152	pollen maturation	2/1486	71/69448	0.450535	0.923764	novel.17474/Sspon.02G0042380-3D	2	1	1
Cellular component	GO:0000779	condensed chromosome, centromeric region	2/1545	73/74202	0.450737	0.999755	novel.69358/novel.62016	2	2	0
Cellular component	GO:0000932	P-body	9/1545	399/74202	0.450889	0.999755	Sspon.06G0029440-2D/novel.66597/novel.68530/Sspon.05G0000340-2C/Sspon.05G0000340-1A/Sspon.02G0049710-1C/novel.68531/Sspon.02G0014130-1A/Sspon.05G0039870-1D	9	4	5
Biological process	GO:0010252	auxin homeostasis	3/1486	116/69448	0.453024	0.923764	novel.24682/novel.8394/novel.49137	3	2	1
Molecular function	GO:0004345	glucose-6-phosphate dehydrogenase activity	1/1639	28/76768	0.453588	0.757317	Sspon.04G0008880-4D	1	1	0
Molecular function	GO:0004448	isocitrate dehydrogenase activity	1/1639	28/76768	0.453588	0.757317	Sspon.03G0010040-4D	1	0	1
Molecular function	GO:0050275	scopoletin glucosyltransferase activity	1/1639	28/76768	0.453588	0.757317	Sspon.07G0023100-1B	1	0	1
Biological process	GO:0098662	inorganic cation transmembrane transport	10/1486	435/69448	0.453633	0.923764	novel.19277/novel.67085/novel.51461/novel.4242/novel.36068/Sspon.08G0004370-1A/Sspon.08G0007100-1P/novel.55728/Sspon.01G0006220-2B/Sspon.04G0015800-1A	10	7	3
Biological process	GO:0000255	allantoin metabolic process	1/1486	28/69448	0.454333	0.923764	novel.3354	1	1	0
Biological process	GO:0010030	positive regulation of seed germination	1/1486	28/69448	0.454333	0.923764	novel.57782	1	0	1
Biological process	GO:0055071	manganese ion homeostasis	1/1486	28/69448	0.454333	0.923764	novel.67085	1	1	0
Biological process	GO:0009933	meristem structural organization	5/1486	207/69448	0.455418	0.923764	Sspon.02G0031110-3D/novel.17755/Sspon.02G0031110-1A/Sspon.02G0031110-2C/novel.67536	5	1	4
Molecular function	GO:0004197	cysteine-type endopeptidase activity	4/1639	162/76768	0.455605	0.757317	novel.10367/novel.15903/Sspon.02G0036590-2C/novel.40253	4	0	4
Molecular function	GO:0016846	carbon-sulfur lyase activity	3/1639	117/76768	0.457134	0.757317	novel.24713/Sspon.03G0036240-3D/Sspon.05G0021060-3C	3	2	1
Biological process	GO:0009070	serine family amino acid biosynthetic process	4/1486	162/69448	0.457297	0.923764	Sspon.05G0013130-1A/novel.2023/Sspon.02G0006820-3D/novel.23420	4	4	0
Biological process	GO:0007091	metaphase/anaphase transition of mitotic cell cycle	2/1486	72/69448	0.457691	0.923764	novel.69358/novel.62016	2	2	0
Biological process	GO:0009827	plant-type cell wall modification	2/1486	72/69448	0.457691	0.923764	Sspon.01G0033840-3C/Sspon.05G0023340-3D	2	1	1
Biological process	GO:0010965	regulation of mitotic sister chromatid separation	2/1486	72/69448	0.457691	0.923764	novel.69358/novel.62016	2	2	0
Biological process	GO:0030071	regulation of mitotic metaphase/anaphase transition	2/1486	72/69448	0.457691	0.923764	novel.69358/novel.62016	2	2	0
Biological process	GO:0044784	metaphase/anaphase transition of cell cycle	2/1486	72/69448	0.457691	0.923764	novel.69358/novel.62016	2	2	0
Biological process	GO:0051306	mitotic sister chromatid separation	2/1486	72/69448	0.457691	0.923764	novel.69358/novel.62016	2	2	0
Biological process	GO:1902099	regulation of metaphase/anaphase transition of cell cycle	2/1486	72/69448	0.457691	0.923764	novel.69358/novel.62016	2	2	0
Biological process	GO:1905818	regulation of chromosome separation	2/1486	72/69448	0.457691	0.923764	novel.69358/novel.62016	2	2	0
Biological process	GO:0006074	(1->3)-beta-D-glucan metabolic process	3/1486	117/69448	0.45858	0.92443	novel.28075/novel.5461/Sspon.03G0009250-2B	3	1	2
Cellular component	GO:0035770	ribonucleoprotein granule	10/1545	449/74202	0.459066	0.999755	Sspon.06G0029440-2D/novel.66597/novel.68530/Sspon.05G0000340-2C/Sspon.05G0000340-1A/Sspon.02G0049710-1C/novel.34860/novel.68531/Sspon.02G0014130-1A/Sspon.05G0039870-1D	10	4	6
Cellular component	GO:0036464	cytoplasmic ribonucleoprotein granule	10/1545	449/74202	0.459066	0.999755	Sspon.06G0029440-2D/novel.66597/novel.68530/Sspon.05G0000340-2C/Sspon.05G0000340-1A/Sspon.02G0049710-1C/novel.34860/novel.68531/Sspon.02G0014130-1A/Sspon.05G0039870-1D	10	4	6
Molecular function	GO:0051087	chaperone binding	4/1639	163/76768	0.460284	0.757317	Sspon.01G0010410-3P/Sspon.01G0010410-1P/Sspon.07G0011120-3D/Sspon.08G0016930-3D	4	3	1
Molecular function	GO:0033293	monocarboxylic acid binding	2/1639	73/76768	0.463638	0.757317	Sspon.08G0012260-2C/Sspon.01G0020560-1P	2	0	2
Biological process	GO:0018196	peptidyl-asparagine modification	2/1486	73/69448	0.464793	0.932405	novel.47907/novel.69018	2	1	1
Biological process	GO:0018279	protein N-linked glycosylation via asparagine	2/1486	73/69448	0.464793	0.932405	novel.47907/novel.69018	2	1	1
Biological process	GO:0033500	carbohydrate homeostasis	2/1486	73/69448	0.464793	0.932405	novel.57782/Sspon.01G0058300-1P	2	0	2
Biological process	GO:0043069	negative regulation of programmed cell death	2/1486	73/69448	0.464793	0.932405	novel.44735/novel.47199	2	0	2
Molecular function	GO:0005504	fatty acid binding	1/1639	29/76768	0.465258	0.757317	Sspon.08G0012260-2C	1	0	1
Molecular function	GO:0016703	oxidoreductase activity, acting on single donors with incorporation of molecular oxygen, incorporation of one atom of oxygen (internal monooxygenases or internal mixed function oxidases)	1/1639	29/76768	0.465258	0.757317	Sspon.04G0022050-2C	1	0	1
Molecular function	GO:0047617	acyl-CoA hydrolase activity	1/1639	29/76768	0.465258	0.757317	novel.36908	1	1	0
Molecular function	GO:0047714	galactolipase activity	1/1639	29/76768	0.465258	0.757317	Sspon.04G0007040-2C	1	0	1
Molecular function	GO:0070180	large ribosomal subunit rRNA binding	1/1639	29/76768	0.465258	0.757317	Sspon.01G0034770-2C	1	0	1
Molecular function	GO:0016877	ligase activity, forming carbon-sulfur bonds	5/1639	210/76768	0.465876	0.757317	Sspon.04G0023370-2C/Sspon.01G0034480-3D/Sspon.01G0034480-2C/Sspon.04G0023370-3D/Sspon.01G0034480-1B	5	5	0
Biological process	GO:0006517	protein deglycosylation	1/1486	29/69448	0.466013	0.932591	novel.51535	1	0	1
Biological process	GO:1901371	regulation of leaf morphogenesis	1/1486	29/69448	0.466013	0.932591	Sspon.05G0000880-2C	1	0	1
Molecular function	GO:0008028	monocarboxylic acid transmembrane transporter activity	4/1639	165/76768	0.469599	0.757317	novel.15798/novel.15800/novel.6095/Sspon.03G0018500-3D	4	4	0
Molecular function	GO:0015145	monosaccharide transmembrane transporter activity	6/1639	257/76768	0.469881	0.757317	novel.18381/novel.665/Sspon.01G0013160-2P/novel.15704/novel.57782/Sspon.02G0047460-1C	6	1	5
Molecular function	GO:0004743	pyruvate kinase activity	2/1639	74/76768	0.470677	0.757317	Sspon.05G0016160-2B/novel.28104	2	1	1
Molecular function	GO:0030955	potassium ion binding	2/1639	74/76768	0.470677	0.757317	Sspon.05G0016160-2B/novel.28104	2	1	1
Molecular function	GO:0031420	alkali metal ion binding	2/1639	74/76768	0.470677	0.757317	Sspon.05G0016160-2B/novel.28104	2	1	1
Molecular function	GO:0140102	catalytic activity, acting on a rRNA	2/1639	74/76768	0.470677	0.757317	novel.37740/novel.31828	2	0	2
Molecular function	GO:0015079	potassium ion transmembrane transporter activity	9/1639	396/76768	0.471477	0.757317	novel.19277/novel.61645/novel.51461/novel.15379/Sspon.08G0010740-1P/novel.68751/novel.11924/Sspon.03G0010250-3C/Sspon.01G0049310-1B	9	6	3
Biological process	GO:0045834	positive regulation of lipid metabolic process	2/1486	74/69448	0.471839	0.941968	Sspon.05G0000880-2C/Sspon.01G0020280-3D	2	0	2
Biological process	GO:0046889	positive regulation of lipid biosynthetic process	2/1486	74/69448	0.471839	0.941968	Sspon.05G0000880-2C/Sspon.01G0020280-3D	2	0	2
Molecular function	GO:0005102	signaling receptor binding	5/1639	212/76768	0.474071	0.758353	novel.17354/novel.38998/novel.56199/novel.62792/Sspon.02G0042380-3D	5	1	4
Molecular function	GO:0070008	serine-type exopeptidase activity	4/1639	166/76768	0.474235	0.758353	novel.46094/novel.25564/novel.48556/Sspon.03G0029730-2C	4	3	1
Biological process	GO:0006098	pentose-phosphate shunt	3/1486	120/69448	0.475098	0.94619	Sspon.05G0039820-1D/Sspon.05G0030060-1B/Sspon.04G0008880-4D	3	1	2
Biological process	GO:0051156	glucose 6-phosphate metabolic process	3/1486	120/69448	0.475098	0.94619	Sspon.05G0039820-1D/Sspon.05G0030060-1B/Sspon.04G0008880-4D	3	1	2
Molecular function	GO:0004930	G protein-coupled receptor activity	1/1639	30/76768	0.476679	0.758762	Sspon.07G0011120-3D	1	0	1
Molecular function	GO:0010427	abscisic acid binding	1/1639	30/76768	0.476679	0.758762	Sspon.01G0020560-1P	1	0	1
Biological process	GO:0006751	glutathione catabolic process	1/1486	30/69448	0.477444	0.94791	novel.37203	1	0	1
Biological process	GO:0006828	manganese ion transport	1/1486	30/69448	0.477444	0.94791	novel.67085	1	1	0
Molecular function	GO:0003872	6-phosphofructokinase activity	2/1639	75/76768	0.477661	0.758762	novel.31013/Sspon.08G0008950-4D	2	2	0
Biological process	GO:0009943	adaxial/abaxial axis specification	2/1486	75/69448	0.478829	0.94791	Sspon.01G0033840-3C/novel.65402	2	1	1
Biological process	GO:0009944	polarity specification of adaxial/abaxial axis	2/1486	75/69448	0.478829	0.94791	Sspon.01G0033840-3C/novel.65402	2	1	1
Biological process	GO:0010492	maintenance of shoot apical meristem identity	2/1486	75/69448	0.478829	0.94791	novel.50087/novel.65402	2	1	1
Cellular component	GO:0070449	elongin complex	1/1545	31/74202	0.479214	0.999755	Sspon.01G0010430-4D	1	1	0
Cellular component	GO:0090575	RNA polymerase II transcription factor complex	5/1545	219/74202	0.480491	0.999755	novel.16016/Sspon.01G0011490-2C/Sspon.06G0004530-2C/novel.59818/novel.28679	5	5	0
Biological process	GO:0007088	regulation of mitotic nuclear division	2/1486	76/69448	0.485762	0.951955	novel.69358/novel.62016	2	2	0
Biological process	GO:0033047	regulation of mitotic sister chromatid segregation	2/1486	76/69448	0.485762	0.951955	novel.69358/novel.62016	2	2	0
Biological process	GO:0070828	heterochromatin organization	2/1486	76/69448	0.485762	0.951955	novel.10002/Sspon.02G0015230-4D	2	0	2
Biological process	GO:0000741	karyogamy	3/1486	122/69448	0.48598	0.951955	novel.37464/novel.23126/novel.56015	3	3	0
Biological process	GO:0010197	polar nucleus fusion	3/1486	122/69448	0.48598	0.951955	novel.37464/novel.23126/novel.56015	3	3	0
Biological process	GO:1902275	regulation of chromatin organization	9/1486	400/69448	0.486025	0.951955	novel.24690/novel.28553/novel.17706/Sspon.03G0022660-1A/Sspon.03G0022660-2C/novel.10002/Sspon.02G0015230-4D/novel.51822/novel.34977	9	1	8
Biological process	GO:0030029	actin filament-based process	8/1486	354/69448	0.487381	0.951955	novel.7439/Sspon.04G0009000-1A/Sspon.01G0031270-3D/novel.5145/novel.21634/Sspon.01G0027500-1A/Sspon.01G0037090-2C/novel.21689	8	5	3
Molecular function	GO:0016812	hydrolase activity, acting on carbon-nitrogen (but not peptide) bonds, in cyclic amides	1/1639	31/76768	0.487857	0.773248	novel.3354	1	1	0
Biological process	GO:0009700	indole phytoalexin biosynthetic process	1/1486	31/69448	0.48863	0.951955	Sspon.01G0052190-1P	1	0	1
Biological process	GO:0010120	camalexin biosynthetic process	1/1486	31/69448	0.48863	0.951955	Sspon.01G0052190-1P	1	0	1
Biological process	GO:0010264	myo-inositol hexakisphosphate biosynthetic process	1/1486	31/69448	0.48863	0.951955	novel.9160	1	0	1
Biological process	GO:0033517	myo-inositol hexakisphosphate metabolic process	1/1486	31/69448	0.48863	0.951955	novel.9160	1	0	1
Biological process	GO:0046217	indole phytoalexin metabolic process	1/1486	31/69448	0.48863	0.951955	Sspon.01G0052190-1P	1	0	1
Biological process	GO:0052317	camalexin metabolic process	1/1486	31/69448	0.48863	0.951955	Sspon.01G0052190-1P	1	0	1
Biological process	GO:0048438	floral whorl development	11/1486	494/69448	0.488935	0.951955	novel.18242/novel.17474/Sspon.03G0036240-3D/Sspon.05G0022390-2D/Sspon.05G0020650-4D/novel.53491/novel.21634/Sspon.02G0049360-2D/Sspon.01G0013180-1A/Sspon.01G0052190-1P/novel.21689	11	5	6
Cellular component	GO:0009510	plasmodesmatal desmotubule	1/1545	32/74202	0.490062	0.999755	novel.61191	1	1	0
Cellular component	GO:0009511	plasmodesmatal endoplasmic reticulum	1/1545	32/74202	0.490062	0.999755	novel.61191	1	1	0
Cellular component	GO:0030904	retromer complex	1/1545	32/74202	0.490062	0.999755	Sspon.04G0013740-3C	1	0	1
Biological process	GO:0010229	inflorescence development	3/1486	123/69448	0.49138	0.952432	novel.60041/novel.34733/Sspon.01G0052190-1P	3	1	2
Molecular function	GO:0016833	oxo-acid-lyase activity	2/1639	77/76768	0.491457	0.77351	Sspon.02G0006430-3D/Sspon.02G0006430-2B	2	0	2
Biological process	GO:0009089	lysine biosynthetic process via diaminopimelate	2/1486	77/69448	0.492637	0.952432	Sspon.01G0032840-2D/Sspon.01G0028570-2P	2	1	1
Biological process	GO:0017004	cytochrome complex assembly	2/1486	77/69448	0.492637	0.952432	novel.31845/Sspon.06G0014720-1A	2	1	1
Biological process	GO:0046451	diaminopimelate metabolic process	2/1486	77/69448	0.492637	0.952432	Sspon.01G0032840-2D/Sspon.01G0028570-2P	2	1	1
Biological process	GO:1901988	negative regulation of cell cycle phase transition	2/1486	77/69448	0.492637	0.952432	novel.69358/novel.62016	2	2	0
Biological process	GO:1901991	negative regulation of mitotic cell cycle phase transition	2/1486	77/69448	0.492637	0.952432	novel.69358/novel.62016	2	2	0
Biological process	GO:0098660	inorganic ion transmembrane transport	11/1486	496/69448	0.494275	0.954481	novel.19277/novel.67085/novel.51461/novel.4242/novel.36068/Sspon.08G0004370-1A/Sspon.08G0007100-1P/novel.26682/novel.55728/Sspon.01G0006220-2B/Sspon.04G0015800-1A	11	8	3
Molecular function	GO:0022839	ion gated channel activity	8/1639	358/76768	0.497465	0.77351	novel.61645/novel.51461/novel.24855/Sspon.08G0010740-1P/novel.67765/Sspon.03G0010250-3C/Sspon.01G0049310-1B/novel.8442	8	6	2
Molecular function	GO:0000295	adenine nucleotide transmembrane transporter activity	2/1639	78/76768	0.498268	0.77351	Sspon.04G0015320-1P/Sspon.04G0015320-3C	2	0	2
Molecular function	GO:0005346	purine ribonucleotide transmembrane transporter activity	2/1639	78/76768	0.498268	0.77351	Sspon.04G0015320-1P/Sspon.04G0015320-3C	2	0	2
Molecular function	GO:0015216	purine nucleotide transmembrane transporter activity	2/1639	78/76768	0.498268	0.77351	Sspon.04G0015320-1P/Sspon.04G0015320-3C	2	0	2
Molecular function	GO:0016778	diphosphotransferase activity	2/1639	78/76768	0.498268	0.77351	novel.65072/Sspon.08G0005710-4D	2	0	2
Molecular function	GO:0001664	G protein-coupled receptor binding	1/1639	32/76768	0.498795	0.77351	novel.62792	1	0	1
Molecular function	GO:0003883	CTP synthase activity	1/1639	32/76768	0.498795	0.77351	Sspon.03G0010050-1A	1	1	0
Molecular function	GO:0004069	L-aspartate:2-oxoglutarate aminotransferase activity	1/1639	32/76768	0.498795	0.77351	Sspon.03G0031040-1B	1	0	1
Molecular function	GO:0005384	manganese ion transmembrane transporter activity	1/1639	32/76768	0.498795	0.77351	novel.67085	1	1	0
Biological process	GO:0007187	G protein-coupled receptor signaling pathway, coupled to cyclic nucleotide second messenger	1/1486	32/69448	0.499577	0.955068	novel.62792	1	0	1
Biological process	GO:0007188	adenylate cyclase-modulating G protein-coupled receptor signaling pathway	1/1486	32/69448	0.499577	0.955068	novel.62792	1	0	1
Biological process	GO:0019287	isopentenyl diphosphate biosynthetic process, mevalonate pathway	1/1486	32/69448	0.499577	0.955068	Sspon.01G0001090-3C	1	0	1
Biological process	GO:0035067	negative regulation of histone acetylation	1/1486	32/69448	0.499577	0.955068	Sspon.02G0015230-4D	1	0	1
Biological process	GO:0071051	polyadenylation-dependent snoRNA 3'-end processing	1/1486	32/69448	0.499577	0.955068	Sspon.02G0002940-2C	1	0	1
Biological process	GO:1900057	positive regulation of leaf senescence	1/1486	32/69448	0.499577	0.955068	Sspon.03G0008210-4D	1	0	1
Biological process	GO:1901984	negative regulation of protein acetylation	1/1486	32/69448	0.499577	0.955068	Sspon.02G0015230-4D	1	0	1
Biological process	GO:2000757	negative regulation of peptidyl-lysine acetylation	1/1486	32/69448	0.499577	0.955068	Sspon.02G0015230-4D	1	0	1
Biological process	GO:0009069	serine family amino acid metabolic process	5/1486	218/69448	0.500356	0.955068	Sspon.05G0013130-1A/Sspon.05G0021060-3C/novel.2023/Sspon.02G0006820-3D/novel.23420	5	4	1
Biological process	GO:0048532	anatomical structure arrangement	5/1486	218/69448	0.500356	0.955068	Sspon.02G0031110-3D/novel.17755/Sspon.02G0031110-1A/Sspon.02G0031110-2C/novel.67536	5	1	4
Biological process	GO:1902600	proton transmembrane transport	5/1486	219/69448	0.504373	0.961625	novel.4242/Sspon.08G0004370-1A/Sspon.08G0007100-1P/novel.55728/Sspon.01G0006220-2B	5	3	2
Biological process	GO:0031348	negative regulation of defense response	6/1486	266/69448	0.505094	0.96189	novel.9337/novel.44735/Sspon.01G0029780-1P/novel.53491/novel.47199/novel.56199	6	0	6
Biological process	GO:0002764	immune response-regulating signaling pathway	2/1486	79/69448	0.506211	0.962909	novel.70310/novel.47954	2	2	0
Biological process	GO:0010311	lateral root formation	4/1486	173/69448	0.507971	0.965113	novel.18381/Sspon.01G0013160-2P/novel.15704/Sspon.02G0047460-1C	4	1	3
Biological process	GO:0010026	trichome differentiation	7/1486	314/69448	0.509047	0.965113	novel.8746/Sspon.08G0003480-2B/Sspon.08G0003480-1A/novel.26138/novel.21634/Sspon.08G0003480-1P/novel.21689	7	3	4
Molecular function	GO:0003909	DNA ligase activity	1/1639	33/76768	0.509501	0.786713	novel.24972	1	1	0
Molecular function	GO:0031683	G-protein beta/gamma-subunit complex binding	1/1639	33/76768	0.509501	0.786713	novel.62792	1	0	1
Biological process	GO:0006531	aspartate metabolic process	1/1486	33/69448	0.51029	0.965113	Sspon.03G0031040-1B	1	0	1
Biological process	GO:0015813	L-glutamate transmembrane transport	1/1486	33/69448	0.51029	0.965113	novel.59049	1	0	1
Biological process	GO:0051103	DNA ligation involved in DNA repair	1/1486	33/69448	0.51029	0.965113	novel.24972	1	1	0
Cellular component	GO:0045261	proton-transporting ATP synthase complex, catalytic core F(1)	1/1545	34/74202	0.511085	0.999755	Sspon.01G0006220-2B	1	1	0
Cellular component	GO:0089701	U2AF	1/1545	34/74202	0.511085	0.999755	novel.21446	1	1	0
Cellular component	GO:0000178	exosome (RNase complex)	2/1545	82/74202	0.511462	0.999755	Sspon.02G0002940-2C/Sspon.04G0000790-2B	2	0	2
Cellular component	GO:0000776	kinetochore	2/1545	82/74202	0.511462	0.999755	novel.69358/novel.62016	2	2	0
Cellular component	GO:1905354	exoribonuclease complex	2/1545	82/74202	0.511462	0.999755	Sspon.02G0002940-2C/Sspon.04G0000790-2B	2	0	2
Molecular function	GO:0008889	glycerophosphodiester phosphodiesterase activity	2/1639	80/76768	0.511713	0.788434	novel.39312/Sspon.05G0012590-2C	2	2	0
Biological process	GO:0051570	regulation of histone H3-K9 methylation	2/1486	81/69448	0.519546	0.976069	novel.10002/novel.34977	2	1	1
Molecular function	GO:0015665	alcohol transmembrane transporter activity	1/1639	34/76768	0.519977	0.792625	novel.6095	1	1	0
Molecular function	GO:0016755	transferase activity, transferring amino-acyl groups	1/1639	34/76768	0.519977	0.792625	novel.37203	1	0	1
Molecular function	GO:0030628	pre-mRNA 3'-splice site binding	1/1639	34/76768	0.519977	0.792625	novel.21446	1	1	0
Molecular function	GO:0047254	2,4-dihydroxy-7-methoxy-2H-1,4-benzoxazin-3(4H)-one 2-D-glucosyltransferase activity	1/1639	34/76768	0.519977	0.792625	Sspon.08G0017870-1B	1	1	0
Biological process	GO:0019695	choline metabolic process	1/1486	34/69448	0.520773	0.976069	Sspon.03G0008370-2P	1	1	0
Biological process	GO:0031279	regulation of cyclase activity	1/1486	34/69448	0.520773	0.976069	Sspon.01G0027500-1A	1	1	0
Biological process	GO:0031507	heterochromatin assembly	1/1486	34/69448	0.520773	0.976069	Sspon.02G0015230-4D	1	0	1
Biological process	GO:0071731	response to nitric oxide	1/1486	34/69448	0.520773	0.976069	novel.69206	1	0	1
Biological process	GO:0080183	response to photooxidative stress	1/1486	34/69448	0.520773	0.976069	Sspon.03G0030400-1B	1	0	1
Biological process	GO:0097366	response to bronchodilator	1/1486	34/69448	0.520773	0.976069	novel.69206	1	0	1
Biological process	GO:0045814	negative regulation of gene expression, epigenetic	9/1486	412/69448	0.521333	0.976069	novel.24690/novel.28553/novel.17706/Sspon.03G0022660-1A/Sspon.03G0022660-2C/novel.10002/Sspon.02G0015230-4D/novel.51822/novel.34977	9	1	8
Cellular component	GO:0016469	proton-transporting two-sector ATPase complex	4/1545	181/74202	0.521947	0.999755	Sspon.08G0004370-1A/Sspon.08G0007100-1P/novel.55728/Sspon.01G0006220-2B	4	3	1
Biological process	GO:0002683	negative regulation of immune system process	3/1486	129/69448	0.523168	0.976069	novel.44735/novel.53491/novel.47199	3	0	3
Biological process	GO:0009685	gibberellin metabolic process	3/1486	129/69448	0.523168	0.976069	novel.28841/novel.23307/Sspon.08G0004840-4P	3	1	2
Biological process	GO:0042538	hyperosmotic salinity response	3/1486	129/69448	0.523168	0.976069	Sspon.03G0030400-1B/novel.8924/Sspon.01G0026110-2B	3	0	3
Biological process	GO:0050777	negative regulation of immune response	3/1486	129/69448	0.523168	0.976069	novel.44735/novel.53491/novel.47199	3	0	3
Molecular function	GO:0051020	GTPase binding	10/1639	461/76768	0.523673	0.792625	Sspon.07G0020070-4D/Sspon.07G0020070-2B/Sspon.05G0011080-2B/novel.22916/Sspon.07G0020070-1A/Sspon.07G0020070-3C/novel.27921/Sspon.03G0029490-1B/Sspon.05G0011080-1A/Sspon.03G0011540-3C	10	8	2
Biological process	GO:0009407	toxin catabolic process	5/1486	224/69448	0.524259	0.977002	Sspon.01G0029750-1A/novel.4649/Sspon.01G0013360-3P/Sspon.05G0002870-2C/Sspon.01G0002010-2D	5	1	4
Biological process	GO:0009967	positive regulation of signal transduction	8/1486	367/69448	0.527939	0.979684	novel.11849/novel.21143/Sspon.03G0008210-4D/novel.65064/Sspon.03G0003550-2P/Sspon.02G0051480-1C/novel.33481/Sspon.02G0018970-1A	8	3	5
Biological process	GO:0023056	positive regulation of signaling	8/1486	367/69448	0.527939	0.979684	novel.11849/novel.21143/Sspon.03G0008210-4D/novel.65064/Sspon.03G0003550-2P/Sspon.02G0051480-1C/novel.33481/Sspon.02G0018970-1A	8	3	5
Biological process	GO:0009744	response to sucrose	5/1486	225/69448	0.528195	0.979684	novel.15798/novel.15800/novel.8394/Sspon.03G0015310-3C/Sspon.03G0015310-1A	5	2	3
Molecular function	GO:0004084	branched-chain-amino-acid transaminase activity	1/1639	35/76768	0.53023	0.792625	novel.7867	1	0	1
Molecular function	GO:0004579	dolichyl-diphosphooligosaccharide-protein glycotransferase activity	1/1639	35/76768	0.53023	0.792625	novel.69018	1	0	1
Molecular function	GO:0005375	copper ion transmembrane transporter activity	1/1639	35/76768	0.53023	0.792625	novel.5385	1	1	0
Molecular function	GO:0015180	L-alanine transmembrane transporter activity	1/1639	35/76768	0.53023	0.792625	novel.59049	1	0	1
Molecular function	GO:0022858	alanine transmembrane transporter activity	1/1639	35/76768	0.53023	0.792625	novel.59049	1	0	1
Molecular function	GO:0052654	L-leucine transaminase activity	1/1639	35/76768	0.53023	0.792625	novel.7867	1	0	1
Molecular function	GO:0052655	L-valine transaminase activity	1/1639	35/76768	0.53023	0.792625	novel.7867	1	0	1
Molecular function	GO:0052656	L-isoleucine transaminase activity	1/1639	35/76768	0.53023	0.792625	novel.7867	1	0	1
Biological process	GO:0001906	cell killing	1/1486	35/69448	0.531032	0.979684	Sspon.08G0024690-1C	1	1	0
Biological process	GO:0019079	viral genome replication	1/1486	35/69448	0.531032	0.979684	Sspon.03G0006360-2B	1	1	0
Biological process	GO:0031330	negative regulation of cellular catabolic process	1/1486	35/69448	0.531032	0.979684	Sspon.03G0001150-1A	1	0	1
Biological process	GO:0031640	killing of cells of other organism	1/1486	35/69448	0.531032	0.979684	Sspon.08G0024690-1C	1	1	0
Biological process	GO:0044364	disruption of cells of other organism	1/1486	35/69448	0.531032	0.979684	Sspon.08G0024690-1C	1	1	0
Biological process	GO:0046786	viral replication complex formation and maintenance	1/1486	35/69448	0.531032	0.979684	Sspon.03G0006360-2B	1	1	0
Molecular function	GO:2001070	starch binding	2/1639	83/76768	0.53143	0.792625	novel.23354/novel.21152	2	1	1
Molecular function	GO:0003779	actin binding	9/1639	417/76768	0.533117	0.792625	novel.7439/Sspon.04G0009000-1A/Sspon.01G0031270-3D/novel.5145/novel.21634/Sspon.01G0027500-1A/Sspon.01G0037090-2C/novel.65428/novel.21689	9	5	4
Biological process	GO:0006458	'de novo' protein folding	3/1486	131/69448	0.533519	0.983175	novel.47907/Sspon.01G0010410-3P/Sspon.01G0010410-1P	3	3	0
Molecular function	GO:0022836	gated channel activity	8/1639	370/76768	0.534603	0.792625	novel.61645/novel.51461/novel.24855/Sspon.08G0010740-1P/novel.67765/Sspon.03G0010250-3C/Sspon.01G0049310-1B/novel.8442	8	6	2
Molecular function	GO:0019104	DNA N-glycosylase activity	2/1639	84/76768	0.53788	0.792625	Sspon.06G0010630-4D/novel.58893	2	0	2
Biological process	GO:0009559	embryo sac central cell differentiation	3/1486	132/69448	0.538647	0.991234	novel.37464/novel.23126/novel.56015	3	3	0
Biological process	GO:0098739	import across plasma membrane	2/1486	84/69448	0.539092	0.991234	novel.19277/novel.59049	2	1	1
Molecular function	GO:0004576	oligosaccharyl transferase activity	1/1639	36/76768	0.540265	0.792625	novel.69018	1	0	1
Molecular function	GO:0004845	uracil phosphoribosyltransferase activity	1/1639	36/76768	0.540265	0.792625	Sspon.02G0010890-3P	1	0	1
Molecular function	GO:0008429	phosphatidylethanolamine binding	1/1639	36/76768	0.540265	0.792625	novel.60041	1	1	0
Molecular function	GO:0008878	glucose-1-phosphate adenylyltransferase activity	1/1639	36/76768	0.540265	0.792625	novel.58758	1	1	0
Molecular function	GO:0019840	isoprenoid binding	1/1639	36/76768	0.540265	0.792625	Sspon.01G0020560-1P	1	0	1
Molecular function	GO:0033855	nicotianamine aminotransferase activity	1/1639	36/76768	0.540265	0.792625	novel.11726	1	1	0
Biological process	GO:0008272	sulfate transport	1/1486	36/69448	0.541072	0.99254	novel.26682	1	1	0
Biological process	GO:0044211	CTP salvage	1/1486	36/69448	0.541072	0.99254	Sspon.02G0010890-3P	1	0	1
Biological process	GO:0010638	positive regulation of organelle organization	6/1486	277/69448	0.544462	0.99254	Sspon.08G0010930-3C/Sspon.08G0010930-1P/novel.10002/Sspon.08G0010930-2B/Sspon.04G0009000-1A/Sspon.08G0010930-1A	6	5	1
Biological process	GO:0006551	leucine metabolic process	2/1486	85/69448	0.545484	0.99254	novel.58680/novel.7867	2	0	2
Biological process	GO:0033045	regulation of sister chromatid segregation	2/1486	85/69448	0.545484	0.99254	novel.69358/novel.62016	2	2	0
Biological process	GO:0051983	regulation of chromosome segregation	2/1486	85/69448	0.545484	0.99254	novel.69358/novel.62016	2	2	0
Molecular function	GO:1904680	peptide transmembrane transporter activity	4/1639	182/76768	0.546017	0.792625	novel.67557/Sspon.01G0027370-3C/Sspon.03G0000940-1A/Sspon.01G0027370-2B	4	2	2
Cellular component	GO:0005741	mitochondrial outer membrane	4/1545	187/74202	0.547586	0.999755	novel.68982/Sspon.07G0010030-1A/novel.69112/Sspon.07G0010030-2B	4	4	0
Molecular function	GO:0004072	aspartate kinase activity	1/1639	37/76768	0.550085	0.792625	Sspon.01G0032840-2D	1	1	0
Molecular function	GO:0005319	lipid transporter activity	4/1639	183/76768	0.550335	0.792625	novel.59847/novel.33180/Sspon.01G0047090-3D/Sspon.08G0023270-1B	4	2	2
Molecular function	GO:0015215	nucleotide transmembrane transporter activity	2/1639	86/76768	0.550596	0.792625	Sspon.04G0015320-1P/Sspon.04G0015320-3C	2	0	2
Molecular function	GO:0032452	histone demethylase activity	2/1639	86/76768	0.550596	0.792625	Sspon.08G0000220-1A/Sspon.01G0015330-1A	2	0	2
Molecular function	GO:0090599	alpha-glucosidase activity	2/1639	86/76768	0.550596	0.792625	novel.69547/Sspon.05G0006310-1A	2	1	1
Biological process	GO:0006013	mannose metabolic process	1/1486	37/69448	0.550897	0.99254	novel.51535	1	0	1
Biological process	GO:0009895	negative regulation of catabolic process	1/1486	37/69448	0.550897	0.99254	Sspon.03G0001150-1A	1	0	1
Biological process	GO:0019336	phenol-containing compound catabolic process	1/1486	37/69448	0.550897	0.99254	Sspon.05G0004770-2D	1	1	0
Biological process	GO:0034644	cellular response to UV	1/1486	37/69448	0.550897	0.99254	Sspon.03G0007840-2C	1	0	1
Biological process	GO:0042219	cellular modified amino acid catabolic process	1/1486	37/69448	0.550897	0.99254	novel.37203	1	0	1
Biological process	GO:0051784	negative regulation of nuclear division	2/1486	86/69448	0.551813	0.99254	novel.69358/novel.62016	2	2	0
Molecular function	GO:0015276	ligand-gated ion channel activity	3/1639	135/76768	0.552314	0.792625	novel.51461/novel.67765/Sspon.01G0049310-1B	3	2	1
Molecular function	GO:0022834	ligand-gated channel activity	3/1639	135/76768	0.552314	0.792625	novel.51461/novel.67765/Sspon.01G0049310-1B	3	2	1
Molecular function	GO:0015295	solute:proton symporter activity	7/1639	328/76768	0.552638	0.792625	novel.18381/novel.665/Sspon.01G0013160-2P/novel.15704/novel.57782/Sspon.02G0047460-1C/Sspon.01G0025330-1A	7	1	6
Molecular function	GO:0019200	carbohydrate kinase activity	4/1639	184/76768	0.554632	0.792625	novel.64182/novel.31013/Sspon.08G0008950-4D/novel.36187	4	3	1
Biological process	GO:0034285	response to disaccharide	5/1486	232/69448	0.555325	0.99254	novel.15798/novel.15800/novel.8394/Sspon.03G0015310-3C/Sspon.03G0015310-1A	5	2	3
Cellular component	GO:0017053	transcriptional repressor complex	2/1545	89/74202	0.555534	0.999755	novel.1410/Sspon.02G0015230-4D	2	1	1
Biological process	GO:0043455	regulation of secondary metabolic process	4/1486	184/69448	0.556402	0.99254	Sspon.05G0000880-2C/novel.12660/novel.1410/Sspon.01G0020280-3D	4	1	3
Molecular function	GO:0008443	phosphofructokinase activity	2/1639	87/76768	0.55686	0.792625	novel.31013/Sspon.08G0008950-4D	2	2	0
Molecular function	GO:0036442	proton-exporting ATPase activity	3/1639	136/76768	0.557308	0.792625	novel.4242/Sspon.08G0004370-1A/Sspon.02G0023130-1A	3	2	1
Biological process	GO:0016075	rRNA catabolic process	2/1486	87/69448	0.55808	0.99254	Sspon.03G0001150-1A/Sspon.02G0002940-2C	2	0	2
Biological process	GO:0019344	cysteine biosynthetic process	2/1486	87/69448	0.55808	0.99254	Sspon.02G0006820-3D/novel.23420	2	2	0
Biological process	GO:0032881	regulation of polysaccharide metabolic process	2/1486	87/69448	0.55808	0.99254	Sspon.01G0033840-3C/Sspon.02G0010890-3P	2	1	1
Biological process	GO:0042726	flavin-containing compound metabolic process	2/1486	87/69448	0.55808	0.99254	Sspon.04G0010000-2D/Sspon.04G0010000-1A	2	0	2
Biological process	GO:0051275	beta-glucan catabolic process	2/1486	87/69448	0.55808	0.99254	novel.5461/novel.60348	2	2	0
Biological process	GO:0098655	cation transmembrane transport	10/1486	473/69448	0.559074	0.99254	novel.19277/novel.67085/novel.51461/novel.4242/novel.36068/Sspon.08G0004370-1A/Sspon.08G0007100-1P/novel.55728/Sspon.01G0006220-2B/Sspon.04G0015800-1A	10	7	3
Molecular function	GO:0004300	enoyl-CoA hydratase activity	1/1639	38/76768	0.559695	0.792625	novel.33088	1	0	1
Molecular function	GO:0009975	cyclase activity	1/1639	38/76768	0.559695	0.792625	Sspon.04G0013130-1A	1	0	1
Molecular function	GO:0047325	inositol tetrakisphosphate 1-kinase activity	1/1639	38/76768	0.559695	0.792625	Sspon.01G0015680-4D	1	1	0
Molecular function	GO:0052725	inositol-1,3,4-trisphosphate 6-kinase activity	1/1639	38/76768	0.559695	0.792625	Sspon.01G0015680-4D	1	1	0
Molecular function	GO:0052726	inositol-1,3,4-trisphosphate 5-kinase activity	1/1639	38/76768	0.559695	0.792625	Sspon.01G0015680-4D	1	1	0
Molecular function	GO:0052745	inositol phosphate phosphatase activity	1/1639	38/76768	0.559695	0.792625	novel.13920	1	1	0
Biological process	GO:0006266	DNA ligation	1/1486	38/69448	0.560512	0.99254	novel.24972	1	1	0
Biological process	GO:0010929	positive regulation of auxin mediated signaling pathway	1/1486	38/69448	0.560512	0.99254	novel.33481	1	1	0
Biological process	GO:0016577	histone demethylation	1/1486	38/69448	0.560512	0.99254	Sspon.08G0000220-1A	1	0	1
Biological process	GO:0019184	nonribosomal peptide biosynthetic process	1/1486	38/69448	0.560512	0.99254	novel.6183	1	1	0
Biological process	GO:0031937	positive regulation of chromatin silencing	1/1486	38/69448	0.560512	0.99254	novel.10002	1	0	1
Biological process	GO:0070076	histone lysine demethylation	1/1486	38/69448	0.560512	0.99254	Sspon.08G0000220-1A	1	0	1
Biological process	GO:0015718	monocarboxylic acid transport	4/1486	185/69448	0.560678	0.99254	novel.15798/novel.15800/novel.6095/Sspon.03G0018500-3D	4	4	0
Biological process	GO:0006241	CTP biosynthetic process	2/1486	88/69448	0.564284	0.99254	Sspon.03G0010050-1A/Sspon.02G0010890-3P	2	1	1
Biological process	GO:0009208	pyrimidine ribonucleoside triphosphate metabolic process	2/1486	88/69448	0.564284	0.99254	Sspon.03G0010050-1A/Sspon.02G0010890-3P	2	1	1
Biological process	GO:0009209	pyrimidine ribonucleoside triphosphate biosynthetic process	2/1486	88/69448	0.564284	0.99254	Sspon.03G0010050-1A/Sspon.02G0010890-3P	2	1	1
Biological process	GO:0046036	CTP metabolic process	2/1486	88/69448	0.564284	0.99254	Sspon.03G0010050-1A/Sspon.02G0010890-3P	2	1	1
Biological process	GO:0048572	short-day photoperiodism	2/1486	88/69448	0.564284	0.99254	novel.60041/novel.61089	2	2	0
Biological process	GO:0048575	short-day photoperiodism, flowering	2/1486	88/69448	0.564284	0.99254	novel.60041/novel.61089	2	2	0
Biological process	GO:0072348	sulfur compound transport	2/1486	88/69448	0.564284	0.99254	Sspon.01G0025330-1A/novel.26682	2	1	1
Molecular function	GO:0016799	hydrolase activity, hydrolyzing N-glycosyl compounds	3/1639	138/76768	0.567195	0.796162	Sspon.06G0010630-4D/novel.58893/novel.37740	3	0	3
Biological process	GO:0010647	positive regulation of cell communication	8/1486	380/69448	0.56727	0.99254	novel.11849/novel.21143/Sspon.03G0008210-4D/novel.65064/Sspon.03G0003550-2P/Sspon.02G0051480-1C/novel.33481/Sspon.02G0018970-1A	8	3	5
Cellular component	GO:0044463	cell projection part	2/1545	91/74202	0.567597	0.999755	novel.21634/novel.21689	2	2	0
Cellular component	GO:0120038	plasma membrane bounded cell projection part	2/1545	91/74202	0.567597	0.999755	novel.21634/novel.21689	2	2	0
Biological process	GO:0006612	protein targeting to membrane	3/1486	138/69448	0.568718	0.99254	novel.9337/Sspon.01G0029780-1P/novel.27420	3	0	3
Biological process	GO:0010027	thylakoid membrane organization	3/1486	138/69448	0.568718	0.99254	Sspon.08G0011150-4D/Sspon.07G0014720-1P/Sspon.07G0000730-2B	3	1	2
Biological process	GO:0033865	nucleoside bisphosphate metabolic process	6/1486	284/69448	0.568776	0.99254	novel.70096/Sspon.04G0002100-1A/novel.36908/Sspon.01G0001090-3C/novel.8351/Sspon.04G0002070-1A	6	2	4
Biological process	GO:0033875	ribonucleoside bisphosphate metabolic process	6/1486	284/69448	0.568776	0.99254	novel.70096/Sspon.04G0002100-1A/novel.36908/Sspon.01G0001090-3C/novel.8351/Sspon.04G0002070-1A	6	2	4
Biological process	GO:0034032	purine nucleoside bisphosphate metabolic process	6/1486	284/69448	0.568776	0.99254	novel.70096/Sspon.04G0002100-1A/novel.36908/Sspon.01G0001090-3C/novel.8351/Sspon.04G0002070-1A	6	2	4
Molecular function	GO:0003747	translation release factor activity	1/1639	39/76768	0.5691	0.796162	Sspon.07G0009220-1A	1	0	1
Molecular function	GO:0008079	translation termination factor activity	1/1639	39/76768	0.5691	0.796162	Sspon.07G0009220-1A	1	0	1
Molecular function	GO:0008097	5S rRNA binding	1/1639	39/76768	0.5691	0.796162	novel.9560	1	0	1
Molecular function	GO:0033926	glycopeptide alpha-N-acetylgalactosaminidase activity	1/1639	39/76768	0.5691	0.796162	novel.34398	1	1	0
Biological process	GO:0010272	response to silver ion	1/1486	39/69448	0.569921	0.99254	Sspon.01G0033840-3C	1	1	0
Biological process	GO:0010452	histone H3-K36 methylation	1/1486	39/69448	0.569921	0.99254	Sspon.02G0025330-1P	1	1	0
Biological process	GO:0019058	viral life cycle	1/1486	39/69448	0.569921	0.99254	Sspon.03G0006360-2B	1	1	0
Biological process	GO:0035065	regulation of histone acetylation	1/1486	39/69448	0.569921	0.99254	Sspon.02G0015230-4D	1	0	1
Biological process	GO:0070475	rRNA base methylation	1/1486	39/69448	0.569921	0.99254	novel.31828	1	0	1
Biological process	GO:0071217	cellular response to external biotic stimulus	1/1486	39/69448	0.569921	0.99254	Sspon.01G0033840-3C	1	1	0
Biological process	GO:1901983	regulation of protein acetylation	1/1486	39/69448	0.569921	0.99254	Sspon.02G0015230-4D	1	0	1
Biological process	GO:1905623	positive regulation of leaf development	1/1486	39/69448	0.569921	0.99254	Sspon.03G0008210-4D	1	0	1
Biological process	GO:2000756	regulation of peptidyl-lysine acetylation	1/1486	39/69448	0.569921	0.99254	Sspon.02G0015230-4D	1	0	1
Molecular function	GO:0016860	intramolecular oxidoreductase activity	6/1639	285/76768	0.570009	0.796162	Sspon.05G0039820-1D/Sspon.02G0009220-4D/novel.33798/Sspon.02G0013570-1A/Sspon.05G0030060-1B/Sspon.07G0008350-1A	6	3	3
Biological process	GO:0035690	cellular response to drug	8/1486	381/69448	0.570236	0.99254	novel.34737/novel.11849/Sspon.02G0000920-4D/novel.69206/novel.28075/Sspon.03G0003760-1A/Sspon.03G0009250-2B/novel.65064	8	3	5
Biological process	GO:0006573	valine metabolic process	2/1486	89/69448	0.570425	0.99254	novel.8142/novel.7867	2	1	1
Molecular function	GO:0004693	cyclin-dependent protein serine/threonine kinase activity	4/1639	188/76768	0.571594	0.796162	Sspon.08G0003320-3D/Sspon.08G0003340-3C/Sspon.08G0003340-1A/Sspon.01G0027600-1P	4	3	1
Molecular function	GO:0097472	cyclin-dependent protein kinase activity	4/1639	188/76768	0.571594	0.796162	Sspon.08G0003320-3D/Sspon.08G0003340-3C/Sspon.08G0003340-1A/Sspon.01G0027600-1P	4	3	1
Molecular function	GO:0051082	unfolded protein binding	10/1639	479/76768	0.572172	0.796162	novel.4773/novel.47907/Sspon.01G0047800-1B/Sspon.01G0010410-3P/novel.2262/Sspon.01G0010410-1P/Sspon.05G0027810-2C/Sspon.01G0047800-2D/novel.15056/novel.56815	10	10	0
Cellular component	GO:0031201	SNARE complex	4/1545	193/74202	0.572488	0.999755	novel.9337/novel.49471/Sspon.01G0029780-1P/novel.41998	4	1	3
Molecular function	GO:0052716	hydroquinone:oxygen oxidoreductase activity	2/1639	90/76768	0.575278	0.798505	novel.39786/novel.39787	2	2	0
Biological process	GO:0019747	regulation of isoprenoid metabolic process	2/1486	90/69448	0.576503	0.99995	Sspon.05G0000880-2C/Sspon.01G0020280-3D	2	0	2
Biological process	GO:0046274	lignin catabolic process	2/1486	90/69448	0.576503	0.99995	novel.39786/novel.39787	2	2	0
Molecular function	GO:1901682	sulfur compound transmembrane transporter activity	3/1639	140/76768	0.576944	0.798505	Sspon.08G0015380-3D/Sspon.01G0025330-1A/novel.26682	3	1	2
Cellular component	GO:0005797	Golgi medial cisterna	1/1545	41/74202	0.578076	0.999755	novel.40053	1	0	1
Molecular function	GO:0102966	arachidoyl-CoA:1-dodecanol O-acyltransferase activity	1/1639	40/76768	0.578304	0.798505	novel.70149	1	1	0
Molecular function	GO:0103095	wax ester synthase activity	1/1639	40/76768	0.578304	0.798505	novel.70149	1	1	0
Biological process	GO:0006887	exocytosis	8/1486	384/69448	0.579078	0.99995	novel.9337/novel.49471/Sspon.03G0000830-4D/Sspon.01G0029780-1P/novel.67561/Sspon.03G0003550-2P/novel.29467/Sspon.03G0000830-3C	8	1	7
Biological process	GO:0051238	sequestering of metal ion	1/1486	40/69448	0.579128	0.99995	novel.67085	1	1	0
Cellular component	GO:0043230	extracellular organelle	2/1545	93/74202	0.57942	0.999755	novel.67561/Sspon.03G0003550-2P	2	1	1
Cellular component	GO:0070062	extracellular exosome	2/1545	93/74202	0.57942	0.999755	novel.67561/Sspon.03G0003550-2P	2	1	1
Cellular component	GO:1903561	extracellular vesicle	2/1545	93/74202	0.57942	0.999755	novel.67561/Sspon.03G0003550-2P	2	1	1
Biological process	GO:0009958	positive gravitropism	2/1486	91/69448	0.582518	0.99995	Sspon.03G0036240-3D/Sspon.05G0022390-2D	2	1	1
Biological process	GO:0046271	phenylpropanoid catabolic process	2/1486	91/69448	0.582518	0.99995	novel.39786/novel.39787	2	2	0
Cellular component	GO:0031985	Golgi cisterna	4/1545	196/74202	0.584646	0.999755	novel.19277/novel.40053/novel.31844/Sspon.04G0022310-1B	4	2	2
Cellular component	GO:0000148	1,3-beta-D-glucan synthase complex	2/1545	94/74202	0.585243	0.999755	novel.28075/Sspon.03G0009250-2B	2	0	2
Biological process	GO:1905156	negative regulation of photosynthesis	1/1486	41/69448	0.588139	0.99995	Sspon.08G0011150-4D	1	1	0
Biological process	GO:0009148	pyrimidine nucleoside triphosphate biosynthetic process	2/1486	92/69448	0.58847	0.99995	Sspon.03G0010050-1A/Sspon.02G0010890-3P	2	1	1
Biological process	GO:0009863	salicylic acid mediated signaling pathway	5/1486	241/69448	0.589032	0.99995	novel.34737/Sspon.02G0000920-4D/novel.28075/Sspon.03G0003760-1A/Sspon.03G0009250-2B	5	1	4
Biological process	GO:0009789	positive regulation of abscisic acid-activated signaling pathway	4/1486	192/69448	0.589961	0.99995	Sspon.03G0008210-4D/Sspon.03G0003550-2P/Sspon.02G0051480-1C/Sspon.02G0018970-1A	4	0	4
Biological process	GO:1901421	positive regulation of response to alcohol	4/1486	192/69448	0.589961	0.99995	Sspon.03G0008210-4D/Sspon.03G0003550-2P/Sspon.02G0051480-1C/Sspon.02G0018970-1A	4	0	4
Biological process	GO:1905959	positive regulation of cellular response to alcohol	4/1486	192/69448	0.589961	0.99995	Sspon.03G0008210-4D/Sspon.03G0003550-2P/Sspon.02G0051480-1C/Sspon.02G0018970-1A	4	0	4
Cellular component	GO:0005615	extracellular space	7/1545	349/74202	0.591558	0.999755	novel.19386/Sspon.02G0036330-2C/novel.10367/novel.15903/Sspon.02G0036590-2C/novel.67561/Sspon.03G0003550-2P	7	3	4
Molecular function	GO:0000149	SNARE binding	4/1639	193/76768	0.592277	0.814898	novel.9337/novel.49471/Sspon.01G0029780-1P/novel.41998	4	1	3
Biological process	GO:0006353	DNA-templated transcription, termination	3/1486	143/69448	0.592832	0.99995	novel.48289/Sspon.06G0001950-1A/novel.65402	3	0	3
Cellular component	GO:0032580	Golgi cisterna membrane	3/1545	147/74202	0.592965	0.999755	novel.19277/novel.31844/Sspon.04G0022310-1B	3	2	1
Molecular function	GO:0005351	carbohydrate:proton symporter activity	6/1639	292/76768	0.593582	0.814898	novel.18381/novel.665/Sspon.01G0013160-2P/novel.15704/novel.57782/Sspon.02G0047460-1C	6	1	5
Molecular function	GO:0005402	carbohydrate:cation symporter activity	6/1639	292/76768	0.593582	0.814898	novel.18381/novel.665/Sspon.01G0013160-2P/novel.15704/novel.57782/Sspon.02G0047460-1C	6	1	5
Biological process	GO:0007093	mitotic cell cycle checkpoint	2/1486	93/69448	0.594358	0.99995	novel.69358/novel.62016	2	2	0
Biological process	GO:0007584	response to nutrient	2/1486	93/69448	0.594358	0.99995	Sspon.01G0046090-1P/Sspon.01G0046090-2C	2	0	2
Biological process	GO:0000209	protein polyubiquitination	7/1486	341/69448	0.595914	0.99995	novel.64514/Sspon.06G0015990-1A/novel.58736/Sspon.02G0051480-1C/Sspon.02G0018970-1A/novel.70616/Sspon.07G0015780-3C	7	1	6
Molecular function	GO:0016886	ligase activity, forming phosphoric ester bonds	1/1639	42/76768	0.596128	0.816832	novel.24972	1	1	0
Cellular component	GO:0009898	cytoplasmic side of plasma membrane	2/1545	96/74202	0.596707	0.999755	novel.62792/novel.3354	2	1	1
Biological process	GO:0006482	protein demethylation	1/1486	42/69448	0.596957	0.99995	Sspon.08G0000220-1A	1	0	1
Biological process	GO:0006491	N-glycan processing	1/1486	42/69448	0.596957	0.99995	novel.23238	1	1	0
Biological process	GO:0008214	protein dealkylation	1/1486	42/69448	0.596957	0.99995	Sspon.08G0000220-1A	1	0	1
Biological process	GO:0070829	heterochromatin maintenance	1/1486	42/69448	0.596957	0.99995	novel.10002	1	0	1
Biological process	GO:0006972	hyperosmotic response	3/1486	144/69448	0.597548	0.99995	Sspon.03G0030400-1B/novel.8924/Sspon.01G0026110-2B	3	0	3
Molecular function	GO:0003843	1,3-beta-D-glucan synthase activity	2/1639	94/76768	0.598955	0.819142	novel.28075/Sspon.03G0009250-2B	2	0	2
Biological process	GO:0009411	response to UV	7/1486	342/69448	0.59898	0.99995	Sspon.05G0011080-2B/Sspon.05G0022390-2D/novel.27921/Sspon.03G0029490-1B/Sspon.03G0007840-2C/Sspon.05G0011080-1A/Sspon.01G0052190-1P	7	3	4
Molecular function	GO:0004430	1-phosphatidylinositol 4-kinase activity	1/1639	43/76768	0.604755	0.824488	novel.36567	1	0	1
Biological process	GO:0010337	regulation of salicylic acid metabolic process	1/1486	43/69448	0.605586	0.99995	novel.53491	1	0	1
Biological process	GO:0034475	U4 snRNA 3'-end processing	1/1486	43/69448	0.605586	0.99995	Sspon.02G0002940-2C	1	0	1
Biological process	GO:1902183	regulation of shoot apical meristem development	1/1486	43/69448	0.605586	0.99995	Sspon.01G0033840-3C	1	1	0
Biological process	GO:1900865	chloroplast RNA modification	2/1486	95/69448	0.605944	0.99995	Sspon.06G0011700-3C/novel.50360	2	0	2
Biological process	GO:1902170	cellular response to reactive nitrogen species	2/1486	95/69448	0.605944	0.99995	novel.69206/Sspon.03G0018550-1A	2	1	1
Biological process	GO:0006555	methionine metabolic process	3/1486	146/69448	0.606873	0.99995	Sspon.02G0030730-3C/novel.49137/Sspon.01G0028570-2P	3	1	2
Biological process	GO:0007015	actin filament organization	5/1486	246/69448	0.607138	0.99995	novel.7439/Sspon.04G0009000-1A/Sspon.01G0031270-3D/Sspon.01G0027500-1A/Sspon.01G0037090-2C	5	2	3
Biological process	GO:0043067	regulation of programmed cell death	5/1486	246/69448	0.607138	0.99995	novel.6373/novel.44735/Sspon.01G0042570-1B/Sspon.01G0042570-2C/novel.47199	5	0	5
Cellular component	GO:0031965	nuclear membrane	5/1545	253/74202	0.607749	0.999755	novel.59046/Sspon.07G0029500-1B/Sspon.07G0029500-2C/Sspon.07G0019650-1A/Sspon.03G0001920-2B	5	0	5
Biological process	GO:0030258	lipid modification	9/1486	443/69448	0.608149	0.99995	novel.48539/Sspon.06G0016830-3D/Sspon.01G0047560-1T/novel.33088/Sspon.01G0047560-1B/novel.36567/Sspon.01G0034490-1B/novel.13920/Sspon.06G0016830-1A	9	3	6
Molecular function	GO:0003756	protein disulfide isomerase activity	2/1639	96/76768	0.610415	0.824488	novel.33798/Sspon.02G0013570-1A	2	2	0
Molecular function	GO:0016864	intramolecular oxidoreductase activity, transposing S-S bonds	2/1639	96/76768	0.610415	0.824488	novel.33798/Sspon.02G0013570-1A	2	2	0
Biological process	GO:0006075	(1->3)-beta-D-glucan biosynthetic process	2/1486	96/69448	0.611642	0.99995	novel.28075/Sspon.03G0009250-2B	2	0	2
Biological process	GO:0009147	pyrimidine nucleoside triphosphate metabolic process	2/1486	96/69448	0.611642	0.99995	Sspon.03G0010050-1A/Sspon.02G0010890-3P	2	1	1
Molecular function	GO:0015294	solute:cation symporter activity	7/1639	347/76768	0.611778	0.824488	novel.18381/novel.665/Sspon.01G0013160-2P/novel.15704/novel.57782/Sspon.02G0047460-1C/Sspon.01G0025330-1A	7	1	6
Molecular function	GO:0009922	fatty acid elongase activity	1/1639	44/76768	0.613199	0.824488	Sspon.01G0006540-3D	1	0	1
Molecular function	GO:0047196	long-chain-alcohol O-fatty-acyltransferase activity	1/1639	44/76768	0.613199	0.824488	novel.70149	1	1	0
Molecular function	GO:0051765	inositol tetrakisphosphate kinase activity	1/1639	44/76768	0.613199	0.824488	Sspon.01G0015680-4D	1	1	0
Molecular function	GO:0051766	inositol trisphosphate kinase activity	1/1639	44/76768	0.613199	0.824488	Sspon.01G0015680-4D	1	1	0
Molecular function	GO:0070678	preprotein binding	1/1639	44/76768	0.613199	0.824488	Sspon.04G0007360-2P	1	1	0
Biological process	GO:0009616	virus induced gene silencing	1/1486	44/69448	0.614031	0.99995	novel.65402	1	0	1
Biological process	GO:0009942	longitudinal axis specification	1/1486	44/69448	0.614031	0.99995	novel.17474	1	0	1
Biological process	GO:0010138	pyrimidine ribonucleotide salvage	1/1486	44/69448	0.614031	0.99995	Sspon.02G0010890-3P	1	0	1
Biological process	GO:0031057	negative regulation of histone modification	1/1486	44/69448	0.614031	0.99995	Sspon.02G0015230-4D	1	0	1
Biological process	GO:0032262	pyrimidine nucleotide salvage	1/1486	44/69448	0.614031	0.99995	Sspon.02G0010890-3P	1	0	1
Biological process	GO:0035999	tetrahydrofolate interconversion	1/1486	44/69448	0.614031	0.99995	novel.2023	1	1	0
Biological process	GO:0044206	UMP salvage	1/1486	44/69448	0.614031	0.99995	Sspon.02G0010890-3P	1	0	1
Biological process	GO:0051131	chaperone-mediated protein complex assembly	1/1486	44/69448	0.614031	0.99995	Sspon.04G0007360-2P	1	1	0
Biological process	GO:0052018	modulation by symbiont of RNA levels in host	1/1486	44/69448	0.614031	0.99995	novel.65402	1	0	1
Biological process	GO:0052249	modulation of RNA levels in other organism involved in symbiotic interaction	1/1486	44/69448	0.614031	0.99995	novel.65402	1	0	1
Biological process	GO:0042752	regulation of circadian rhythm	6/1486	298/69448	0.615405	0.99995	Sspon.05G0011080-2B/Sspon.06G0010960-1T/novel.27921/Sspon.03G0029490-1B/Sspon.06G0010960-3C/Sspon.05G0011080-1A	6	5	1
Molecular function	GO:0016836	hydro-lyase activity	8/1639	398/76768	0.616653	0.827583	Sspon.03G0032120-3D/novel.26085/novel.5792/Sspon.01G0040850-1P/novel.913/Sspon.03G0032120-1B/novel.33088/Sspon.05G0015490-2D	8	6	2
Cellular component	GO:0044798	nuclear transcription factor complex	5/1545	256/74202	0.618092	0.999755	novel.16016/Sspon.01G0011490-2C/Sspon.06G0004530-2C/novel.59818/novel.28679	5	5	0
Biological process	GO:0009968	negative regulation of signal transduction	8/1486	398/69448	0.619167	0.99995	Sspon.07G0010240-4D/novel.34737/Sspon.07G0010240-3C/Sspon.07G0010240-1P/Sspon.07G0003190-1A/Sspon.07G0010240-2B/Sspon.08G0004840-4P/Sspon.07G0008660-2B	8	2	6
Biological process	GO:0010648	negative regulation of cell communication	8/1486	398/69448	0.619167	0.99995	Sspon.07G0010240-4D/novel.34737/Sspon.07G0010240-3C/Sspon.07G0010240-1P/Sspon.07G0003190-1A/Sspon.07G0010240-2B/Sspon.08G0004840-4P/Sspon.07G0008660-2B	8	2	6
Biological process	GO:0023057	negative regulation of signaling	8/1486	398/69448	0.619167	0.99995	Sspon.07G0010240-4D/novel.34737/Sspon.07G0010240-3C/Sspon.07G0010240-1P/Sspon.07G0003190-1A/Sspon.07G0010240-2B/Sspon.08G0004840-4P/Sspon.07G0008660-2B	8	2	6
Molecular function	GO:0005484	SNAP receptor activity	4/1639	200/76768	0.620216	0.829386	novel.9337/novel.49471/Sspon.01G0029780-1P/novel.41998	4	1	3
Molecular function	GO:0004364	glutathione transferase activity	9/1639	449/76768	0.621362	0.829386	Sspon.01G0029750-1A/novel.4649/novel.66465/Sspon.03G0014080-2C/Sspon.05G0011100-3C/Sspon.01G0013360-3P/Sspon.05G0002870-2C/Sspon.01G0002010-2D/Sspon.05G0002870-1A	9	1	8
Molecular function	GO:0050474	(S)-norcoclaurine synthase activity	1/1639	45/76768	0.621462	0.829386	novel.5792	1	0	1
Biological process	GO:0000097	sulfur amino acid biosynthetic process	4/1486	200/69448	0.621979	0.99995	Sspon.02G0030730-3C/Sspon.02G0006820-3D/novel.23420/Sspon.01G0028570-2P	4	2	2
Biological process	GO:0009593	detection of chemical stimulus	1/1486	45/69448	0.622295	0.99995	novel.53491	1	0	1
Biological process	GO:0048639	positive regulation of developmental growth	1/1486	45/69448	0.622295	0.99995	Sspon.05G0000880-2C	1	0	1
Biological process	GO:2000904	regulation of starch metabolic process	1/1486	45/69448	0.622295	0.99995	Sspon.02G0010890-3P	1	0	1
Cellular component	GO:0005764	lysosome	3/1545	154/74202	0.624357	0.999755	novel.10367/novel.15903/Sspon.02G0036590-2C	3	0	3
Biological process	GO:0032880	regulation of protein localization	3/1486	150/69448	0.625087	0.99995	Sspon.04G0028740-2C/novel.37816/Sspon.04G0028740-1B	3	1	2
Molecular function	GO:0004725	protein tyrosine phosphatase activity	2/1639	99/76768	0.627133	0.835402	novel.31205/Sspon.04G0002540-1P	2	2	0
Cellular component	GO:0005834	heterotrimeric G-protein complex	1/1545	47/74202	0.628146	0.999755	novel.62792	1	0	1
Cellular component	GO:0009509	chromoplast	1/1545	47/74202	0.628146	0.999755	Sspon.07G0024080-1B	1	0	1
Cellular component	GO:1905360	GTPase complex	1/1545	47/74202	0.628146	0.999755	novel.62792	1	0	1
Molecular function	GO:0032454	histone demethylase activity (H3-K9 specific)	1/1639	46/76768	0.629548	0.837066	Sspon.01G0015330-1A	1	0	1
Biological process	GO:0009820	alkaloid metabolic process	3/1486	151/69448	0.629548	0.99995	novel.5792/novel.1683/novel.70106	3	1	2
Biological process	GO:0010497	plasmodesmata-mediated intercellular transport	1/1486	46/69448	0.630382	0.99995	novel.34860	1	0	1
Biological process	GO:0030100	regulation of endocytosis	1/1486	46/69448	0.630382	0.99995	Sspon.02G0000920-4D	1	0	1
Biological process	GO:0034472	snRNA 3'-end processing	1/1486	46/69448	0.630382	0.99995	Sspon.02G0002940-2C	1	0	1
Biological process	GO:0051090	regulation of DNA-binding transcription factor activity	1/1486	46/69448	0.630382	0.99995	Sspon.06G0010960-3C	1	1	0
Molecular function	GO:0043022	ribosome binding	2/1639	100/76768	0.63258	0.839543	novel.69852/novel.5067	2	2	0
Biological process	GO:0000373	Group II intron splicing	2/1486	100/69448	0.633804	0.99995	Sspon.01G0031650-1A/novel.34860	2	0	2
Biological process	GO:0006817	phosphate ion transport	2/1486	100/69448	0.633804	0.99995	Sspon.01G0018800-3D/Sspon.01G0002890-2P	2	0	2
Biological process	GO:0045930	negative regulation of mitotic cell cycle	2/1486	100/69448	0.633804	0.99995	novel.69358/novel.62016	2	2	0
Cellular component	GO:0008250	oligosaccharyltransferase complex	1/1545	48/74202	0.635894	0.999755	novel.69018	1	0	1
Molecular function	GO:0004849	uridine kinase activity	1/1639	47/76768	0.637462	0.841356	Sspon.02G0010890-3P	1	0	1
Molecular function	GO:0046933	proton-transporting ATP synthase activity, rotational mechanism	1/1639	47/76768	0.637462	0.841356	Sspon.01G0006220-2B	1	1	0
Molecular function	GO:0052742	phosphatidylinositol kinase activity	1/1639	47/76768	0.637462	0.841356	novel.36567	1	0	1
Biological process	GO:0000105	histidine biosynthetic process	1/1486	47/69448	0.638296	0.99995	Sspon.07G0008350-1A	1	0	1
Biological process	GO:0006547	histidine metabolic process	1/1486	47/69448	0.638296	0.99995	Sspon.07G0008350-1A	1	0	1
Biological process	GO:0048859	formation of anatomical boundary	1/1486	47/69448	0.638296	0.99995	Sspon.05G0022390-2D	1	0	1
Biological process	GO:0052803	imidazole-containing compound metabolic process	1/1486	47/69448	0.638296	0.99995	Sspon.07G0008350-1A	1	0	1
Biological process	GO:0071028	nuclear mRNA surveillance	1/1486	47/69448	0.638296	0.99995	Sspon.02G0002940-2C	1	0	1
Biological process	GO:0090691	formation of plant organ boundary	1/1486	47/69448	0.638296	0.99995	Sspon.05G0022390-2D	1	0	1
Biological process	GO:0032940	secretion by cell	9/1486	456/69448	0.642111	0.99995	novel.9337/novel.49471/Sspon.03G0000830-4D/Sspon.01G0029780-1P/novel.67561/Sspon.03G0003550-2P/novel.29467/Sspon.03G0000830-3C/Sspon.07G0008660-2B	9	2	7
Molecular function	GO:0032451	demethylase activity	2/1639	102/76768	0.643288	0.845113	Sspon.08G0000220-1A/Sspon.01G0015330-1A	2	0	2
Cellular component	GO:0005885	Arp2/3 protein complex	1/1545	49/74202	0.64348	0.999755	Sspon.04G0009000-1A	1	1	0
Biological process	GO:0055075	potassium ion homeostasis	2/1486	102/69448	0.644508	0.99995	novel.51461/Sspon.01G0049310-1B	2	1	1
Molecular function	GO:0005381	iron ion transmembrane transporter activity	1/1639	48/76768	0.645207	0.845113	novel.67085	1	1	0
Molecular function	GO:0030976	thiamine pyrophosphate binding	1/1639	48/76768	0.645207	0.845113	novel.39325	1	0	1
Molecular function	GO:0070006	metalloaminopeptidase activity	1/1639	48/76768	0.645207	0.845113	novel.70261	1	0	1
Biological process	GO:0009641	shade avoidance	1/1486	48/69448	0.646041	0.99995	novel.49137	1	1	0
Biological process	GO:0031126	snoRNA 3'-end processing	1/1486	48/69448	0.646041	0.99995	Sspon.02G0002940-2C	1	0	1
Molecular function	GO:0031406	carboxylic acid binding	6/1639	309/76768	0.647831	0.845113	novel.66269/Sspon.08G0012260-2C/novel.69206/novel.68211/Sspon.01G0020560-1P/novel.9417	6	2	4
Molecular function	GO:0043177	organic acid binding	6/1639	309/76768	0.647831	0.845113	novel.66269/Sspon.08G0012260-2C/novel.69206/novel.68211/Sspon.01G0020560-1P/novel.9417	6	2	4
Molecular function	GO:0008970	phospholipase A1 activity	2/1639	103/76768	0.648548	0.845113	Sspon.04G0007040-2C/Sspon.03G0007840-2C	2	0	2
Biological process	GO:0006563	L-serine metabolic process	2/1486	103/69448	0.649766	0.99995	novel.2023/novel.23420	2	2	0
Biological process	GO:0071902	positive regulation of protein serine/threonine kinase activity	2/1486	103/69448	0.649766	0.99995	novel.11849/novel.65064	2	2	0
Cellular component	GO:0000177	cytoplasmic exosome (RNase complex)	1/1545	50/74202	0.650908	0.999755	Sspon.02G0002940-2C	1	0	1
Biological process	GO:0010074	maintenance of meristem identity	3/1486	156/69448	0.651302	0.99995	novel.50087/Sspon.03G0036240-3D/novel.65402	3	2	1
Biological process	GO:0071248	cellular response to metal ion	3/1486	156/69448	0.651302	0.99995	novel.67085/novel.69206/novel.16340	3	1	2
Biological process	GO:0048443	stamen development	5/1486	259/69448	0.651986	0.99995	novel.18242/novel.17474/Sspon.05G0022390-2D/Sspon.05G0020650-4D/Sspon.01G0013180-1A	5	1	4
Biological process	GO:0048466	androecium development	5/1486	259/69448	0.651986	0.99995	novel.18242/novel.17474/Sspon.05G0022390-2D/Sspon.05G0020650-4D/Sspon.01G0013180-1A	5	1	4
Biological process	GO:0071446	cellular response to salicylic acid stimulus	5/1486	259/69448	0.651986	0.99995	novel.34737/Sspon.02G0000920-4D/novel.28075/Sspon.03G0003760-1A/Sspon.03G0009250-2B	5	1	4
Cellular component	GO:0009706	chloroplast inner membrane	7/1545	370/74202	0.652058	0.999755	novel.25130/Sspon.04G0022050-2C/Sspon.03G0020530-1P/novel.17361/novel.6095/Sspon.03G0026200-1B/Sspon.03G0016540-1A	7	5	2
Molecular function	GO:0004534	5'-3' exoribonuclease activity	1/1639	49/76768	0.652787	0.848293	Sspon.05G0039870-1D	1	1	0
Biological process	GO:0009736	cytokinin-activated signaling pathway	6/1486	310/69448	0.653019	0.99995	Sspon.04G0011090-3C/Sspon.05G0019880-1A/Sspon.03G0006660-1A/Sspon.04G0011090-1A/novel.25662/novel.40243	6	4	2
Cellular component	GO:0016592	mediator complex	4/1545	214/74202	0.653175	0.999755	novel.16016/novel.12660/Sspon.06G0004530-2C/Sspon.03G0017260-2P	4	2	2
Molecular function	GO:0005261	cation channel activity	5/1639	260/76768	0.653351	0.848293	novel.61645/novel.51461/Sspon.08G0010740-1P/Sspon.03G0010250-3C/Sspon.01G0049310-1B	5	3	2
Biological process	GO:0001678	cellular glucose homeostasis	1/1486	49/69448	0.65362	0.99995	Sspon.01G0058300-1P	1	0	1
Biological process	GO:0006825	copper ion transport	1/1486	49/69448	0.65362	0.99995	novel.5385	1	1	0
Biological process	GO:0010439	regulation of glucosinolate biosynthetic process	1/1486	49/69448	0.65362	0.99995	novel.1410	1	1	0
Biological process	GO:0080001	mucilage extrusion from seed coat	1/1486	49/69448	0.65362	0.99995	Sspon.01G0033840-3C	1	1	0
Biological process	GO:1900111	positive regulation of histone H3-K9 dimethylation	1/1486	49/69448	0.65362	0.99995	novel.10002	1	0	1
Biological process	GO:0098754	detoxification	7/1486	362/69448	0.65765	0.99995	Sspon.01G0029750-1A/novel.4649/novel.60409/Sspon.01G0013360-3P/Sspon.05G0002870-2C/novel.42794/Sspon.01G0002010-2D	7	1	6
Molecular function	GO:0033612	receptor serine/threonine kinase binding	2/1639	105/76768	0.658884	0.853932	novel.56199/Sspon.02G0042380-3D	2	1	1
Biological process	GO:0009404	toxin metabolic process	6/1486	312/69448	0.659063	0.99995	Sspon.01G0029750-1A/novel.4649/Sspon.01G0013360-3P/Sspon.05G0002870-2C/Sspon.01G0002010-2D/Sspon.01G0052190-1P	6	1	5
Biological process	GO:0048278	vesicle docking	4/1486	210/69448	0.659708	0.99995	novel.9337/Sspon.01G0029780-1P/novel.41998/novel.67561	4	2	2
Biological process	GO:0019682	glyceraldehyde-3-phosphate metabolic process	3/1486	158/69448	0.659744	0.99995	Sspon.05G0039820-1D/Sspon.05G0030060-1B/Sspon.04G0008880-4D	3	1	2
Molecular function	GO:0003688	DNA replication origin binding	1/1639	50/76768	0.660204	0.854102	novel.45706	1	1	0
Biological process	GO:0010496	intercellular transport	1/1486	50/69448	0.661037	0.99995	novel.34860	1	0	1
Biological process	GO:0031125	rRNA 3'-end processing	1/1486	50/69448	0.661037	0.99995	Sspon.02G0002940-2C	1	0	1
Biological process	GO:0080050	regulation of seed development	1/1486	50/69448	0.661037	0.99995	novel.33481	1	1	0
Biological process	GO:1900618	regulation of shoot system morphogenesis	1/1486	50/69448	0.661037	0.99995	Sspon.05G0000880-2C	1	0	1
Cellular component	GO:0005795	Golgi stack	4/1545	217/74202	0.663829	0.999755	novel.19277/novel.40053/novel.31844/Sspon.04G0022310-1B	4	2	2
Biological process	GO:0071804	cellular potassium ion transport	2/1486	106/69448	0.66517	0.99995	novel.19277/novel.51461	2	2	0
Biological process	GO:0071805	potassium ion transmembrane transport	2/1486	106/69448	0.66517	0.99995	novel.19277/novel.51461	2	2	0
Cellular component	GO:0045335	phagocytic vesicle	1/1545	52/74202	0.665304	0.999755	Sspon.03G0003550-2P	1	0	1
Biological process	GO:0010941	regulation of cell death	7/1486	365/69448	0.665989	0.99995	novel.6373/novel.44735/Sspon.01G0042570-1B/Sspon.01G0042570-2C/novel.47199/novel.56199/novel.69800	7	1	6
Molecular function	GO:0005313	L-glutamate transmembrane transporter activity	1/1639	51/76768	0.667464	0.860393	novel.59049	1	0	1
Molecular function	GO:0051879	Hsp90 protein binding	1/1639	51/76768	0.667464	0.860393	Sspon.04G0007360-2P	1	1	0
Biological process	GO:0071368	cellular response to cytokinin stimulus	6/1486	315/69448	0.668005	0.99995	Sspon.04G0011090-3C/Sspon.05G0019880-1A/Sspon.03G0006660-1A/Sspon.04G0011090-1A/novel.25662/novel.40243	6	4	2
Biological process	GO:0006821	chloride transport	1/1486	51/69448	0.668295	0.99995	novel.24855	1	1	0
Biological process	GO:0009785	blue light signaling pathway	1/1486	51/69448	0.668295	0.99995	Sspon.03G0024860-1A	1	1	0
Biological process	GO:0010206	photosystem II repair	1/1486	51/69448	0.668295	0.99995	Sspon.08G0011150-4D	1	1	0
Biological process	GO:0010506	regulation of autophagy	1/1486	51/69448	0.668295	0.99995	Sspon.03G0001150-1A	1	0	1
Biological process	GO:0015850	organic hydroxy compound transport	1/1486	51/69448	0.668295	0.99995	novel.6095	1	1	0
Biological process	GO:0030522	intracellular receptor signaling pathway	1/1486	51/69448	0.668295	0.99995	Sspon.03G0024860-1A	1	1	0
Biological process	GO:0031167	rRNA methylation	1/1486	51/69448	0.668295	0.99995	novel.31828	1	0	1
Biological process	GO:0043954	cellular component maintenance	1/1486	51/69448	0.668295	0.99995	novel.10002	1	0	1
Biological process	GO:0070827	chromatin maintenance	1/1486	51/69448	0.668295	0.99995	novel.10002	1	0	1
Biological process	GO:1902475	L-alpha-amino acid transmembrane transport	1/1486	51/69448	0.668295	0.99995	novel.59049	1	0	1
Cellular component	GO:0009528	plastid inner membrane	7/1545	376/74202	0.668326	0.999755	novel.25130/Sspon.04G0022050-2C/Sspon.03G0020530-1P/novel.17361/novel.6095/Sspon.03G0026200-1B/Sspon.03G0016540-1A	7	5	2
Cellular component	GO:0044421	extracellular region part	7/1545	376/74202	0.668326	0.999755	novel.19386/Sspon.02G0036330-2C/novel.10367/novel.15903/Sspon.02G0036590-2C/novel.67561/Sspon.03G0003550-2P	7	3	4
Molecular function	GO:0042887	amide transmembrane transporter activity	4/1639	213/76768	0.668793	0.860562	novel.67557/Sspon.01G0027370-3C/Sspon.03G0000940-1A/Sspon.01G0027370-2B	4	2	2
Biological process	GO:0044092	negative regulation of molecular function	2/1486	107/69448	0.670181	0.99995	novel.24682/Sspon.06G0010960-3C	2	2	0
Biological process	GO:0065001	specification of axis polarity	2/1486	107/69448	0.670181	0.99995	Sspon.01G0033840-3C/novel.65402	2	1	1
Molecular function	GO:0015923	mannosidase activity	2/1639	108/76768	0.673928	0.864893	novel.23238/novel.51535	2	1	1
Biological process	GO:0022406	membrane docking	4/1486	214/69448	0.674065	0.99995	novel.9337/Sspon.01G0029780-1P/novel.41998/novel.67561	4	2	2
Biological process	GO:0140056	organelle localization by membrane tethering	4/1486	214/69448	0.674065	0.99995	novel.9337/Sspon.01G0029780-1P/novel.41998/novel.67561	4	2	2
Cellular component	GO:0098552	side of membrane	4/1545	220/74202	0.674257	0.999755	Sspon.01G0002990-4D/novel.62792/Sspon.01G0028240-1A/novel.3354	4	2	2
Molecular function	GO:0016717	oxidoreductase activity, acting on paired donors, with oxidation of a pair of donors resulting in the reduction of molecular oxygen to two molecules of water	1/1639	52/76768	0.674568	0.864893	Sspon.01G0039210-3D	1	1	0
Biological process	GO:0034314	Arp2/3 complex-mediated actin nucleation	1/1486	52/69448	0.675398	0.99995	Sspon.04G0009000-1A	1	1	0
Biological process	GO:0009798	axis specification	3/1486	162/69448	0.676181	0.99995	novel.17474/Sspon.01G0033840-3C/novel.65402	3	1	2
Biological process	GO:0048653	anther development	3/1486	162/69448	0.676181	0.99995	novel.18242/novel.17474/Sspon.05G0020650-4D	3	0	3
Biological process	GO:0046903	secretion	9/1486	470/69448	0.676788	0.99995	novel.9337/novel.49471/Sspon.03G0000830-4D/Sspon.01G0029780-1P/novel.67561/Sspon.03G0003550-2P/novel.29467/Sspon.03G0000830-3C/Sspon.07G0008660-2B	9	2	7
Biological process	GO:0043094	cellular metabolic compound salvage	8/1486	420/69448	0.677796	0.99995	Sspon.07G0010030-1T/novel.68982/Sspon.07G0010030-1A/novel.6095/novel.52882/novel.69112/Sspon.02G0010890-3P/Sspon.07G0010030-2B	8	7	1
Cellular component	GO:0098562	cytoplasmic side of membrane	3/1545	167/74202	0.678126	0.999755	Sspon.01G0002990-4D/novel.62792/novel.3354	3	2	1
Molecular function	GO:0015179	L-amino acid transmembrane transporter activity	2/1639	109/76768	0.678821	0.867177	novel.59049/novel.31080	2	0	2
Biological process	GO:0033157	regulation of intracellular protein transport	2/1486	109/69448	0.680022	0.99995	Sspon.04G0028740-2C/Sspon.04G0028740-1B	2	0	2
Biological process	GO:0051567	histone H3-K9 methylation	2/1486	109/69448	0.680022	0.99995	novel.10002/novel.34977	2	1	1
Biological process	GO:0061647	histone H3-K9 modification	2/1486	109/69448	0.680022	0.99995	novel.10002/novel.34977	2	1	1
Molecular function	GO:0005216	ion channel activity	8/1639	422/76768	0.680423	0.867177	novel.61645/novel.51461/novel.24855/Sspon.08G0010740-1P/novel.67765/Sspon.03G0010250-3C/Sspon.01G0049310-1B/novel.8442	8	6	2
Molecular function	GO:0016624	oxidoreductase activity, acting on the aldehyde or oxo group of donors, disulfide as acceptor	1/1639	53/76768	0.681521	0.867177	novel.39325	1	0	1
Molecular function	GO:0016742	hydroxymethyl-, formyl- and related transferase activity	1/1639	53/76768	0.681521	0.867177	novel.2023	1	1	0
Biological process	GO:0006535	cysteine biosynthetic process from serine	1/1486	53/69448	0.682348	0.99995	novel.23420	1	1	0
Biological process	GO:0010587	miRNA catabolic process	1/1486	53/69448	0.682348	0.99995	Sspon.05G0039870-1D	1	1	0
Biological process	GO:0015693	magnesium ion transport	1/1486	53/69448	0.682348	0.99995	Sspon.05G0000060-2D	1	0	1
Molecular function	GO:0043021	ribonucleoprotein complex binding	3/1639	164/76768	0.682702	0.867177	novel.69852/Sspon.07G0011120-3D/novel.5067	3	2	1
Biological process	GO:0042631	cellular response to water deprivation	5/1486	269/69448	0.68418	0.99995	Sspon.03G0015260-3C/novel.45449/novel.26803/novel.44385/novel.11664	5	0	5
Biological process	GO:0071462	cellular response to water stimulus	5/1486	269/69448	0.68418	0.99995	Sspon.03G0015260-3C/novel.45449/novel.26803/novel.44385/novel.11664	5	0	5
Biological process	GO:0031425	chloroplast RNA processing	2/1486	110/69448	0.684852	0.99995	novel.23354/Sspon.07G0024080-1B	2	0	2
Biological process	GO:0035967	cellular response to topologically incorrect protein	2/1486	110/69448	0.684852	0.99995	novel.47907/Sspon.08G0016930-3D	2	2	0
Biological process	GO:1903338	regulation of cell wall organization or biogenesis	2/1486	110/69448	0.684852	0.99995	Sspon.01G0033840-3C/novel.50683	2	2	0
Biological process	GO:0060968	regulation of gene silencing	7/1486	372/69448	0.684956	0.99995	novel.24690/novel.28553/novel.17706/Sspon.03G0022660-1A/Sspon.03G0022660-2C/novel.10002/novel.51822	7	0	7
Cellular component	GO:0000176	nuclear exosome (RNase complex)	1/1545	55/74202	0.685792	0.999755	Sspon.02G0002940-2C	1	0	1
Molecular function	GO:0008312	7S RNA binding	1/1639	54/76768	0.688325	0.867177	novel.27420	1	0	1
Molecular function	GO:0008649	rRNA methyltransferase activity	1/1639	54/76768	0.688325	0.867177	novel.31828	1	0	1
Molecular function	GO:0016597	amino acid binding	1/1639	54/76768	0.688325	0.867177	novel.9417	1	0	1
Molecular function	GO:0008308	voltage-gated anion channel activity	2/1639	111/76768	0.688427	0.867177	novel.24855/novel.8442	2	2	0
Molecular function	GO:0016790	thiolester hydrolase activity	2/1639	111/76768	0.688427	0.867177	novel.36908/novel.8142	2	2	0
Biological process	GO:0042026	protein refolding	1/1486	54/69448	0.68915	0.99995	Sspon.08G0024130-2D	1	0	1
Biological process	GO:0043097	pyrimidine nucleoside salvage	1/1486	54/69448	0.68915	0.99995	Sspon.02G0010890-3P	1	0	1
Biological process	GO:1902182	shoot apical meristem development	1/1486	54/69448	0.68915	0.99995	Sspon.01G0033840-3C	1	1	0
Molecular function	GO:0031418	L-ascorbic acid binding	3/1639	166/76768	0.690558	0.868337	novel.66269/novel.69206/novel.68211	3	2	1
Biological process	GO:0042545	cell wall modification	4/1486	219/69448	0.691413	0.99995	novel.28075/Sspon.03G0009250-2B/Sspon.01G0033840-3C/Sspon.05G0023340-3D	4	1	3
Cellular component	GO:1902495	transmembrane transporter complex	1/1545	56/74202	0.692339	0.999755	Sspon.01G0049310-1B	1	0	1
Biological process	GO:0000578	embryonic axis specification	1/1486	55/69448	0.695807	0.99995	novel.17474	1	0	1
Biological process	GO:0044273	sulfur compound catabolic process	1/1486	55/69448	0.695807	0.99995	novel.37203	1	0	1
Biological process	GO:0080186	developmental vegetative growth	1/1486	55/69448	0.695807	0.99995	Sspon.05G0000880-2C	1	0	1
Biological process	GO:0098586	cellular response to virus	1/1486	55/69448	0.695807	0.99995	novel.65402	1	0	1
Biological process	GO:0098659	inorganic cation import across plasma membrane	1/1486	55/69448	0.695807	0.99995	novel.19277	1	1	0
Biological process	GO:0098719	sodium ion import across plasma membrane	1/1486	55/69448	0.695807	0.99995	novel.19277	1	1	0
Biological process	GO:0099587	inorganic ion import across plasma membrane	1/1486	55/69448	0.695807	0.99995	novel.19277	1	1	0
Biological process	GO:0009640	photomorphogenesis	5/1486	273/69448	0.696479	0.99995	novel.35208/Sspon.03G0024860-1A/Sspon.05G0022390-2D/Sspon.04G0008520-1A/novel.58173	5	4	1
Biological process	GO:0043624	cellular protein complex disassembly	3/1486	168/69448	0.699722	0.99995	novel.7439/Sspon.01G0031270-3D/Sspon.01G0037090-2C	3	0	3
Molecular function	GO:0008238	exopeptidase activity	8/1639	430/76768	0.700149	0.878859	novel.46094/Sspon.05G0002190-2D/novel.37203/novel.70261/novel.25564/novel.48556/Sspon.02G0030910-1A/Sspon.03G0029730-2C	8	5	3
Molecular function	GO:0035250	UDP-galactosyltransferase activity	1/1639	56/76768	0.701501	0.879018	novel.3105	1	1	0
Biological process	GO:0016554	cytidine to uridine editing	1/1486	56/69448	0.702321	0.99995	novel.52698	1	0	1
Biological process	GO:0051574	positive regulation of histone H3-K9 methylation	1/1486	56/69448	0.702321	0.99995	novel.10002	1	0	1
Biological process	GO:0090626	plant epidermis morphogenesis	6/1486	328/69448	0.705004	0.99995	novel.8746/Sspon.08G0003480-2B/Sspon.08G0003480-1A/novel.21634/Sspon.08G0003480-1P/novel.21689	6	2	4
Cellular component	GO:0005761	mitochondrial ribosome	1/1545	58/74202	0.705028	0.999755	Sspon.01G0021840-4D	1	0	1
Biological process	GO:0048284	organelle fusion	7/1486	380/69448	0.705772	0.99995	novel.9337/novel.37464/novel.49471/Sspon.01G0029780-1P/novel.23126/novel.56015/novel.41998	7	4	3
Molecular function	GO:0008378	galactosyltransferase activity	4/1639	224/76768	0.706425	0.883647	novel.3105/Sspon.03G0021780-1A/Sspon.03G0021780-3C/novel.61882	4	3	1
Biological process	GO:0048868	pollen tube development	9/1486	483/69448	0.707105	0.99995	Sspon.01G0028840-1A/Sspon.01G0028840-2C/novel.25232/Sspon.03G0008370-2P/novel.53491/novel.36798/novel.67558/Sspon.01G0052190-1P/novel.66075	9	5	4
Molecular function	GO:0036002	pre-mRNA binding	1/1639	57/76768	0.707878	0.883925	novel.21446	1	1	0
Biological process	GO:0010586	miRNA metabolic process	1/1486	57/69448	0.708696	0.99995	Sspon.05G0039870-1D	1	1	0
Biological process	GO:0030307	positive regulation of cell growth	1/1486	57/69448	0.708696	0.99995	novel.24682	1	1	0
Biological process	GO:0031440	regulation of mRNA 3'-end processing	1/1486	57/69448	0.708696	0.99995	novel.10002	1	0	1
Biological process	GO:0051781	positive regulation of cell division	1/1486	57/69448	0.708696	0.99995	novel.3266	1	1	0
Biological process	GO:0071577	zinc ion transmembrane transport	1/1486	57/69448	0.708696	0.99995	Sspon.04G0015800-1A	1	0	1
Biological process	GO:1900363	regulation of mRNA polyadenylation	1/1486	57/69448	0.708696	0.99995	novel.10002	1	0	1
Cellular component	GO:0000323	lytic vacuole	3/1545	176/74202	0.711874	0.999755	novel.10367/novel.15903/Sspon.02G0036590-2C	3	0	3
Molecular function	GO:0008810	cellulase activity	1/1639	58/76768	0.71412	0.888627	novel.60348	1	1	0
Molecular function	GO:0015385	sodium:proton antiporter activity	1/1639	58/76768	0.71412	0.888627	novel.19277	1	1	0
Biological process	GO:0030838	positive regulation of actin filament polymerization	1/1486	58/69448	0.714934	0.99995	Sspon.04G0009000-1A	1	1	0
Biological process	GO:0032958	inositol phosphate biosynthetic process	1/1486	58/69448	0.714934	0.99995	novel.9160	1	0	1
Biological process	GO:0043144	snoRNA processing	1/1486	58/69448	0.714934	0.99995	Sspon.02G0002940-2C	1	0	1
Biological process	GO:0045010	actin nucleation	1/1486	58/69448	0.714934	0.99995	Sspon.04G0009000-1A	1	1	0
Biological process	GO:0046898	response to cycloheximide	1/1486	58/69448	0.714934	0.99995	Sspon.01G0033840-3C	1	1	0
Biological process	GO:1901654	response to ketone	1/1486	58/69448	0.714934	0.99995	Sspon.01G0033840-3C	1	1	0
Biological process	GO:0080135	regulation of cellular response to stress	6/1486	332/69448	0.715808	0.99995	novel.6373/novel.44735/Sspon.01G0042570-1B/Sspon.01G0042570-2C/novel.47199/Sspon.01G0052190-1P	6	0	6
Molecular function	GO:0030145	manganese ion binding	3/1639	173/76768	0.716897	0.890058	novel.43395/novel.43396/Sspon.07G0011900-1A	3	0	3
Cellular component	GO:0005786	signal recognition particle, endoplasmic reticulum targeting	1/1545	60/74202	0.717193	0.999755	novel.27420	1	0	1
Cellular component	GO:0033116	endoplasmic reticulum-Golgi intermediate compartment membrane	1/1545	60/74202	0.717193	0.999755	novel.2513	1	1	0
Biological process	GO:0009615	response to virus	5/1486	280/69448	0.717199	0.99995	novel.60603/Sspon.05G0019030-3P/novel.66671/novel.48336/novel.65402	5	2	3
Biological process	GO:0015995	chlorophyll biosynthetic process	4/1486	227/69448	0.717782	0.99995	novel.36336/Sspon.05G0000740-1A/Sspon.06G0009160-1P/Sspon.03G0016540-1A	4	3	1
Biological process	GO:0051241	negative regulation of multicellular organismal process	9/1486	488/69448	0.718265	0.99995	Sspon.02G0025330-1P/novel.61089/novel.57521/novel.53491/Sspon.07G0022990-2C/Sspon.02G0015230-4D/Sspon.08G0000220-1A/novel.45768/novel.5971	9	5	4
Molecular function	GO:0005253	anion channel activity	2/1639	118/76768	0.720197	0.890058	novel.24855/novel.8442	2	2	0
Molecular function	GO:0004806	triglyceride lipase activity	1/1639	59/76768	0.720228	0.890058	Sspon.04G0007040-2C	1	0	1
Molecular function	GO:0045486	naringenin 3-dioxygenase activity	1/1639	59/76768	0.720228	0.890058	novel.66269	1	1	0
Biological process	GO:0009116	nucleoside metabolic process	7/1486	386/69448	0.720773	0.99995	novel.65072/Sspon.03G0024800-1P/Sspon.03G0024800-2B/Sspon.03G0010050-1A/novel.19377/Sspon.02G0010890-3P/Sspon.08G0005710-4D	7	4	3
Biological process	GO:0010267	production of ta-siRNAs involved in RNA interference	1/1486	59/69448	0.721039	0.99995	novel.65402	1	0	1
Biological process	GO:0015807	L-amino acid transport	1/1486	59/69448	0.721039	0.99995	novel.59049	1	0	1
Biological process	GO:0030968	endoplasmic reticulum unfolded protein response	1/1486	59/69448	0.721039	0.99995	novel.47907	1	1	0
Biological process	GO:0052314	phytoalexin metabolic process	1/1486	59/69448	0.721039	0.99995	Sspon.01G0052190-1P	1	0	1
Biological process	GO:0052315	phytoalexin biosynthetic process	1/1486	59/69448	0.721039	0.99995	Sspon.01G0052190-1P	1	0	1
Biological process	GO:0009690	cytokinin metabolic process	2/1486	118/69448	0.721359	0.99995	novel.27963/novel.40742	2	1	1
Biological process	GO:0032386	regulation of intracellular transport	2/1486	118/69448	0.721359	0.99995	Sspon.04G0028740-2C/Sspon.04G0028740-1B	2	0	2
Cellular component	GO:0005677	chromatin silencing complex	1/1545	61/74202	0.723086	0.999755	Sspon.02G0015230-4D	1	0	1
Cellular component	GO:0048500	signal recognition particle	1/1545	61/74202	0.723086	0.999755	novel.27420	1	0	1
Biological process	GO:0009834	plant-type secondary cell wall biogenesis	4/1486	229/69448	0.724108	0.99995	novel.23564/Sspon.03G0018960-4D/novel.50683/Sspon.06G0020860-1T	4	3	1
Biological process	GO:0045927	positive regulation of growth	2/1486	119/69448	0.725663	0.99995	novel.24682/Sspon.05G0000880-2C	2	1	1
Biological process	GO:0051223	regulation of protein transport	2/1486	119/69448	0.725663	0.99995	Sspon.04G0028740-2C/Sspon.04G0028740-1B	2	0	2
Biological process	GO:0070201	regulation of establishment of protein localization	2/1486	119/69448	0.725663	0.99995	Sspon.04G0028740-2C/Sspon.04G0028740-1B	2	0	2
Biological process	GO:0090087	regulation of peptide transport	2/1486	119/69448	0.725663	0.99995	Sspon.04G0028740-2C/Sspon.04G0028740-1B	2	0	2
Molecular function	GO:0034485	phosphatidylinositol-3,4,5-trisphosphate 5-phosphatase activity	1/1639	60/76768	0.726206	0.895903	novel.13920	1	1	0
Biological process	GO:0005978	glycogen biosynthetic process	1/1486	60/69448	0.727013	0.99995	novel.58758	1	1	0
Biological process	GO:0006782	protoporphyrinogen IX biosynthetic process	1/1486	60/69448	0.727013	0.99995	Sspon.06G0009160-1P	1	0	1
Biological process	GO:0006829	zinc ion transport	1/1486	60/69448	0.727013	0.99995	Sspon.04G0015800-1A	1	0	1
Biological process	GO:0009098	leucine biosynthetic process	1/1486	60/69448	0.727013	0.99995	novel.7867	1	0	1
Biological process	GO:0046501	protoporphyrinogen IX metabolic process	1/1486	60/69448	0.727013	0.99995	Sspon.06G0009160-1P	1	0	1
Biological process	GO:2000652	regulation of secondary cell wall biogenesis	1/1486	60/69448	0.727013	0.99995	novel.50683	1	1	0
Biological process	GO:0006898	receptor-mediated endocytosis	2/1486	120/69448	0.72991	0.99995	novel.55766/Sspon.03G0014410-1A	2	2	0
Cellular component	GO:0044448	cell cortex part	6/1545	347/74202	0.730527	0.999755	Sspon.03G0000830-4D/Sspon.01G0027500-1A/novel.67561/Sspon.03G0003550-2P/novel.29467/Sspon.03G0000830-3C	6	2	4
Molecular function	GO:0000062	fatty-acyl-CoA binding	1/1639	61/76768	0.732056	0.896526	novel.20687	1	1	0
Molecular function	GO:0035064	methylated histone binding	1/1639	61/76768	0.732056	0.896526	Sspon.02G0015230-4D	1	0	1
Molecular function	GO:0140034	methylation-dependent protein binding	1/1639	61/76768	0.732056	0.896526	Sspon.02G0015230-4D	1	0	1
Molecular function	GO:1901567	fatty acid derivative binding	1/1639	61/76768	0.732056	0.896526	novel.20687	1	1	0
Biological process	GO:0008361	regulation of cell size	3/1486	177/69448	0.732556	0.99995	Sspon.05G0022390-2D/novel.43975/novel.69800	3	2	1
Biological process	GO:0006465	signal peptide processing	1/1486	61/69448	0.732859	0.99995	Sspon.04G0028100-1B	1	0	1
Biological process	GO:0009099	valine biosynthetic process	1/1486	61/69448	0.732859	0.99995	novel.7867	1	0	1
Biological process	GO:0098661	inorganic anion transmembrane transport	1/1486	61/69448	0.732859	0.99995	novel.26682	1	1	0
Molecular function	GO:0044769	ATPase activity, coupled to transmembrane movement of ions, rotational mechanism	2/1639	121/76768	0.732953	0.896526	Sspon.08G0004370-1A/Sspon.01G0006220-2B	2	2	0
Biological process	GO:0006869	lipid transport	6/1486	339/69448	0.734049	0.99995	novel.52334/Sspon.07G0018180-2B/novel.19997/Sspon.07G0021990-3D/Sspon.07G0021990-2C/novel.16022	6	0	6
Cellular component	GO:0005876	spindle microtubule	1/1545	63/74202	0.734507	0.999755	novel.62016	1	1	0
Molecular function	GO:0008170	N-methyltransferase activity	7/1639	393/76768	0.735482	0.898089	novel.57849/novel.15208/novel.32917/novel.54173/Sspon.03G0008370-2P/Sspon.07G0000730-2B/novel.34977	7	5	2
Biological process	GO:0009686	gibberellin biosynthetic process	2/1486	122/69448	0.738236	0.99995	novel.28841/novel.23307	2	1	1
Biological process	GO:0046653	tetrahydrofolate metabolic process	2/1486	122/69448	0.738236	0.99995	novel.2023/Sspon.03G0038680-1C	2	1	1
Biological process	GO:0010232	vascular transport	1/1486	62/69448	0.73858	0.99995	Sspon.01G0025330-1A	1	0	1
Biological process	GO:0010233	phloem transport	1/1486	62/69448	0.73858	0.99995	Sspon.01G0025330-1A	1	0	1
Biological process	GO:0016074	snoRNA metabolic process	1/1486	62/69448	0.73858	0.99995	Sspon.02G0002940-2C	1	0	1
Biological process	GO:0048587	regulation of short-day photoperiodism, flowering	1/1486	62/69448	0.73858	0.99995	novel.61089	1	1	0
Biological process	GO:0061087	positive regulation of histone H3-K27 methylation	1/1486	62/69448	0.73858	0.99995	novel.10002	1	0	1
Biological process	GO:0010119	regulation of stomatal movement	6/1486	341/69448	0.739105	0.99995	novel.9337/novel.4242/Sspon.03G0008210-4D/Sspon.01G0029780-1P/Sspon.03G0003550-2P/Sspon.04G0017000-2C	6	1	5
Biological process	GO:0000041	transition metal ion transport	3/1486	179/69448	0.739455	0.99995	novel.67085/novel.5385/Sspon.04G0015800-1A	3	2	1
Cellular component	GO:0031011	Ino80 complex	1/1545	64/74202	0.740039	0.999755	novel.51719	1	1	0
Cellular component	GO:0033202	DNA helicase complex	1/1545	64/74202	0.740039	0.999755	novel.51719	1	1	0
Biological process	GO:0010208	pollen wall assembly	2/1486	123/69448	0.742316	0.99995	novel.66062/novel.21042	2	2	0
Biological process	GO:0051050	positive regulation of transport	2/1486	123/69448	0.742316	0.99995	Sspon.04G0028740-2C/Sspon.04G0028740-1B	2	0	2
Biological process	GO:0071241	cellular response to inorganic substance	4/1486	235/69448	0.74245	0.99995	novel.67085/novel.69206/Sspon.03G0018550-1A/novel.16340	4	2	2
Biological process	GO:0019252	starch biosynthetic process	3/1486	180/69448	0.742851	0.99995	novel.21152/Sspon.04G0003570-1A/novel.58758	3	3	0
Biological process	GO:0051607	defense response to virus	3/1486	180/69448	0.742851	0.99995	Sspon.05G0019030-3P/novel.66671/novel.65402	3	0	3
Molecular function	GO:0015172	acidic amino acid transmembrane transporter activity	1/1639	63/76768	0.743384	0.90466	novel.59049	1	0	1
Molecular function	GO:0034594	phosphatidylinositol trisphosphate phosphatase activity	1/1639	63/76768	0.743384	0.90466	novel.13920	1	1	0
Biological process	GO:0009956	radial pattern formation	1/1486	63/69448	0.744179	0.99995	novel.17474	1	0	1
Biological process	GO:0031086	nuclear-transcribed mRNA catabolic process, deadenylation-independent decay	1/1486	63/69448	0.744179	0.99995	Sspon.05G0039870-1D	1	1	0
Biological process	GO:0031087	deadenylation-independent decapping of nuclear-transcribed mRNA	1/1486	63/69448	0.744179	0.99995	Sspon.05G0039870-1D	1	1	0
Cellular component	GO:1904949	ATPase complex	2/1545	127/74202	0.744567	0.999755	Sspon.01G0049310-1B/novel.51719	2	1	1
Molecular function	GO:0016417	S-acyltransferase activity	3/1639	181/76768	0.74483	0.904886	Sspon.03G0015310-3C/Sspon.03G0015310-1A/novel.20996	3	1	2
Molecular function	GO:0140103	catalytic activity, acting on a glycoprotein	1/1639	64/76768	0.748867	0.908254	novel.34398	1	1	0
Biological process	GO:0010112	regulation of systemic acquired resistance	1/1486	64/69448	0.749658	0.99995	novel.53491	1	0	1
Biological process	GO:0009086	methionine biosynthetic process	2/1486	125/69448	0.750313	0.99995	Sspon.02G0030730-3C/Sspon.01G0028570-2P	2	0	2
Biological process	GO:0030036	actin cytoskeleton organization	5/1486	293/69448	0.75296	0.99995	novel.7439/Sspon.04G0009000-1A/Sspon.01G0031270-3D/Sspon.01G0027500-1A/Sspon.01G0037090-2C	5	2	3
Biological process	GO:1900424	regulation of defense response to bacterium	4/1486	239/69448	0.754154	0.99995	novel.28429/novel.34737/Sspon.03G0015260-3C/novel.11664	4	1	3
Biological process	GO:0045036	protein targeting to chloroplast	2/1486	126/69448	0.754231	0.99995	Sspon.04G0022050-2C/Sspon.07G0011120-3D	2	0	2
Biological process	GO:0072596	establishment of protein localization to chloroplast	2/1486	126/69448	0.754231	0.99995	Sspon.04G0022050-2C/Sspon.07G0011120-3D	2	0	2
Molecular function	GO:0004620	phospholipase activity	6/1639	348/76768	0.754347	0.913357	novel.9088/Sspon.01G0027310-3C/Sspon.04G0007040-2C/Sspon.02G0015120-3D/Sspon.01G0027310-1A/Sspon.03G0007840-2C	6	4	2
Biological process	GO:0006636	unsaturated fatty acid biosynthetic process	1/1486	65/69448	0.755019	0.99995	Sspon.01G0039210-3D	1	1	0
Biological process	GO:0016180	snRNA processing	1/1486	65/69448	0.755019	0.99995	Sspon.02G0002940-2C	1	0	1
Biological process	GO:0030091	protein repair	1/1486	65/69448	0.755019	0.99995	Sspon.08G0011150-4D	1	1	0
Biological process	GO:0033559	unsaturated fatty acid metabolic process	1/1486	65/69448	0.755019	0.99995	Sspon.01G0039210-3D	1	1	0
Biological process	GO:1900056	negative regulation of leaf senescence	1/1486	65/69448	0.755019	0.99995	novel.57521	1	1	0
Cellular component	GO:0005801	cis-Golgi network	1/1545	67/74202	0.755956	0.999755	novel.40053	1	0	1
Cellular component	GO:0019773	proteasome core complex, alpha-subunit complex	1/1545	67/74202	0.755956	0.999755	Sspon.04G0007750-1A	1	1	0
Cellular component	GO:0042555	MCM complex	1/1545	67/74202	0.755956	0.999755	novel.45706	1	1	0
Biological process	GO:0045489	pectin biosynthetic process	4/1486	240/69448	0.757015	0.99995	novel.32896/Sspon.04G0003880-2B/Sspon.04G0003880-1A/Sspon.01G0033840-3C	4	1	3
Biological process	GO:0071236	cellular response to antibiotic	5/1486	295/69448	0.75815	0.99995	novel.34737/Sspon.02G0000920-4D/novel.28075/Sspon.03G0003760-1A/Sspon.03G0009250-2B	5	1	4
Biological process	GO:0016032	viral process	6/1486	349/69448	0.758641	0.99995	novel.68703/Sspon.01G0007880-2B/Sspon.01G0007880-3C/Sspon.03G0006360-2B/Sspon.01G0007880-4D/novel.16022	6	5	1
Molecular function	GO:0004012	phospholipid-translocating ATPase activity	1/1639	66/76768	0.759485	0.918031	novel.59847	1	0	1
Biological process	GO:0010588	cotyledon vascular tissue pattern formation	1/1486	66/69448	0.760266	0.99995	novel.50360	1	0	1
Biological process	GO:0030245	cellulose catabolic process	1/1486	66/69448	0.760266	0.99995	novel.60348	1	1	0
Biological process	GO:0030641	regulation of cellular pH	2/1486	128/69448	0.761908	0.99995	novel.19277/novel.70278	2	2	0
Biological process	GO:0051453	regulation of intracellular pH	2/1486	128/69448	0.761908	0.99995	novel.19277/novel.70278	2	2	0
Biological process	GO:1903827	regulation of cellular protein localization	2/1486	128/69448	0.761908	0.99995	Sspon.04G0028740-2C/Sspon.04G0028740-1B	2	0	2
Molecular function	GO:0005326	neurotransmitter transporter activity	1/1639	67/76768	0.764624	0.92269	novel.59049	1	0	1
Biological process	GO:0051606	detection of stimulus	8/1486	458/69448	0.764991	0.99995	novel.38933/novel.47954/novel.42917/Sspon.01G0029520-1A/Sspon.01G0029520-3C/novel.53491/novel.58173/Sspon.01G0029520-4D	8	5	3
Biological process	GO:0016553	base conversion or substitution editing	1/1486	67/69448	0.765401	0.99995	novel.52698	1	0	1
Biological process	GO:0009218	pyrimidine ribonucleotide metabolic process	2/1486	129/69448	0.765667	0.99995	Sspon.03G0010050-1A/Sspon.02G0010890-3P	2	1	1
Biological process	GO:0009220	pyrimidine ribonucleotide biosynthetic process	2/1486	129/69448	0.765667	0.99995	Sspon.03G0010050-1A/Sspon.02G0010890-3P	2	1	1
Biological process	GO:0046132	pyrimidine ribonucleoside biosynthetic process	2/1486	129/69448	0.765667	0.99995	Sspon.03G0010050-1A/Sspon.02G0010890-3P	2	1	1
Biological process	GO:0046890	regulation of lipid biosynthetic process	2/1486	129/69448	0.765667	0.99995	Sspon.05G0000880-2C/Sspon.01G0020280-3D	2	0	2
Molecular function	GO:0015103	inorganic anion transmembrane transporter activity	6/1639	354/76768	0.768427	0.925722	novel.24855/novel.70278/Sspon.03G0018550-1A/Sspon.08G0015380-3D/novel.26682/novel.8442	6	5	1
Biological process	GO:0002098	tRNA wobble uridine modification	1/1486	68/69448	0.770425	0.99995	novel.29183	1	1	0
Biological process	GO:0006614	SRP-dependent cotranslational protein targeting to membrane	1/1486	68/69448	0.770425	0.99995	novel.27420	1	0	1
Biological process	GO:0007163	establishment or maintenance of cell polarity	1/1486	68/69448	0.770425	0.99995	Sspon.01G0027500-1A	1	1	0
Biological process	GO:0043171	peptide catabolic process	1/1486	68/69448	0.770425	0.99995	novel.37203	1	0	1
Biological process	GO:0071249	cellular response to nitrate	1/1486	68/69448	0.770425	0.99995	Sspon.03G0018550-1A	1	1	0
Biological process	GO:0072523	purine-containing compound catabolic process	1/1486	68/69448	0.770425	0.99995	novel.3354	1	1	0
Molecular function	GO:0016722	oxidoreductase activity, oxidizing metal ions	2/1639	131/76768	0.771945	0.928403	novel.39786/novel.39787	2	2	0
Cellular component	GO:0005769	early endosome	4/1545	253/74202	0.774057	0.999755	novel.34737/Sspon.01G0002990-4D/Sspon.05G0000060-2D/Sspon.07G0008660-2B	4	3	1
Biological process	GO:0006743	ubiquinone metabolic process	1/1486	69/69448	0.775342	0.99995	Sspon.03G0030250-3D	1	0	1
Biological process	GO:0006744	ubiquinone biosynthetic process	1/1486	69/69448	0.775342	0.99995	Sspon.03G0030250-3D	1	0	1
Biological process	GO:0048826	cotyledon morphogenesis	1/1486	69/69448	0.775342	0.99995	novel.50360	1	0	1
Biological process	GO:0062014	negative regulation of small molecule metabolic process	1/1486	69/69448	0.775342	0.99995	novel.49137	1	1	0
Biological process	GO:1905622	negative regulation of leaf development	1/1486	69/69448	0.775342	0.99995	novel.57521	1	1	0
Biological process	GO:0009630	gravitropism	4/1486	248/69448	0.778981	0.99995	Sspon.03G0036240-3D/Sspon.05G0022390-2D/novel.37816/novel.33481	4	3	1
Biological process	GO:0010102	lateral root morphogenesis	4/1486	248/69448	0.778981	0.99995	novel.18381/Sspon.01G0013160-2P/novel.15704/Sspon.02G0047460-1C	4	1	3
Molecular function	GO:0015020	glucuronosyltransferase activity	2/1639	133/76768	0.77912	0.935465	Sspon.01G0025670-1A/novel.60182	2	1	1
Biological process	GO:0002832	negative regulation of response to biotic stimulus	1/1486	70/69448	0.780154	0.99995	novel.53491	1	0	1
Biological process	GO:0005977	glycogen metabolic process	1/1486	70/69448	0.780154	0.99995	novel.58758	1	1	0
Biological process	GO:0006112	energy reserve metabolic process	1/1486	70/69448	0.780154	0.99995	novel.58758	1	1	0
Biological process	GO:0006836	neurotransmitter transport	1/1486	70/69448	0.780154	0.99995	novel.59049	1	0	1
Biological process	GO:0032102	negative regulation of response to external stimulus	1/1486	70/69448	0.780154	0.99995	novel.53491	1	0	1
Biological process	GO:0032273	positive regulation of protein polymerization	1/1486	70/69448	0.780154	0.99995	Sspon.04G0009000-1A	1	1	0
Biological process	GO:0060992	response to fungicide	1/1486	70/69448	0.780154	0.99995	Sspon.01G0033840-3C	1	1	0
Biological process	GO:0000956	nuclear-transcribed mRNA catabolic process	7/1486	413/69448	0.781729	0.99995	novel.68530/Sspon.05G0000340-2C/Sspon.05G0000340-1A/Sspon.02G0049710-1C/Sspon.02G0002940-2C/novel.68531/Sspon.05G0039870-1D	7	1	6
Biological process	GO:0098657	import into cell	8/1486	467/69448	0.782935	0.99995	novel.55766/novel.19277/novel.59049/Sspon.02G0000920-4D/Sspon.03G0014410-1A/Sspon.03G0024860-1A/novel.16022/Sspon.01G0002990-4D	8	5	3
Biological process	GO:0070897	transcription preinitiation complex assembly	2/1486	134/69448	0.783699	0.99995	novel.28679/novel.901	2	2	0
Biological process	GO:0009240	isopentenyl diphosphate biosynthetic process	1/1486	71/69448	0.784863	0.99995	Sspon.01G0001090-3C	1	0	1
Biological process	GO:0016558	protein import into peroxisome matrix	1/1486	71/69448	0.784863	0.99995	novel.48539	1	1	0
Biological process	GO:0046490	isopentenyl diphosphate metabolic process	1/1486	71/69448	0.784863	0.99995	Sspon.01G0001090-3C	1	0	1
Biological process	GO:0071216	cellular response to biotic stimulus	1/1486	71/69448	0.784863	0.99995	Sspon.01G0033840-3C	1	1	0
Biological process	GO:0048440	carpel development	3/1486	194/69448	0.786763	0.99995	novel.53491/Sspon.02G0049360-2D/Sspon.01G0052190-1P	3	1	2
Biological process	GO:0010101	post-embryonic root morphogenesis	4/1486	251/69448	0.786802	0.99995	novel.18381/Sspon.01G0013160-2P/novel.15704/Sspon.02G0047460-1C	4	1	3
Biological process	GO:0034765	regulation of ion transmembrane transport	4/1486	251/69448	0.786802	0.99995	novel.61645/Sspon.08G0010740-1P/novel.47954/Sspon.03G0010250-3C	4	3	1
Biological process	GO:0010927	cellular component assembly involved in morphogenesis	2/1486	135/69448	0.787156	0.99995	novel.66062/novel.21042	2	2	0
Biological process	GO:0072598	protein localization to chloroplast	2/1486	135/69448	0.787156	0.99995	Sspon.04G0022050-2C/Sspon.07G0011120-3D	2	0	2
Biological process	GO:0009743	response to carbohydrate	7/1486	416/69448	0.787845	0.99995	novel.15798/novel.15800/novel.8394/Sspon.03G0015310-3C/Sspon.03G0015310-1A/Sspon.07G0004130-3C/Sspon.01G0058300-1P	7	3	4
Cellular component	GO:0032040	small-subunit processome	2/1545	139/74202	0.787946	0.999755	Sspon.01G0009410-1A/novel.31828	2	1	1
Molecular function	GO:0019206	nucleoside kinase activity	1/1639	72/76768	0.788721	0.941967	Sspon.02G0010890-3P	1	0	1
Molecular function	GO:0033764	steroid dehydrogenase activity, acting on the CH-OH group of donors, NAD or NADP as acceptor	1/1639	72/76768	0.788721	0.941967	Sspon.05G0012720-2B	1	0	1
Molecular function	GO:0043178	alcohol binding	1/1639	72/76768	0.788721	0.941967	Sspon.01G0020560-1P	1	0	1
Biological process	GO:0009629	response to gravity	4/1486	252/69448	0.789359	0.99995	Sspon.03G0036240-3D/Sspon.05G0022390-2D/novel.37816/novel.33481	4	3	1
Cellular component	GO:0000313	organellar ribosome	1/1545	74/74202	0.789409	0.999755	Sspon.01G0021840-4D	1	0	1
Cellular component	GO:0045259	proton-transporting ATP synthase complex	1/1545	74/74202	0.789409	0.999755	Sspon.01G0006220-2B	1	1	0
Biological process	GO:0006613	cotranslational protein targeting to membrane	1/1486	72/69448	0.789471	0.99995	novel.27420	1	0	1
Biological process	GO:0006879	cellular iron ion homeostasis	1/1486	72/69448	0.789471	0.99995	novel.67085	1	1	0
Biological process	GO:0006814	sodium ion transport	2/1486	136/69448	0.790564	0.99995	novel.19277/novel.36068	2	2	0
Biological process	GO:0010876	lipid localization	6/1486	364/69448	0.792328	0.99995	novel.52334/Sspon.07G0018180-2B/novel.19997/Sspon.07G0021990-3D/Sspon.07G0021990-2C/novel.16022	6	0	6
Molecular function	GO:0071949	FAD binding	2/1639	137/76768	0.792877	0.941967	Sspon.06G0016830-3D/Sspon.06G0016830-1A	2	0	2
Molecular function	GO:0000982	transcription factor activity, RNA polymerase II proximal promoter sequence-specific DNA binding	1/1639	73/76768	0.793236	0.941967	Sspon.06G0016760-3D	1	1	0
Molecular function	GO:0015386	potassium:proton antiporter activity	1/1639	73/76768	0.793236	0.941967	novel.19277	1	1	0
Cellular component	GO:0005793	endoplasmic reticulum-Golgi intermediate compartment	1/1545	75/74202	0.793798	0.999755	novel.2513	1	1	0
Cellular component	GO:0010319	stromule	1/1545	75/74202	0.793798	0.999755	novel.51384	1	0	1
Cellular component	GO:0012510	trans-Golgi network transport vesicle membrane	1/1545	75/74202	0.793798	0.999755	novel.34737	1	1	0
Biological process	GO:0002238	response to molecule of fungal origin	1/1486	73/69448	0.793981	0.99995	novel.57929	1	1	0
Biological process	GO:0006414	translational elongation	1/1486	73/69448	0.793981	0.99995	Sspon.05G0033160-2D	1	0	1
Biological process	GO:0034620	cellular response to unfolded protein	1/1486	73/69448	0.793981	0.99995	novel.47907	1	1	0
Molecular function	GO:0016655	oxidoreductase activity, acting on NAD(P)H, quinone or similar compound as acceptor	2/1639	138/76768	0.796196	0.941967	novel.31068/novel.51384	2	0	2
Molecular function	GO:0046915	transition metal ion transmembrane transporter activity	3/1639	198/76768	0.796846	0.941967	novel.67085/novel.5385/Sspon.04G0015800-1A	3	2	1
Molecular function	GO:0003906	DNA-(apurinic or apyrimidinic site) endonuclease activity	1/1639	74/76768	0.797655	0.941967	novel.58893	1	0	1
Molecular function	GO:0046961	proton-transporting ATPase activity, rotational mechanism	1/1639	74/76768	0.797655	0.941967	Sspon.08G0004370-1A	1	1	0
Biological process	GO:0045995	regulation of embryonic development	1/1486	74/69448	0.798393	0.99995	Sspon.01G0033840-3C	1	1	0
Biological process	GO:0046134	pyrimidine nucleoside biosynthetic process	2/1486	139/69448	0.8005	0.99995	Sspon.03G0010050-1A/Sspon.02G0010890-3P	2	1	1
Biological process	GO:0009624	response to nematode	5/1486	313/69448	0.801207	0.99995	novel.15798/novel.59049/novel.15800/Sspon.01G0033840-3C/novel.2969	5	3	2
Cellular component	GO:0015935	small ribosomal subunit	4/1545	264/74202	0.801424	0.999755	Sspon.04G0021120-1A/Sspon.06G0010630-4D/Sspon.01G0048640-1B/Sspon.01G0021840-4D	4	2	2
Molecular function	GO:0005548	phospholipid transporter activity	1/1639	75/76768	0.801979	0.945519	novel.59847	1	0	1
Cellular component	GO:0016442	RISC complex	1/1545	77/74202	0.802304	0.999755	novel.65402	1	0	1
Cellular component	GO:0031332	RNAi effector complex	1/1545	77/74202	0.802304	0.999755	novel.65402	1	0	1
Biological process	GO:0009880	embryonic pattern specification	1/1486	75/69448	0.802712	0.99995	novel.17474	1	0	1
Biological process	GO:0015919	peroxisomal membrane transport	1/1486	75/69448	0.802712	0.99995	novel.48539	1	1	0
Biological process	GO:0034427	nuclear-transcribed mRNA catabolic process, exonucleolytic, 3'-5'	1/1486	75/69448	0.802712	0.99995	Sspon.02G0002940-2C	1	0	1
Biological process	GO:0046834	lipid phosphorylation	1/1486	75/69448	0.802712	0.99995	novel.36567	1	0	1
Biological process	GO:0046854	phosphatidylinositol phosphorylation	1/1486	75/69448	0.802712	0.99995	novel.36567	1	0	1
Biological process	GO:0048194	Golgi vesicle budding	1/1486	75/69448	0.802712	0.99995	novel.59847	1	0	1
Biological process	GO:0071027	nuclear RNA surveillance	1/1486	75/69448	0.802712	0.99995	Sspon.02G0002940-2C	1	0	1
Biological process	GO:0019827	stem cell population maintenance	3/1486	200/69448	0.803586	0.99995	novel.50087/Sspon.03G0036240-3D/novel.65402	3	2	1
Biological process	GO:0098727	maintenance of cell number	3/1486	200/69448	0.803586	0.99995	novel.50087/Sspon.03G0036240-3D/novel.65402	3	2	1
Biological process	GO:0006906	vesicle fusion	4/1486	258/69448	0.80419	0.99995	novel.9337/novel.49471/Sspon.01G0029780-1P/novel.41998	4	1	3
Cellular component	GO:0099023	tethering complex	5/1545	324/74202	0.8061	0.999755	Sspon.03G0000830-4D/novel.67561/Sspon.03G0003550-2P/novel.29467/Sspon.03G0000830-3C	5	1	4
Molecular function	GO:0005451	monovalent cation:proton antiporter activity	1/1639	76/76768	0.806211	0.94895	novel.19277	1	1	0
Biological process	GO:0070417	cellular response to cold	2/1486	141/69448	0.806889	0.99995	novel.34782/novel.21711	2	1	1
Biological process	GO:0006760	folic acid-containing compound metabolic process	2/1486	142/69448	0.810015	0.99995	novel.2023/Sspon.03G0038680-1C	2	1	1
Biological process	GO:0035670	plant-type ovary development	2/1486	142/69448	0.810015	0.99995	novel.53491/Sspon.01G0052190-1P	2	0	2
[truncated: 588 more rows]
