# Supplementary material for: Integrated Analysis of Transcriptome and Metabolome Reveals the Regulation of Chitooligosaccharide on Drought Tolerance in Sugarcane (Saccharum spp. Hybrid) under Drought Stress
Source: Int J Mol Sci. 2022 Aug 27;23(17):9737. doi: 10.3390/ijms23179737 (PMC9456405; doi:10.3390/ijms23179737)
Supplement: Supplementary file 1 [file ijms-23-09737-s001.zip › Table S4.xlsx]

## Sheet: Sheet1
Table S4. Significantly enriched KEGG pathways for DEGs in T_CG/DS.
KEGG_pathway	ko_id	Cluter_frequency	Genome_frequency	P-value	GeneID
Starch and sucrose metabolism	ko00500	282 out of 4226 6.90960719356365%	1435 out of 43264 3.31684541420118%	0	Sspon.01G0049600-1B;Sspon.01G0049600-1P;Sspon.01G0049600-2D;Sspon.03G0004650-1A;Sspon.03G0029430-1B;novel.69664;novel.9229;novel.27547;novel.4964;novel.4991;Sspon.01G0009300-1A;Sspon.01G0009300-2B;Sspon.01G0011850-2B;Sspon.01G0009300-3C;Sspon.01G0009300-4D;Sspon.08G0000390-3C;novel.7683;Sspon.03G0028140-1B;Sspon.03G0028140-2C;Sspon.03G0028140-1P;Sspon.03G0028140-3D;novel.22840;novel.54094;novel.5…
Photosynthesis	ko00195	74 out of 4226 1.75106483672504%	256 out of 43264 0.591715976331361%	0	Sspon.01G0052110-1P;Sspon.02G0006740-2D;Sspon.07G0023600-1B;Sspon.07G0023600-2C;novel.52691;novel.52692;Sspon.08G0024590-2D;Sspon.01G0024610-1A;Sspon.01G0024610-4D;Sspon.05G0011960-1A;Sspon.05G0011960-2C;Sspon.05G0011960-3D;Sspon.06G0013400-1A;Sspon.06G0013410-1A;Sspon.06G0013400-2B;Sspon.06G0013400-3C;Sspon.06G0013400-4D;Sspon.06G0013400-1T;novel.39244;novel.39245;novel.66128;Sspon.03G0026180-2C…
Biosynthesis of secondary metabolites	ko01110	1453 out of 4226 34.3823946994794%	10194 out of 43264 23.5623150887574%	0	Sspon.04G0032090-2D;Sspon.07G0006530-2B;Sspon.07G0006540-2B;Sspon.03G0003590-3P;Sspon.07G0006510-3C;Sspon.07G0006510-4D;Sspon.07G0023320-3D;novel.52620;novel.56081;Sspon.03G0026980-2C;Sspon.03G0026980-3D;novel.22715;novel.22716;Sspon.06G0011560-2B;Sspon.02G0011420-2B;Sspon.03G0010310-1A;Sspon.04G0005820-1A;Sspon.04G0023380-1B;Sspon.08G0016730-1A;Sspon.08G0016740-1A;Sspon.08G0016990-1A;Sspon.08G00…
Metabolic pathways	ko01100	2193 out of 4226 51.8930430667298%	17922 out of 43264 41.4247411242604%	1.95137e-47	Sspon.04G0032090-2D;Sspon.07G0006530-2B;Sspon.07G0006540-2B;Sspon.03G0003590-3P;Sspon.07G0006510-3C;Sspon.07G0006510-4D;Sspon.07G0023320-3D;novel.52620;novel.56081;Sspon.06G0011560-2B;Sspon.04G0003000-2B;Sspon.07G0002050-1A;Sspon.07G0002050-2C;Sspon.08G0003750-3D;novel.33562;novel.61728;Sspon.02G0011420-2B;Sspon.03G0010310-1A;Sspon.04G0005820-1A;Sspon.04G0023380-1B;Sspon.08G0016730-1A;Sspon.08G00…
Photosynthesis - antenna proteins	ko00196	39 out of 4226 0.922858495030762%	68 out of 43264 0.157174556213018%	2.64907e-22	novel.32205;novel.32206;Sspon.02G0004520-1A;Sspon.02G0004520-2B;Sspon.02G0004520-3C;Sspon.02G0004520-4D;novel.11132;Sspon.06G0005960-2C;Sspon.06G0005960-3D;novel.70612;Sspon.02G0036200-1B;Sspon.02G0036200-2D;Sspon.03G0032740-1B;Sspon.03G0032740-3D;Sspon.07G0002040-1A;Sspon.07G0002040-3C;Sspon.07G0002040-4D;novel.15989;novel.21591;Sspon.01G0022760-1A;Sspon.01G0022760-2B;Sspon.01G0022760-3C;Sspon.0…
Carbon fixation in photosynthetic organisms	ko00710	101 out of 4226 2.38996687174633%	509 out of 43264 1.17649778106509%	5.47662e-12	Sspon.03G0010310-1A;Sspon.04G0005820-1A;Sspon.04G0023380-1B;Sspon.08G0016730-1A;Sspon.08G0016740-1A;Sspon.08G0016990-1A;Sspon.08G0016990-2B;Sspon.08G0030560-1D;Sspon.08G0016990-3D;Sspon.01G0029050-2B;Sspon.02G0032270-1A;Sspon.06G0021590-1B;Sspon.06G0021590-2C;Sspon.04G0012960-2B;Sspon.03G0006680-1P;Sspon.03G0006680-1A;Sspon.03G0006750-2B;novel.25810;novel.68154;Sspon.06G0028910-1P;Sspon.04G001736…
Carbon metabolism	ko01200	245 out of 4226 5.79744439185991%	1667 out of 43264 3.85308801775148%	4.36461e-11	Sspon.03G0010310-1A;Sspon.04G0005820-1A;Sspon.04G0023380-1B;Sspon.08G0016730-1A;Sspon.08G0016740-1A;Sspon.08G0016990-1A;Sspon.08G0016990-2B;Sspon.08G0030560-1D;Sspon.08G0016990-3D;Sspon.01G0029050-2B;Sspon.02G0032270-1A;Sspon.06G0021590-1B;Sspon.06G0021590-2C;Sspon.04G0012960-2B;Sspon.03G0006680-1P;Sspon.03G0006680-1A;Sspon.03G0006750-2B;novel.25810;novel.68154;Sspon.03G0010040-1A;Sspon.03G001004…
Cyanoamino acid metabolism	ko00460	90 out of 4226 2.12967345007099%	481 out of 43264 1.11177884615385%	1.40379e-09	novel.52466;Sspon.03G0013240-1A;Sspon.03G0013240-3C;novel.2022;novel.2023;Sspon.01G0040560-2C;Sspon.02G0010480-1A;Sspon.02G0010480-2P;Sspon.02G0010480-1P;Sspon.02G0010480-2C;Sspon.02G0017980-3C;Sspon.05G0009130-1P;Sspon.07G0009500-2B;novel.7961;novel.861;novel.9254;novel.16125;novel.20908;novel.25302;novel.40869;novel.43476;novel.56367;novel.61333;novel.67175;Sspon.03G0030930-1B;Sspon.03G0005760-…
Alanine, aspartate and glutamate metabolism	ko00250	63 out of 4226 1.49077141504969%	298 out of 43264 0.688794378698225%	3.3689e-09	Sspon.05G0006050-1A;novel.66456;Sspon.03G0009080-1A;Sspon.03G0009080-3C;Sspon.03G0009080-4D;Sspon.07G0002560-2D;Sspon.07G0003260-1A;Sspon.07G0003260-3D;novel.60226;Sspon.01G0017210-1A;Sspon.01G0042790-1B;Sspon.01G0017200-3C;Sspon.01G0042790-2C;Sspon.01G0017210-1T;Sspon.01G0059530-1D;Sspon.02G0003400-2B;novel.8393;novel.1356;Sspon.01G0035360-1B;Sspon.07G0005850-2P;Sspon.07G0005850-1A;Sspon.07G0005…
Carotenoid biosynthesis	ko00906	60 out of 4226 1.41978230004733%	289 out of 43264 0.667991863905325%	1.58747e-08	Sspon.02G0032110-1A;Sspon.02G0032110-2B;Sspon.02G0032110-3C;Sspon.02G0032110-4D;Sspon.08G0000480-1A;Sspon.08G0000480-2B;novel.34082;novel.21638;novel.66535;Sspon.01G0032360-1A;Sspon.01G0032360-2D;Sspon.01G0015380-1A;Sspon.02G0007320-1A;Sspon.04G0001520-1A;Sspon.04G0001510-2B;Sspon.04G0011030-2B;Sspon.05G0025550-2C;Sspon.05G0025550-1T;novel.13143;novel.15876;novel.18575;novel.19369;Sspon.01G002417…
Glyoxylate and dicarboxylate metabolism	ko00630	85 out of 4226 2.01135825840038%	486 out of 43264 1.12333579881657%	9.37916e-08	Sspon.03G0010310-1A;Sspon.04G0005820-1A;Sspon.04G0023380-1B;Sspon.08G0016730-1A;Sspon.08G0016740-1A;Sspon.08G0016990-1A;Sspon.08G0016990-2B;Sspon.08G0030560-1D;Sspon.08G0016990-3D;Sspon.01G0029050-2B;Sspon.02G0032270-1A;Sspon.06G0021590-1B;Sspon.06G0021590-2C;Sspon.08G0008780-3C;Sspon.04G0023090-2D;Sspon.08G0026860-1C;Sspon.08G0008780-4D;novel.67688;Sspon.07G0018610-1A;Sspon.07G0027890-1B;Sspon.0…
Monoterpenoid biosynthesis	ko00902	50 out of 4226 1.18315191670611%	237 out of 43264 0.547799556213018%	1.41801e-07	Sspon.04G0020000-1A;Sspon.04G0020000-2B;Sspon.04G0020000-4P;Sspon.04G0037850-1D;Sspon.04G0020000-3D;novel.30598;novel.30599;novel.32417;novel.34363;novel.34364;novel.34367;novel.36274;novel.36277;novel.36278;Sspon.04G0000610-1A;Sspon.04G0007450-1A;Sspon.05G0006640-1A;Sspon.05G0012000-2C;novel.9497;novel.9498;novel.29006;novel.35122;novel.35127;novel.37009;novel.37010;novel.37356;novel.38864;novel…
Amino sugar and nucleotide sugar metabolism	ko00520	130 out of 4226 3.07619498343587%	882 out of 43264 2.03864644970414%	1.43782e-06	novel.65736;Sspon.03G0022770-1A;Sspon.03G0022770-3C;Sspon.03G0006720-3P;novel.70404;novel.25373;Sspon.01G0045090-1B;Sspon.03G0001350-2B;Sspon.08G0011020-4D;novel.27401;Sspon.02G0008310-1T;Sspon.02G0008310-3D;novel.15978;Sspon.06G0007590-1A;Sspon.06G0007590-2B;Sspon.06G0007590-1T;Sspon.06G0007590-3C;Sspon.06G0007590-2T;Sspon.06G0007590-4D;Sspon.07G0001370-1A;Sspon.07G0001370-2B;Sspon.07G0030080-1C…
Valine, leucine and isoleucine degradation	ko00280	71 out of 4226 1.68007572172267%	424 out of 43264 0.980029585798817%	5.03456e-06	Sspon.04G0003000-2B;Sspon.07G0002050-1A;Sspon.07G0002050-2C;Sspon.08G0003750-3D;novel.33562;novel.61728;Sspon.04G0007280-3C;Sspon.07G0019470-2B;Sspon.08G0010120-2B;novel.38824;novel.42844;novel.68407;Sspon.02G0023160-2C;novel.59033;Sspon.07G0014420-1A;Sspon.07G0014420-2C;novel.55187;novel.58680;Sspon.03G0014790-1A;Sspon.03G0014790-2B;Sspon.03G0014790-3C;Sspon.03G0018740-2C;novel.24555;novel.24558…
Sesquiterpenoid and triterpenoid biosynthesis	ko00909	41 out of 4226 0.970184571699006%	203 out of 43264 0.469212278106509%	5.65634e-06	Sspon.01G0036400-3D;Sspon.03G0043230-2D;novel.22115;Sspon.01G0030500-1A;novel.30328;novel.59835;Sspon.05G0030980-1C;Sspon.05G0030980-1P;novel.36736;novel.36737;novel.40494;Sspon.04G0011840-1A;Sspon.04G0011840-2B;Sspon.04G0011840-3C;Sspon.06G0011660-1A;novel.31565;novel.3418;novel.9578;Sspon.01G0004700-2B;Sspon.01G0051090-1C;Sspon.06G0031900-1C;Sspon.06G0017200-2D;novel.27728;novel.336;novel.68279…
Glycerolipid metabolism	ko00561	109 out of 4226 2.57927117841931%	731 out of 43264 1.68962647928994%	5.81061e-06	Sspon.07G0006530-2B;Sspon.07G0006540-2B;Sspon.03G0003590-3P;Sspon.07G0006510-3C;Sspon.07G0006510-4D;Sspon.07G0023320-3D;novel.52620;novel.56081;Sspon.04G0007280-3C;Sspon.07G0019470-2B;Sspon.08G0010120-2B;novel.38824;novel.42844;novel.68407;Sspon.01G0015340-3D;novel.3687;Sspon.01G0044190-1B;Sspon.02G0028850-2B;Sspon.03G0042040-1C;Sspon.04G0020120-1P;Sspon.04G0020120-2B;Sspon.04G0031380-1C;Sspon.04…
Fatty acid elongation	ko00062	47 out of 4226 1.11216280170374%	248 out of 43264 0.573224852071006%	7.53131e-06	Sspon.02G0042310-1B;Sspon.01G0007680-2B;Sspon.01G0007680-3D;Sspon.03G0010520-1A;Sspon.03G0033610-1T;Sspon.04G0005300-2B;Sspon.08G0006500-1P;Sspon.08G0006500-3P;Sspon.06G0016200-1A;Sspon.03G0010520-1P;Sspon.07G0001620-1A;Sspon.07G0001620-1P;Sspon.07G0021410-1B;Sspon.07G0021300-2C;Sspon.07G0021410-2C;Sspon.07G0021300-1T;Sspon.07G0001620-3D;Sspon.07G0001620-2P;Sspon.08G0006500-2B;Sspon.08G0021570-1B…
Biosynthesis of amino acids	ko01230	206 out of 4226 4.87458589682915%	1575 out of 43264 3.6404400887574%	8.99807e-06	Sspon.03G0010040-1A;Sspon.03G0010040-2B;Sspon.03G0010040-3C;Sspon.03G0010040-4D;novel.11696;novel.64986;Sspon.03G0010130-4D;Sspon.05G0002190-1P;Sspon.08G0004560-1A;novel.59783;novel.61086;novel.62504;novel.63537;Sspon.01G0028570-2P;Sspon.03G0027830-3D;Sspon.04G0017360-2B;Sspon.03G0007840-1A;Sspon.03G0007840-2C;Sspon.07G0015350-4D;novel.35875;Sspon.03G0009080-1A;Sspon.03G0009080-3C;Sspon.03G000908…
Stilbenoid, diarylheptanoid and gingerol biosynthesis	ko00945	63 out of 4226 1.49077141504969%	370 out of 43264 0.85521449704142%	9.71193e-06	Sspon.03G0003790-2B;Sspon.08G0013970-2B;Sspon.08G0013970-3D;novel.53573;Sspon.01G0017100-1A;Sspon.01G0043000-1B;Sspon.02G0014530-1A;Sspon.02G0014530-2B;Sspon.02G0014530-3C;Sspon.02G0014530-4D;Sspon.03G0020640-1A;Sspon.03G0020640-2B;Sspon.04G0007080-1A;Sspon.04G0007080-3C;Sspon.04G0007080-4D;Sspon.06G0005590-1A;Sspon.06G0005590-3C;Sspon.06G0026950-2C;Sspon.06G0021870-2D;Sspon.08G0012740-1P;Sspon.0…
Phenylalanine metabolism	ko00360	60 out of 4226 1.41978230004733%	360 out of 43264 0.832100591715976%	2.98886e-05	novel.21112;novel.21117;novel.65719;Sspon.02G0004710-1A;Sspon.05G0009020-1P;Sspon.05G0013460-1A;Sspon.05G0009020-2B;novel.29260;Sspon.03G0013940-1A;Sspon.05G0036480-1C;novel.21705;novel.50108;Sspon.01G0025950-1A;Sspon.01G0047030-1B;Sspon.01G0025950-2B;Sspon.01G0047030-3D;Sspon.02G0038170-2D;novel.6892;novel.13588;novel.13589;novel.15912;novel.16680;novel.39562;novel.44262;novel.60326;novel.65732;…
Glycolysis / Gluconeogenesis	ko00010	132 out of 4226 3.12352106010412%	955 out of 43264 2.20737795857988%	3.02135e-05	Sspon.04G0032090-2D;Sspon.07G0006530-2B;Sspon.07G0006540-2B;Sspon.03G0003590-3P;Sspon.07G0006510-3C;Sspon.07G0006510-4D;Sspon.07G0023320-3D;novel.52620;novel.56081;Sspon.01G0038180-1B;Sspon.01G0051180-2D;Sspon.04G0007280-3C;Sspon.07G0019470-2B;Sspon.08G0010120-2B;novel.38824;novel.42844;novel.68407;Sspon.04G0017360-2B;Sspon.04G0003870-1P;Sspon.03G0014790-1A;Sspon.03G0014790-2B;Sspon.03G0014790-3C…
Porphyrin and chlorophyll metabolism	ko00860	57 out of 4226 1.34879318504496%	337 out of 43264 0.778938609467456%	3.03936e-05	Sspon.01G0020530-1A;Sspon.01G0020530-1P;Sspon.03G0034570-1B;Sspon.03G0034570-2C;Sspon.03G0034570-3D;novel.68194;novel.30514;novel.3612;novel.68807;Sspon.05G0001100-1A;Sspon.05G0001100-2D;novel.36532;Sspon.07G0019210-1A;Sspon.07G0019210-4D;novel.36336;novel.60747;novel.62058;Sspon.03G0016540-2T;Sspon.03G0016540-1A;Sspon.03G0016540-3D;Sspon.01G0018280-1T;Sspon.01G0018280-3C;Sspon.06G0004350-1A;Sspo…
Butanoate metabolism	ko00650	35 out of 4226 0.828206341694274%	175 out of 43264 0.404493343195266%	3.26199e-05	novel.21112;novel.21117;novel.65719;Sspon.03G0018740-2C;novel.24555;novel.24558;novel.3373;Sspon.07G0015110-2B;Sspon.07G0015110-3C;Sspon.07G0015110-4D;Sspon.06G0021350-1B;Sspon.06G0021350-2C;Sspon.06G0021350-3D;novel.40542;novel.44245;Sspon.01G0001090-3C;Sspon.03G0036540-1B;Sspon.03G0036540-3D;Sspon.08G0027380-2D;Sspon.01G0008350-2B;Sspon.01G0008350-4D;novel.41056;Sspon.01G0008160-1A;Sspon.01G000…
Nitrogen metabolism	ko00910	37 out of 4226 0.875532418362518%	193 out of 43264 0.446098372781065%	5.14524e-05	Sspon.05G0006050-1A;novel.66456;Sspon.03G0009080-1A;Sspon.03G0009080-3C;Sspon.03G0009080-4D;Sspon.07G0002560-2D;Sspon.06G0014760-2C;Sspon.06G0014760-3D;novel.30863;Sspon.03G0030930-1B;Sspon.03G0005760-3T;Sspon.03G0005760-2T;Sspon.03G0030930-2D;novel.16358;novel.19063;novel.25771;Sspon.04G0024080-1B;Sspon.04G0007710-2D;novel.33146;Sspon.02G0012970-1A;Sspon.02G0012970-2B;novel.16245;Sspon.05G001199…
Pentose phosphate pathway	ko00030	57 out of 4226 1.34879318504496%	353 out of 43264 0.815920857988166%	0.000112598	Sspon.01G0012230-1A;Sspon.01G0012230-2B;Sspon.01G0012230-3C;Sspon.05G0013680-3C;novel.7919;Sspon.07G0011900-1A;novel.39525;novel.39526;novel.43395;novel.43396;novel.66956;Sspon.03G0006890-3P;Sspon.08G0014830-1A;novel.40873;Sspon.06G0007580-2B;Sspon.06G0007580-4D;Sspon.08G0008950-1A;Sspon.08G0010790-1A;Sspon.08G0008950-3C;Sspon.08G0008950-4D;novel.31013;Sspon.06G0003810-1A;Sspon.06G0003810-2B;nove…
Tryptophan metabolism	ko00380	93 out of 4226 2.20066256507336%	652 out of 43264 1.50702662721893%	0.000140522	Sspon.04G0007280-3C;Sspon.07G0019470-2B;Sspon.08G0010120-2B;novel.38824;novel.42844;novel.68407;Sspon.03G0014790-1A;Sspon.03G0014790-2B;Sspon.03G0014790-3C;Sspon.03G0018740-2C;novel.24555;novel.24558;novel.3373;novel.49137;Sspon.01G0025950-1A;Sspon.01G0047030-1B;Sspon.01G0025950-2B;Sspon.01G0047030-3D;Sspon.02G0038170-2D;novel.6892;novel.13588;novel.13589;novel.15912;novel.16680;novel.39562;novel…
beta-Alanine metabolism	ko00410	50 out of 4226 1.18315191670611%	303 out of 43264 0.700351331360947%	0.000167549	Sspon.04G0007280-3C;Sspon.07G0019470-2B;Sspon.08G0010120-2B;novel.38824;novel.42844;novel.68407;Sspon.02G0023160-2C;Sspon.04G0003970-1P;Sspon.04G0003970-2P;Sspon.06G0016830-1A;Sspon.06G0016830-1P;Sspon.06G0016830-3D;Sspon.07G0012160-1A;novel.54973;novel.58465;Sspon.02G0004710-1A;Sspon.05G0009020-1P;Sspon.05G0013460-1A;Sspon.05G0009020-2B;novel.29260;Sspon.02G0007510-1A;Sspon.02G0007510-3D;Sspon.0…
Glycerophospholipid metabolism	ko00564	113 out of 4226 2.6739233317558%	843 out of 43264 1.94850221893491%	0.000357584	Sspon.03G0026980-2C;Sspon.03G0026980-3D;novel.22715;novel.22716;Sspon.01G0015340-3D;novel.3687;Sspon.01G0044190-1B;Sspon.01G0012570-2B;Sspon.04G0035060-1D;Sspon.04G0035060-1P;Sspon.07G0020610-1A;Sspon.07G0020610-3D;novel.23208;novel.55682;Sspon.05G0020790-2B;Sspon.01G0053860-1C;Sspon.04G0020130-2C;Sspon.06G0027500-1B;Sspon.06G0027500-2C;Sspon.08G0012230-4D;novel.32438;Sspon.05G0026110-3D;novel.24…
Phenylpropanoid biosynthesis	ko00940	191 out of 4226 4.51964032181732%	1544 out of 43264 3.56878698224852%	0.000393907	Sspon.02G0015000-1A;Sspon.02G0038100-1B;Sspon.02G0049870-1C;Sspon.02G0049870-2D;Sspon.05G0014550-1A;Sspon.05G0014550-2B;Sspon.05G0002520-2C;Sspon.05G0014550-3C;Sspon.05G0014550-4D;novel.69152;novel.13566;novel.16414;novel.16415;novel.19094;Sspon.02G0012680-1A;Sspon.02G0001040-3C;Sspon.02G0012680-3C;Sspon.03G0021920-2B;Sspon.03G0038100-1C;Sspon.03G0004500-3C;Sspon.03G0025980-3P;Sspon.07G0012330-2P…
Arachidonic acid metabolism	ko00590	30 out of 4226 0.709891150023663%	164 out of 43264 0.379068047337278%	0.000572885	Sspon.04G0008650-3P;Sspon.01G0039510-1B;Sspon.05G0005600-1A;Sspon.05G0005600-2B;Sspon.05G0005600-3D;novel.7781;novel.43651;Sspon.01G0038870-1B;Sspon.05G0013630-2B;Sspon.03G0010830-1A;Sspon.02G0030100-1A;Sspon.02G0032430-1A;Sspon.02G0030100-3C;Sspon.02G0032430-4D;novel.8695;novel.17594;novel.17595;novel.17596;novel.20277;Sspon.01G0010960-3C;Sspon.03G0020510-2B;Sspon.03G0020510-3C;Sspon.05G0004260-…
Taurine and hypotaurine metabolism	ko00430	18 out of 4226 0.425934690014198%	80 out of 43264 0.18491124260355%	0.000596445	Sspon.07G0015110-2B;Sspon.07G0015110-3C;Sspon.07G0015110-4D;Sspon.06G0021350-1B;Sspon.06G0021350-2C;Sspon.06G0021350-3D;novel.40542;novel.44245;Sspon.03G0020510-2B;Sspon.03G0020510-3C;Sspon.05G0004260-1A;Sspon.05G0025460-1B;Sspon.05G0025460-2C;novel.22226;novel.36766;novel.37202;novel.37203;novel.43089
MAPK signaling pathway - plant	ko04016	211 out of 4226 4.99290108849976%	1744 out of 43264 4.0310650887574%	0.000653715	Sspon.02G0014800-1A;Sspon.03G0026200-1B;Sspon.03G0026200-2C;Sspon.05G0025540-2C;Sspon.05G0025540-3D;novel.9500;novel.12839;novel.15518;novel.15554;novel.15555;novel.15558;novel.57305;novel.64374;novel.66252;Sspon.01G0050630-1P;Sspon.01G0050630-2D;Sspon.08G0000830-1A;Sspon.08G0000830-2B;Sspon.08G0000830-3C;Sspon.08G0000830-1P;Sspon.08G0000830-4D;novel.33536;novel.34733;novel.57985;Sspon.01G0025900…
Galactose metabolism	ko00052	76 out of 4226 1.79839091339328%	537 out of 43264 1.24121671597633%	0.000676184	Sspon.03G0022770-1A;Sspon.03G0022770-3C;Sspon.03G0006720-3P;novel.70404;novel.25373;Sspon.03G0006890-3P;Sspon.08G0014830-1A;novel.40873;Sspon.02G0008310-1T;Sspon.02G0008310-3D;novel.15978;Sspon.03G0016860-1A;Sspon.03G0016860-2B;novel.67683;Sspon.05G0006310-1A;Sspon.05G0001850-2B;Sspon.05G0006310-2B;Sspon.06G0007260-1A;Sspon.06G0007260-3D;novel.69547;novel.9149;novel.42394;novel.44808;novel.55698;…
Isoquinoline alkaloid biosynthesis	ko00950	42 out of 4226 0.993847610033128%	259 out of 43264 0.598650147928994%	0.000760282	Sspon.02G0004710-1A;Sspon.05G0009020-1P;Sspon.05G0013460-1A;Sspon.05G0009020-2B;novel.29260;Sspon.05G0005170-2C;Sspon.06G0023250-1B;Sspon.06G0023250-2C;Sspon.06G0023250-3D;novel.68881;novel.49136;novel.27763;novel.42762;novel.45191;novel.47240;Sspon.03G0013940-1A;Sspon.05G0036480-1C;novel.21705;novel.50108;Sspon.02G0032120-1P;Sspon.03G0005540-3D;Sspon.06G0011670-1A;Sspon.06G0034490-1D;Sspon.06G00…
Linoleic acid metabolism	ko00591	30 out of 4226 0.709891150023663%	169 out of 43264 0.390625%	0.000952127	Sspon.05G0010510-1A;Sspon.05G0010510-2B;Sspon.05G0010510-3C;Sspon.06G0001670-2C;Sspon.06G0001670-3D;novel.32110;novel.44911;novel.46463;Sspon.01G0038870-1B;novel.30685;novel.36373;Sspon.02G0033320-1B;Sspon.02G0033320-2C;Sspon.03G0010780-1A;Sspon.03G0010790-1A;Sspon.03G0010880-1A;Sspon.03G0010780-2C;Sspon.03G0010880-3C;Sspon.01G0046850-1P;Sspon.01G0046850-1B;Sspon.01G0046850-2C;Sspon.01G0056620-1C…
Terpenoid backbone biosynthesis	ko00900	48 out of 4226 1.13582584003786%	311 out of 43264 0.718842455621302%	0.00102366	Sspon.02G0011420-2B;Sspon.03G0018420-1A;novel.28460;Sspon.03G0018740-2C;novel.24555;novel.24558;novel.3373;Sspon.01G0001090-3C;Sspon.02G0023070-1A;Sspon.02G0023070-2B;Sspon.04G0006270-1A;Sspon.07G0007940-2B;Sspon.04G0008730-3C;Sspon.07G0001290-1A;Sspon.07G0001290-2B;Sspon.07G0001290-3C;Sspon.07G0030070-1C;Sspon.04G0003530-1A;Sspon.02G0039900-1B;Sspon.02G0039900-2C;Sspon.02G0039900-3D;Sspon.08G002…
Pyruvate metabolism	ko00620	87 out of 4226 2.05868433506862%	642 out of 43264 1.48391272189349%	0.00114516	Sspon.03G0010310-1A;Sspon.04G0005820-1A;Sspon.04G0023380-1B;Sspon.08G0016730-1A;Sspon.08G0016740-1A;Sspon.08G0016990-1A;Sspon.08G0016990-2B;Sspon.08G0030560-1D;Sspon.08G0016990-3D;Sspon.01G0029050-2B;Sspon.02G0032270-1A;Sspon.06G0021590-1B;Sspon.06G0021590-2C;Sspon.04G0012960-2B;Sspon.03G0006680-1P;Sspon.03G0006680-1A;Sspon.03G0006750-2B;novel.25810;novel.68154;Sspon.06G0028910-1P;Sspon.02G002661…
Arginine and proline metabolism	ko00330	64 out of 4226 1.51443445338381%	449 out of 43264 1.03781434911243%	0.00142442	Sspon.04G0007280-3C;Sspon.07G0019470-2B;Sspon.08G0010120-2B;novel.38824;novel.42844;novel.68407;novel.35875;Sspon.07G0003260-1A;Sspon.07G0003260-3D;Sspon.01G0014000-1A;Sspon.01G0014000-2B;Sspon.01G0014000-3D;Sspon.01G0006460-1P;novel.2968;Sspon.01G0024190-1A;Sspon.01G0026110-1A;Sspon.01G0026110-2B;Sspon.01G0024190-1P;Sspon.01G0024190-3C;novel.8924;Sspon.01G0025950-1A;Sspon.01G0047030-1B;Sspon.01G…
Anthocyanin biosynthesis	ko00942	12 out of 4226 0.283956460009465%	47 out of 43264 0.108635355029586%	0.00149235	novel.44101;novel.12271;novel.13128;novel.16728;novel.25829;novel.25831;novel.32018;novel.51240;novel.58357;novel.62119;novel.64352;novel.68276
Zeatin biosynthesis	ko00908	43 out of 4226 1.01751064836725%	276 out of 43264 0.637943786982249%	0.00150087	Sspon.03G0026960-1B;Sspon.03G0030700-1B;Sspon.05G0019320-1A;Sspon.05G0019320-3C;Sspon.05G0019320-4D;novel.70582;novel.25725;novel.50577;novel.27736;Sspon.02G0021780-3P;Sspon.02G0040700-1B;Sspon.02G0021810-2B;Sspon.02G0021780-6P;Sspon.02G0021800-3D;Sspon.08G0017870-1B;Sspon.05G0005590-1T;Sspon.05G0005610-1P;novel.38779;novel.41230;novel.42792;Sspon.03G0022010-3C;Sspon.04G0012650-1A;Sspon.04G001265…
Plant hormone signal transduction	ko04075	281 out of 4226 6.64931377188831%	2440 out of 43264 5.63979289940828%	0.00186706	Sspon.01G0014130-1A;Sspon.01G0048780-2D;Sspon.01G0048780-1P;Sspon.02G0024360-1A;Sspon.02G0014600-4D;Sspon.02G0041840-3D;Sspon.06G0000610-1A;Sspon.07G0013700-1A;Sspon.07G0013700-2B;Sspon.07G0013700-4D;novel.33536;novel.34733;novel.57985;Sspon.02G0035650-1B;Sspon.03G0015860-3C;novel.69485;novel.69683;novel.8549;novel.15840;novel.15852;novel.17015;novel.17585;novel.17591;novel.17592;novel.19068;nove…
Glycine, serine and threonine metabolism	ko00260	74 out of 4226 1.75106483672504%	542 out of 43264 1.25277366863905%	0.00209125	Sspon.05G0002190-1P;Sspon.08G0004560-1A;novel.59783;novel.61086;novel.62504;novel.63537;novel.65315;Sspon.01G0028570-2P;Sspon.03G0027830-3D;Sspon.02G0004710-1A;Sspon.05G0009020-1P;Sspon.05G0013460-1A;Sspon.05G0009020-2B;novel.29260;Sspon.07G0018610-1A;Sspon.07G0027890-1B;Sspon.07G0018610-3D;novel.55324;novel.55626;novel.55628;novel.55629;novel.57436;novel.59157;Sspon.03G0038680-1C;Sspon.03G003868…
Fructose and mannose metabolism	ko00051	57 out of 4226 1.34879318504496%	404 out of 43264 0.933801775147929%	0.00312458	Sspon.03G0022770-1A;Sspon.03G0022770-3C;Sspon.03G0006720-3P;novel.70404;novel.25373;Sspon.01G0045090-1B;Sspon.03G0001350-2B;Sspon.08G0011020-4D;novel.27401;Sspon.03G0006890-3P;Sspon.08G0014830-1A;novel.40873;Sspon.06G0007580-2B;Sspon.06G0007580-4D;Sspon.08G0008950-1A;Sspon.08G0010790-1A;Sspon.08G0008950-3C;Sspon.08G0008950-4D;novel.31013;Sspon.05G0018310-1P;Sspon.05G0018310-3C;Sspon.05G0018310-2B…
Betalain biosynthesis	ko00965	24 out of 4226 0.56791292001893%	137 out of 43264 0.31666050295858%	0.00346838	Sspon.02G0032120-1P;Sspon.03G0005540-3D;Sspon.06G0011670-1A;Sspon.06G0034490-1D;Sspon.06G0030640-2D;novel.11246;novel.14028;novel.19562;novel.25753;novel.49300;novel.49301;novel.49307;novel.45461;novel.5557;novel.66891;Sspon.02G0029060-1A;Sspon.02G0029060-2D;Sspon.07G0017550-1A;Sspon.07G0020510-1A;Sspon.07G0020510-2B;Sspon.07G0020510-3D;novel.17940;novel.25361;novel.34967
Tropane, piperidine and pyridine alkaloid biosynthesis	ko00960	33 out of 4226 0.780880265026029%	211 out of 43264 0.487703402366864%	0.00464857	Sspon.02G0004710-1A;Sspon.05G0009020-1P;Sspon.05G0013460-1A;Sspon.05G0009020-2B;novel.29260;Sspon.03G0013940-1A;Sspon.05G0036480-1C;novel.21705;novel.50108;Sspon.01G0007830-1A;Sspon.06G0018020-1A;Sspon.06G0017930-1P;Sspon.06G0017930-2B;Sspon.06G0026610-1B;Sspon.06G0018030-2B;Sspon.06G0026730-1B;Sspon.06G0031660-1C;Sspon.06G0017940-3C;Sspon.06G0017950-2C;Sspon.06G0018060-2D;Sspon.06G0017930-3D;nov…
alpha-Linolenic acid metabolism	ko00592	52 out of 4226 1.23047799337435%	370 out of 43264 0.85521449704142%	0.00495843	Sspon.02G0036940-1B;novel.10555;novel.13310;novel.16150;Sspon.06G0016830-1A;Sspon.06G0016830-1P;Sspon.06G0016830-3D;Sspon.07G0012160-1A;novel.54973;novel.58465;Sspon.05G0010510-1A;Sspon.05G0010510-2B;Sspon.05G0010510-3C;Sspon.06G0001670-2C;Sspon.06G0001670-3D;novel.32110;novel.44911;novel.46463;Sspon.01G0038870-1B;Sspon.01G0036320-2D;Sspon.03G0014060-1A;Sspon.08G0029740-1D;novel.63131;novel.66662…
Circadian rhythm - plant	ko04712	79 out of 4226 1.86938002839565%	609 out of 43264 1.40763683431953%	0.00582519	Sspon.06G0014830-1P;novel.41247;novel.45294;novel.47287;novel.47288;Sspon.01G0049430-1B;Sspon.02G0025720-3D;Sspon.03G0011480-2C;novel.23336;novel.54673;novel.67512;novel.49057;novel.45062;Sspon.01G0049290-1B;Sspon.01G0049290-2C;Sspon.01G0049290-1P;novel.35360;Sspon.01G0008330-1A;novel.57709;Sspon.01G0014130-1A;Sspon.01G0048780-2D;Sspon.01G0048780-1P;Sspon.02G0024360-1A;Sspon.02G0014600-4D;Sspon.0…
Glycosphingolipid biosynthesis - globo and isoglobo series	ko00603	14 out of 4226 0.331282536677709%	72 out of 43264 0.166420118343195%	0.00916874	Sspon.03G0002310-1A;Sspon.03G0002310-2B;Sspon.03G0002310-3D;Sspon.01G0020190-1A;Sspon.01G0020210-1A;Sspon.01G0020190-2B;Sspon.01G0055390-1C;Sspon.01G0020190-3D;Sspon.01G0055390-2D;Sspon.02G0000970-1A;Sspon.02G0000970-2B;Sspon.02G0000970-3C;Sspon.02G0000970-1P;Sspon.07G0019900-2B
Glucosinolate biosynthesis	ko00966	16 out of 4226 0.378608613345954%	87 out of 43264 0.201090976331361%	0.00961867	Sspon.01G0036410-1P;Sspon.01G0036410-2C;Sspon.01G0057720-1D;novel.7397;novel.7867;novel.2861;novel.2865;novel.3111;novel.63382;Sspon.04G0019550-3D;novel.17934;novel.51645;novel.51646;novel.51941;novel.51942;novel.51943
Benzoxazinoid biosynthesis	ko00402	14 out of 4226 0.331282536677709%	75 out of 43264 0.173354289940828%	0.0130659	novel.9376;novel.9402;novel.49960;novel.9536;novel.16963;novel.2240;Sspon.03G0022400-1A;Sspon.03G0022400-2B;Sspon.03G0022400-3C;Sspon.03G0022400-4D;Sspon.08G0013760-1A;novel.20722;novel.39754;novel.45707
Limonene and pinene degradation	ko00903	9 out of 4226 0.212967345007099%	42 out of 43264 0.0970784023668639%	0.0183011	Sspon.04G0007280-3C;Sspon.07G0019470-2B;Sspon.08G0010120-2B;novel.38824;novel.42844;novel.68407;Sspon.01G0008350-2B;Sspon.01G0008350-4D;novel.41056
Phosphatidylinositol signaling system	ko04070	80 out of 4226 1.89304306672977%	650 out of 43264 1.50240384615385%	0.0189248	novel.1063;novel.30942;novel.32897;novel.34879;novel.3264;novel.59484;Sspon.01G0012570-2B;Sspon.04G0035060-1D;Sspon.04G0035060-1P;Sspon.07G0020610-1A;Sspon.07G0020610-3D;novel.23208;novel.55682;Sspon.01G0040170-1B;Sspon.01G0040170-3D;Sspon.04G0027190-1B;Sspon.02G0014980-1P;Sspon.06G0021720-2C;Sspon.08G0010440-1A;Sspon.08G0029550-1D;novel.69809;novel.7875;novel.13555;novel.16402;novel.19079;novel.…
Cutin, suberine and wax biosynthesis	ko00073	47 out of 4226 1.11216280170374%	354 out of 43264 0.81823224852071%	0.0192218	Sspon.02G0050330-1C;Sspon.02G0018800-1P;novel.10380;novel.31140;novel.34903;novel.41203;Sspon.06G0014410-3D;novel.23004;novel.49548;novel.180;novel.2531;Sspon.01G0043770-1B;Sspon.01G0059860-1D;Sspon.04G0017010-1A;Sspon.04G0008150-1P;Sspon.04G0017010-2B;Sspon.04G0017010-3C;Sspon.04G0017010-4D;novel.29929;Sspon.01G0002320-1P;Sspon.03G0040650-1C;Sspon.03G0040650-2D;novel.21141;novel.21142;novel.2576…
Tyrosine metabolism	ko00350	44 out of 4226 1.04117368670137%	331 out of 43264 0.765070266272189%	0.0224143	Sspon.04G0032090-2D;Sspon.01G0038180-1B;Sspon.01G0051180-2D;Sspon.02G0004710-1A;Sspon.05G0009020-1P;Sspon.05G0013460-1A;Sspon.05G0009020-2B;novel.29260;Sspon.05G0005170-2C;Sspon.06G0023250-1B;Sspon.06G0023250-2C;Sspon.06G0023250-3D;novel.68881;novel.49136;novel.27763;novel.42762;novel.45191;novel.47240;Sspon.08G0013010-2B;Sspon.03G0013940-1A;Sspon.05G0036480-1C;novel.21705;novel.50108;Sspon.02G00…
Fatty acid degradation	ko00071	54 out of 4226 1.27780407004259%	424 out of 43264 0.980029585798817%	0.0267445	Sspon.04G0032090-2D;Sspon.01G0038180-1B;Sspon.01G0051180-2D;Sspon.04G0007280-3C;Sspon.07G0019470-2B;Sspon.08G0010120-2B;novel.38824;novel.42844;novel.68407;Sspon.06G0016830-1A;Sspon.06G0016830-1P;Sspon.06G0016830-3D;Sspon.07G0012160-1A;novel.54973;novel.58465;Sspon.03G0018740-2C;novel.24555;novel.24558;novel.3373;Sspon.01G0008350-2B;Sspon.01G0008350-4D;novel.41056;Sspon.01G0032660-1A;Sspon.01G003…
Arginine biosynthesis	ko00220	31 out of 4226 0.733554188357785%	222 out of 43264 0.513128698224852%	0.0272282	Sspon.03G0007840-1A;Sspon.03G0007840-2C;Sspon.07G0015350-4D;Sspon.05G0006050-1A;novel.66456;Sspon.04G0030670-1C;Sspon.04G0030670-2D;Sspon.04G0030670-1P;Sspon.07G0034730-1C;Sspon.07G0034730-2D;novel.41459;novel.57519;Sspon.01G0007280-2C;Sspon.01G0017210-1A;Sspon.01G0042790-1B;Sspon.01G0017200-3C;Sspon.01G0042790-2C;Sspon.01G0017210-1T;Sspon.01G0059530-1D;Sspon.02G0003400-2B;novel.8393;novel.1356;S…
Caffeine metabolism	ko00232	7 out of 4226 0.165641268338855%	31 out of 43264 0.0716531065088757%	0.027238	Sspon.01G0013030-1A;Sspon.01G0040680-1B;Sspon.03G0039740-1C;Sspon.03G0039740-2D;novel.27518;novel.30685;novel.36373
Flavonoid biosynthesis	ko00941	72 out of 4226 1.70373876005679%	596 out of 43264 1.37758875739645%	0.0354178	Sspon.03G0003790-2B;Sspon.08G0013970-2B;Sspon.08G0013970-3D;Sspon.06G0014830-1P;novel.41247;novel.45294;novel.47287;novel.47288;Sspon.01G0009050-3D;Sspon.05G0031000-1P;Sspon.05G0031000-2D;Sspon.08G0003980-3C;novel.40495;novel.42624;Sspon.04G0022970-1B;Sspon.04G0022970-2C;Sspon.04G0022970-1P;Sspon.01G0001310-1P;Sspon.01G0001310-2P;Sspon.06G0031240-2D;Sspon.01G0013510-2D;Sspon.07G0014350-2B;Sspon.0…
2-Oxocarboxylic acid metabolism	ko01210	52 out of 4226 1.23047799337435%	415 out of 43264 0.959227071005917%	0.0377734	Sspon.03G0010040-1A;Sspon.03G0010040-2B;Sspon.03G0010040-3C;Sspon.03G0010040-4D;novel.11696;novel.64986;Sspon.03G0010130-4D;Sspon.01G0028570-2P;Sspon.03G0027830-3D;Sspon.03G0007840-1A;Sspon.03G0007840-2C;Sspon.07G0015350-4D;Sspon.01G0007280-2C;Sspon.01G0017210-1A;Sspon.01G0042790-1B;Sspon.01G0017200-3C;Sspon.01G0042790-2C;Sspon.01G0017210-1T;Sspon.01G0059530-1D;Sspon.02G0003400-2B;novel.8393;nove…
Diterpenoid biosynthesis	ko00904	28 out of 4226 0.662565073355419%	203 out of 43264 0.469212278106509%	0.0394098	Sspon.05G0002480-1A;Sspon.08G0024270-2D;Sspon.06G0006360-1A;novel.48787;novel.46856;novel.64111;Sspon.03G0023810-3C;Sspon.07G0011020-2B;Sspon.07G0001560-4D;Sspon.07G0011020-3D;novel.23307;novel.27814;novel.28841;novel.42925;novel.56620;Sspon.01G0033520-1P;Sspon.01G0033520-2D;Sspon.03G0001880-1A;Sspon.03G0001880-3D;novel.9738;novel.25332;Sspon.01G0040380-1B;Sspon.01G0040380-2C;Sspon.01G0040380-3D;…
Isoflavonoid biosynthesis	ko00943	13 out of 4226 0.307619498343587%	79 out of 43264 0.182599852071006%	0.0420865	novel.18930;novel.31656;novel.66377;novel.11403;novel.16916;novel.19705;novel.14066;Sspon.08G0003220-1A;Sspon.08G0003220-3D;novel.45506;novel.51247;novel.61451;novel.64978
Glutathione metabolism	ko00480	85 out of 4226 2.01135825840038%	724 out of 43264 1.67344674556213%	0.0436622	Sspon.03G0010040-1A;Sspon.03G0010040-2B;Sspon.03G0010040-3C;Sspon.03G0010040-4D;novel.11696;novel.64986;Sspon.01G0012230-1A;Sspon.01G0012230-2B;Sspon.01G0012230-3C;Sspon.05G0013680-3C;novel.7919;Sspon.04G0000920-1A;Sspon.04G0021790-1B;Sspon.04G0021790-1P;Sspon.04G0021790-3D;Sspon.01G0039510-1B;Sspon.05G0005600-1A;Sspon.05G0005600-2B;Sspon.05G0005600-3D;novel.7781;novel.43651;Sspon.05G0023420-2C;n…
