# Supplementary material for: Integrated Analysis of Transcriptome and Metabolome Reveals the Regulation of Chitooligosaccharide on Drought Tolerance in Sugarcane (Saccharum spp. Hybrid) under Drought Stress
Source: Int J Mol Sci. 2022 Aug 27;23(17):9737. doi: 10.3390/ijms23179737 (PMC9456405; doi:10.3390/ijms23179737)
Supplement: Supplementary file 1 [file ijms-23-09737-s001.zip › Table S5.xlsx]

## Sheet: Sheet1
Table S5. Significantly enriched KEGG pathways for DEGs in T_DS/COS.
KEGG_pathway	ko_id	Cluter_frequency	Genome_frequency	P-value	GeneID
Photosynthesis - antenna proteins	ko00196	25 out of 958 2.60960334029228%	68 out of 43264 0.157174556213018%	0	novel.32205;Sspon.02G0004520-1A;Sspon.02G0004520-2B;Sspon.02G0004520-3C;Sspon.02G0004520-4D;Sspon.06G0005960-2C;Sspon.03G0032740-1B;Sspon.03G0032740-2C;Sspon.03G0032740-3D;Sspon.07G0002040-1A;Sspon.07G0002040-3C;Sspon.07G0002040-4D;Sspon.01G0022760-1A;Sspon.01G0022760-3C;Sspon.01G0022760-4D;novel.8815;novel.10235;Sspon.05G0016910-1A;Sspon.05G0016910-2B;Sspon.05G0016910-3C;Sspon.05G0016910-4D;Sspo…
Photosynthesis	ko00195	29 out of 958 3.02713987473904%	256 out of 43264 0.591715976331361%	1.69564e-12	Sspon.01G0031930-1P;Sspon.01G0024600-2C;Sspon.06G0013400-1T;Sspon.02G0019880-2B;Sspon.02G0019880-4D;Sspon.01G0029400-1A;Sspon.01G0029400-2B;Sspon.07G0002330-1P;Sspon.02G0024170-2B;Sspon.02G0024170-4D;Sspon.07G0019870-1A;Sspon.07G0019870-1P;Sspon.07G0019870-3C;novel.53886;Sspon.08G0003020-3C;Sspon.02G0042610-1B;Sspon.02G0042610-2C;Sspon.02G0006040-1A;Sspon.02G0006040-2B;Sspon.02G0006040-3C;Sspon.0…
Starch and sucrose metabolism	ko00500	68 out of 958 7.09812108559499%	1435 out of 43264 3.31684541420118%	4.92917e-09	Sspon.01G0049600-1B;Sspon.01G0049600-1P;novel.9229;novel.4964;Sspon.04G0003570-1A;novel.21152;Sspon.01G0014100-1A;Sspon.01G0045090-1B;novel.58758;novel.59615;Sspon.02G0015800-1A;Sspon.02G0015800-2B;Sspon.02G0015800-3C;Sspon.02G0015800-4D;Sspon.04G0006870-2C;novel.31180;novel.44693;novel.50750;Sspon.01G0032510-1A;novel.36986;novel.38866;novel.40715;novel.42874;novel.47414;novel.60401;novel.65722;S…
Biosynthesis of secondary metabolites	ko01110	302 out of 958 31.5240083507307%	10194 out of 43264 23.5623150887574%	7.96767e-09	Sspon.04G0024440-2C;Sspon.03G0010040-4D;Sspon.04G0008880-4D;Sspon.02G0015000-1A;Sspon.02G0038100-1B;Sspon.02G0049870-1C;novel.13566;novel.19094;Sspon.01G0038180-1B;Sspon.01G0051180-2D;novel.36967;novel.42844;Sspon.01G0028570-2P;Sspon.03G0007840-2C;novel.39325;Sspon.05G0000740-1A;Sspon.06G0009160-1P;Sspon.06G0016830-1A;Sspon.06G0016830-3D;Sspon.02G0004710-1A;novel.12964;Sspon.06G0009750-1A;Sspon.0…
Protein processing in endoplasmic reticulum	ko04141	64 out of 958 6.68058455114823%	1574 out of 43264 3.63812869822485%	2.89838e-06	novel.28222;novel.59379;Sspon.01G0052010-1C;Sspon.01G0024380-3C;Sspon.01G0024380-4D;Sspon.05G0027810-2C;novel.33246;Sspon.01G0047800-1B;Sspon.01G0047800-2D;novel.2262;novel.4773;novel.15924;novel.15056;novel.56815;novel.58174;Sspon.08G0016930-3D;novel.33798;Sspon.02G0013570-1A;novel.23238;novel.16361;novel.47907;novel.69018;Sspon.01G0006550-1A;Sspon.01G0007880-2B;Sspon.01G0038620-1P;Sspon.01G0038…
Porphyrin and chlorophyll metabolism	ko00860	20 out of 958 2.08768267223382%	337 out of 43264 0.778938609467456%	7.58688e-05	Sspon.05G0000740-1A;Sspon.06G0009160-1P;novel.36336;Sspon.03G0016540-1A;Sspon.06G0004350-1A;Sspon.06G0004350-2B;Sspon.06G0004350-3C;Sspon.06G0004350-1P;Sspon.04G0022050-2C;Sspon.01G0042570-1B;Sspon.01G0042570-2C;novel.6373;Sspon.01G0024450-3D;Sspon.03G0037420-1B;Sspon.03G0037420-2C;Sspon.03G0037420-1T;novel.1832;Sspon.02G0009380-1A;Sspon.02G0009380-2B;Sspon.02G0009380-4D
beta-Alanine metabolism	ko00410	18 out of 958 1.87891440501044%	303 out of 43264 0.700351331360947%	0.000167918	novel.36967;novel.42844;Sspon.02G0023160-2C;Sspon.06G0016830-1A;Sspon.06G0016830-3D;Sspon.02G0004710-1A;novel.12964;novel.41056;novel.8142;Sspon.01G0005170-1A;Sspon.01G0005170-2B;Sspon.02G0013900-1A;Sspon.02G0049510-1C;novel.51822;novel.57302;Sspon.05G0002950-1A;Sspon.05G0002950-3C;novel.42566
Tyrosine metabolism	ko00350	18 out of 958 1.87891440501044%	331 out of 43264 0.765070266272189%	0.000486212	Sspon.01G0038180-1B;Sspon.01G0051180-2D;Sspon.02G0004710-1A;novel.12964;Sspon.06G0009750-1A;Sspon.06G0023250-1B;Sspon.06G0023250-2C;Sspon.06G0009750-3C;Sspon.06G0023250-3D;novel.51032;Sspon.06G0011670-1A;novel.49300;novel.49301;novel.45461;Sspon.03G0031040-1B;Sspon.05G0016040-1P;Sspon.05G0034560-1C;novel.37863
Metabolic pathways	ko01100	443 out of 958 46.2421711899791%	17922 out of 43264 41.4247411242604%	0.00128355	Sspon.04G0024440-2C;Sspon.03G0010040-4D;Sspon.04G0008880-4D;Sspon.02G0015000-1A;Sspon.02G0038100-1B;Sspon.02G0049870-1C;novel.13566;novel.19094;Sspon.01G0038180-1B;Sspon.01G0051180-2D;novel.36967;novel.42844;Sspon.01G0028570-2P;Sspon.02G0023160-2C;Sspon.03G0007840-2C;novel.39325;Sspon.05G0000740-1A;Sspon.06G0009160-1P;Sspon.06G0016830-1A;Sspon.06G0016830-3D;novel.58680;Sspon.02G0004710-1A;novel.1…
Nitrogen metabolism	ko00910	12 out of 958 1.25260960334029%	193 out of 43264 0.446098372781065%	0.00132746	Sspon.04G0002730-1A;Sspon.04G0002730-2C;novel.30861;novel.30863;Sspon.03G0032120-1B;Sspon.03G0032120-3D;novel.26085;novel.69340;Sspon.03G0018550-1A;Sspon.06G0004940-1A;Sspon.06G0004940-2B;Sspon.06G0004940-3C
Ascorbate and aldarate metabolism	ko00053	21 out of 958 2.19206680584551%	465 out of 43264 1.07479659763314%	0.00185621	novel.36967;novel.42844;Sspon.05G0014310-1A;Sspon.04G0010390-3P;Sspon.05G0014310-2B;Sspon.05G0014310-3C;Sspon.05G0014310-4D;novel.51360;Sspon.08G0007290-1A;novel.31068;novel.51384;Sspon.02G0013900-1A;Sspon.02G0049510-1C;novel.51822;novel.57302;Sspon.07G0020070-1A;Sspon.07G0020070-2B;Sspon.07G0020070-3C;Sspon.07G0020070-4D;novel.22916;novel.47322
Isoquinoline alkaloid biosynthesis	ko00950	14 out of 958 1.46137787056367%	259 out of 43264 0.598650147928994%	0.0020817	Sspon.02G0004710-1A;novel.12964;Sspon.06G0009750-1A;Sspon.06G0023250-1B;Sspon.06G0023250-2C;Sspon.06G0009750-3C;Sspon.06G0023250-3D;novel.51032;Sspon.06G0011670-1A;novel.49300;novel.49301;novel.45461;Sspon.03G0031040-1B;novel.70106
Cyanoamino acid metabolism	ko00460	20 out of 958 2.08768267223382%	481 out of 43264 1.11177884615385%	0.0058457	novel.2023;Sspon.01G0040560-2C;Sspon.02G0017980-3C;Sspon.07G0009470-4D;novel.7961;novel.56367;novel.67982;Sspon.05G0007160-2B;Sspon.05G0007160-3C;Sspon.05G0007150-2D;novel.40765;Sspon.06G0017450-1A;novel.51646;novel.51942;Sspon.08G0020330-1B;Sspon.08G0007140-2B;novel.19643;Sspon.05G0002190-2D;novel.37203;novel.21706
MAPK signaling pathway - plant	ko04016	55 out of 958 5.74112734864301%	1744 out of 43264 4.0310650887574%	0.00593756	Sspon.03G0026200-1B;novel.10108;novel.12839;novel.15555;novel.15558;novel.19058;novel.57305;Sspon.08G0000830-3C;novel.34733;novel.6896;Sspon.01G0015170-1A;Sspon.01G0028080-1A;Sspon.01G0015170-2B;Sspon.01G0028080-3C;Sspon.01G0028080-4D;Sspon.03G0012790-1A;Sspon.03G0012790-2B;novel.23450;Sspon.07G0010240-1P;Sspon.07G0010240-2B;Sspon.07G0010240-3C;Sspon.07G0010240-4D;novel.10773;novel.16350;Sspon.04…
alpha-Linolenic acid metabolism	ko00592	16 out of 958 1.67014613778706%	370 out of 43264 0.85521449704142%	0.00904325	Sspon.06G0016830-1A;Sspon.06G0016830-3D;Sspon.08G0011550-2P;Sspon.08G0011550-2T;novel.63131;novel.64719;novel.5968;novel.7011;novel.1683;Sspon.01G0001960-4D;Sspon.04G0020690-2B;novel.36350;Sspon.04G0007040-2C;Sspon.05G0016040-1P;Sspon.05G0034560-1C;novel.37863
Arginine and proline metabolism	ko00330	18 out of 958 1.87891440501044%	449 out of 43264 1.03781434911243%	0.0121821	novel.36967;novel.42844;Sspon.01G0026110-2B;novel.8924;Sspon.08G0016340-1A;Sspon.08G0016340-3D;Sspon.03G0002750-1A;Sspon.03G0002750-3D;Sspon.01G0005170-1A;Sspon.01G0005170-2B;Sspon.02G0013900-1A;Sspon.02G0049510-1C;novel.51822;novel.57302;Sspon.03G0031040-1B;Sspon.05G0002950-1A;Sspon.05G0002950-3C;novel.42566
Linoleic acid metabolism	ko00591	9 out of 958 0.939457202505219%	169 out of 43264 0.390625%	0.0133969	Sspon.01G0046850-1B;Sspon.01G0056620-1C;Sspon.03G0001370-1A;Sspon.03G0001400-1A;Sspon.03G0001400-2B;novel.9048;novel.20916;novel.25297;novel.27407
Biosynthesis of amino acids	ko01230	48 out of 958 5.01043841336117%	1575 out of 43264 3.6404400887574%	0.0171037	Sspon.03G0010040-4D;Sspon.01G0028570-2P;Sspon.03G0007840-2C;Sspon.01G0047090-3D;novel.2023;Sspon.04G0030670-1C;Sspon.04G0030670-1P;Sspon.07G0034730-1C;novel.41459;Sspon.07G0011900-1A;novel.43395;novel.43396;novel.23420;Sspon.03G0015040-1A;Sspon.03G0015040-3C;novel.24145;novel.24146;novel.8393;novel.7867;novel.35015;Sspon.05G0016160-2B;novel.28104;Sspon.03G0029090-2D;Sspon.01G0032840-2D;Sspon.08G0…
Plant-pathogen interaction	ko04626	88 out of 958 9.18580375782881%	3186 out of 43264 7.36409023668639%	0.0193493	novel.10367;novel.15903;Sspon.03G0026200-1B;novel.10108;novel.12839;novel.15555;novel.15558;novel.19058;novel.57305;Sspon.01G0024380-3C;Sspon.01G0024380-4D;Sspon.05G0027810-2C;novel.33246;novel.46432;novel.60603;Sspon.04G0019450-1A;Sspon.04G0019450-2D;Sspon.05G0004600-1A;Sspon.07G0001090-2B;Sspon.07G0001090-3D;novel.30558;novel.68039;novel.34733;novel.6896;Sspon.07G0010240-1P;Sspon.07G0010240-2B;…
Histidine metabolism	ko00340	9 out of 958 0.939457202505219%	182 out of 43264 0.420673076923077%	0.0206794	novel.36967;novel.42844;Sspon.07G0008350-1A;Sspon.02G0013900-1A;Sspon.02G0049510-1C;novel.51822;novel.57302;novel.1410;novel.52476
Valine, leucine and isoleucine degradation	ko00280	16 out of 958 1.67014613778706%	424 out of 43264 0.980029585798817%	0.0284093	novel.36967;novel.42844;Sspon.02G0023160-2C;novel.58680;novel.7867;Sspon.01G0001090-3C;novel.41056;novel.8142;novel.33088;Sspon.03G0015310-1A;Sspon.03G0015310-3C;Sspon.06G0011700-3C;Sspon.02G0013900-1A;Sspon.02G0049510-1C;novel.51822;novel.57302
Monoterpenoid biosynthesis	ko00902	10 out of 958 1.04384133611691%	237 out of 43264 0.547799556213018%	0.0394688	Sspon.04G0020000-1A;Sspon.04G0020000-2B;Sspon.04G0020000-3D;novel.30598;novel.32417;novel.34367;novel.36274;novel.36277;novel.35296;novel.4974
Phenylalanine, tyrosine and tryptophan biosynthesis	ko00400	11 out of 958 1.1482254697286%	277 out of 43264 0.640255177514793%	0.0459019	Sspon.03G0029090-2D;Sspon.01G0011400-1A;Sspon.01G0039980-1B;Sspon.01G0039980-2C;Sspon.01G0039980-2P;Sspon.01G0039980-1P;Sspon.01G0039980-3P;novel.10091;Sspon.01G0040850-1P;novel.913;Sspon.03G0031040-1B
Phenylalanine metabolism	ko00360	13 out of 958 1.35699373695198%	360 out of 43264 0.832100591715976%	0.0495167	Sspon.02G0004710-1A;novel.12964;Sspon.06G0011670-1A;novel.49300;novel.49301;novel.45461;novel.41056;Sspon.04G0008040-9P;Sspon.04G0008040-5P;Sspon.04G0008040-7P;Sspon.04G0008040-10P;novel.31257;Sspon.03G0031040-1B
