# Supplementary material for: Integrated Analysis of Transcriptome and Metabolome Reveals the Regulation of Chitooligosaccharide on Drought Tolerance in Sugarcane (Saccharum spp. Hybrid) under Drought Stress
Source: Int J Mol Sci. 2022 Aug 27;23(17):9737. doi: 10.3390/ijms23179737 (PMC9456405; doi:10.3390/ijms23179737)
Supplement: Supplementary file 1 [file ijms-23-09737-s001.zip › Table S6.xlsx]

## Sheet: Sheet1
Table S6. Classification of SDMs.
Group	Regulation	Amino acids and derivatives	Phenolic acids	Nucleotides and derivatives	Flavonoids	Lignans and Coumarins	Others	Alkaloids	Terpenoids	Organic acids	Lipids	Total
M_CG/DS	Up	52	15	19	6	3	33	35	2	13	38	216
	Down	3	7	8	11	2	5	3	1	12	1	53
M_DS/COS	Up	2	7	5	4	1	1	2	0	6	5	33
	Down	11	8	9	8	1	11	16	0	11	15	90
