# Supplementary material for: Integrated Analysis of Transcriptome and Metabolome Reveals the Regulation of Chitooligosaccharide on Drought Tolerance in Sugarcane (Saccharum spp. Hybrid) under Drought Stress
Source: Int J Mol Sci. 2022 Aug 27;23(17):9737. doi: 10.3390/ijms23179737 (PMC9456405; doi:10.3390/ijms23179737)
Supplement: Supplementary file 1 [file ijms-23-09737-s001.zip › Table S7.xlsx]

## Sheet: Sheet1
Table S7. Up- and down- regulated SDMs of lipids, others, amino acids and derivatives and alkaloids in CG/DS.
No.	SDM ID	SDMs	Log2FC	Regulation	Classification
1	pmd0143	LysoPC 20:0	14.1245	up	Lipids
2	Lmbn004685	5S,8R-DiHODE; (5S,8R,9Z,12Z)-5,8-Dihydroxyoctadeca-9,12-dienoate	12.8473	up	Lipids
3	pmd0142	LysoPC 20:0(2n isomer)	12.8293	up	Lipids
4	Hmbn005456	1-O-Caffeoyl-3-O-p-coumaroylglycerol	10.794	up	Lipids
5	pmn001689	9-Hydroxy-12-oxo-15(Z)-octadecenoic acid	2.80749	up	Lipids
6	Lmbn004240	9,10-Dihydroxy-12,13-epoxyoctadecanoic acid	1.95867	up	Lipids
7	mws0361	Palmitoleic Acid	1.72824	up	Lipids
8	Lmcn009122	(7Z)-Hexadecenoic acid	1.61534	up	Lipids
9	pmn001610	Eicosadienoic acid	1.54661	up	Lipids
10	mws0383	10-Heptadecenoic Acid	1.46551	up	Lipids
11	pmb2406	LysoPC 17:0	1.43629	up	Lipids
12	pmd0160	LysoPE 16:0(2n isomer)	1.40001	up	Lipids
13	MWS2430	13-methylmyristic acid	1.36856	up	Lipids
14	Rfmb087	9-Hydroxy-13-oxo-10-octadecenoic Acid	1.35745	up	Lipids
15	mws0751	Tridecanoic Acid	1.35238	up	Lipids
16	Zmyn004449	9-Hydroxy-12-oxo-10(E),15(Z)-octadecadienoic acid	1.3508	up	Lipids
17	mws0359	Pentadecanoic Acid	1.34382	up	Lipids
18	pmd0130	LysoPC 14:0	1.33766	up	Lipids
19	pmb2643	Myristoleic acid	1.32517	up	Lipids
20	pmb0864	LysoPE 14:0	1.30681	up	Lipids
21	pmb2786	9-Hydroxy-10,12,15-octadecatrienoic acid	1.28992	up	Lipids
22	Hmqp006235	LysoPC 18:4	1.26525	up	Lipids
23	Lmhp008273	LysoPE 15:1(2n isomer)	1.2347	up	Lipids
24	mws2623	11-Octadecanoic acid(Vaccenic acid)	1.1762	up	Lipids
25	Lmhp008744	1-α-Linolenoyl-glycerol-2,3-di-O-glucoside*	1.16091	up	Lipids
26	pmb2260	LysoPC 15:1	1.15668	up	Lipids
27	pmb2787	9-Oxo-10E,12Z-octadecadienoic acid	1.14866	up	Lipids
28	Zmzn003953	13(s)-hydroperoxy-(9z,11e,15z)-octadecatrienoic acid	1.13944	up	Lipids
29	Lmhp010515	LysoPC 17:0(2n isomer)	1.13912	up	Lipids
30	Lmyn012331	Petroselinic acid	1.12395	up	Lipids
31	Lmhp008589	LysoPE 18:3(2n isomer)	1.11045	up	Lipids
32	mws0119	Myristic Acid	1.11023	up	Lipids
33	Zmyn004732	2R-hydroxy-9Z,12Z,15Z-octadecatrienoic acid	1.0714	up	Lipids
34	pmb0854	LysoPC 18:3	1.05434	up	Lipids
35	Lmhp010334	2-Linoleoylglycerol-1-O-glucoside*	1.04981	up	Lipids
36	Hmqp005455	15(R)-Hydroxylinoleic Acid	1.0487	up	Lipids
37	pmb0865	LysoPC 18:3(2n isomer)	1.04276	up	Lipids
38	Lmbn005662	9(10)-EpOME;(9R,10S)-(12Z)-9,10-Epoxyoctadecenoic acid	1.04052	up	Lipids
39	MWS1900	Undecanedioic acid	1.03963	up	Lipids
40	Lmhp008801	LysoPE 18:3	1.02724	up	Lipids
41	Lmcn009539	E,E,Z-1,3,12-Nonadecatriene-5,14-diol	1.01757	up	Lipids
42	Smcp000882	N-benzoyl-2-aminoethyl-β-D-glucopyranoside	14.7166	up	Others
43	pme0500	D-Melezitose	13.4021	up	Others
44	Hmyp003337	Tabaisocoumarin D	5.91802	up	Others
45	Lmmn000214	Solatriose	3.97073	up	Others
46	pmb2653	DMelezitose O-rhamnoside	3.57369	up	Others
47	pme1261	D-Panthenol	2.81876	up	Others
48	mws1589	D-Panose	2.48103	up	Others
49	pme2125	Raffinose	2.40833	up	Others
50	Zmgn000173	D-Ribose	2.20736	up	Others
51	pme1021	D-Glucono-1,5-lactone	2.01846	up	Others
52	pmn001399	2,4,6,4'-Tetrahydroxy-stilbene-2-O-glucoside*	1.98752	up	Others
53	pmn001394	2,3,5,4'-Tetrahydroxystilbene-2-O-glucoside*	1.97272	up	Others
54	Zmhn001746	Piceatannol-3'-O-glucoside	1.96508	up	Others
55	MWS0559	1,6-anhydro-β-D-glucose	1.94793	up	Others
56	MWSmce576	L-Glucose	1.94722	up	Others
57	Hmln000297	Inositol	1.91834	up	Others
58	Zmhn101746	Tetrahydroxy-stilbene-O-glucoside	1.89176	up	Others
59	mws4170	D-Glucose	1.77493	up	Others
60	mws1164	D-Fructose	1.74448	up	Others
61	pmf0139	D-Galactose	1.68677	up	Others
62	pmf0138	D-Mannose	1.56083	up	Others
63	mws1499	D-Arabinose	1.53787	up	Others
64	Hmcn000773	6'-O-Glucosylaucubin	1.49213	up	Others
65	mws0213	Ribitol	1.46188	up	Others
66	pmf0348	2,6-Dimethyl-7-octene-2,3,6-triol	1.45274	up	Others
67	MWSmce682	DL-Xylose	1.43975	up	Others
68	mws0438	L-Arabitol	1.37841	up	Others
69	MWSmce674	Phylloquinone (Vitamin K1)	1.3264	up	Others
70	pme0513	Xylitol	1.31321	up	Others
71	mws0437	D-Arabitol	1.23009	up	Others
72	MWSslk235	Allitol	1.19614	up	Others
73	mws0214	D-Sorbitol	1.07191	up	Others
74	mws0133	Nicotinamide	1.0001	up	Others
75	Cmyp003257	Icariside B1	-1.04432	down	Others
76	Zmzn000078	Dihydroxyacetone phosphate	-1.06084	down	Others
77	Lmbn000198	3-Dehydro-L-Threonic Acid	-1.22903	down	Others
78	pma1751	N-(beta-D-Glucosyl)nicotinate	-1.4314	down	Others
79	Zmdp000376	4-Guanidinobutanal	-1.66178	down	Others
80	pmb0962	L-Lysine-Butanoic Acid	15.7702	up	Amino acids and derivatives
81	Lmrj002793	Cyclo(Phe-Glu)	15.6391	up	Amino acids and derivatives
82	mws0221	L-Cystine	13.9068	up	Amino acids and derivatives
83	Zmgn002106	N-Acetyl-L-phenylalanine	13.3602	up	Amino acids and derivatives
84	mws0124	N-(3-Indolylacetyl)-L-alanine	12.0882	up	Amino acids and derivatives
85	pme0128	L-Alanyl-L-Alanine	10.8913	up	Amino acids and derivatives
86	pme0006	L-Proline	4.7859	up	Amino acids and derivatives
87	pme0021	L-Phenylalanine	3.79971	up	Amino acids and derivatives
88	Zmdp002216	L-γ-Glutamyl-L-leucine	3.41761	up	Amino acids and derivatives
89	mws0216	Trans-4-Hydroxy-L-proline	3.35394	up	Amino acids and derivatives
90	mws0254	L-Histidine	3.34209	up	Amino acids and derivatives
91	mws0256	L-Valine	3.22053	up	Amino acids and derivatives
92	Zmdp001647	γ-Glutamyl-L-valine	3.218	up	Amino acids and derivatives
93	Zmjp000182	N-Monomethyl-L-arginine	3.05895	up	Amino acids and derivatives
94	pmb0464	L-Aspartic acid-O-diglucoside	3.0496	up	Amino acids and derivatives
95	mws0227	L-Leucine	2.926	up	Amino acids and derivatives
96	pme3388	Homoarginine	2.88782	up	Amino acids and derivatives
97	Zmdp001857	γ-Glutamyltyrosine	2.88674	up	Amino acids and derivatives
98	Lmhp001732	L-Prolyl-L-Phenylalanine	2.82414	up	Amino acids and derivatives
99	Zmdp000292	Arginine methyl ester	2.61611	up	Amino acids and derivatives
100	pme1210	L-Methionine	2.5796	up	Amino acids and derivatives
101	mws0230	L-Threonine	2.51085	up	Amino acids and derivatives
102	pme1712	L-Saccharopine	2.25575	up	Amino acids and derivatives
103	mws0250	L-Tyrosine	2.15396	up	Amino acids and derivatives
104	NK10251888	NG,NG-Dimethyl-L-arginine	2.13155	up	Amino acids and derivatives
105	Zmzn000113	L-threo-3-Methylaspartate	2.09888	up	Amino acids and derivatives
106	mws1587	L-Norleucine	2.06727	up	Amino acids and derivatives
107	Zmdp000972	S-Methyl-L-cysteine	1.98291	up	Amino acids and derivatives
108	mws0260	L-Arginine	1.97488	up	Amino acids and derivatives
109	pme0253	N-Acetyl-L-leucine	1.97158	up	Amino acids and derivatives
110	Lmhp002031	L-Leucyl-L-Leucine	1.96754	up	Amino acids and derivatives
111	pme2527	L-Ornithine	1.89249	up	Amino acids and derivatives
112	mws0636	L-Phenylalanyl-L-phenylalanine	1.88631	up	Amino acids and derivatives
113	MWS4296	Glycylphenylalanine	1.87555	up	Amino acids and derivatives
114	Lmhp002001	L-Valyl-L-Phenylalanine	1.85566	up	Amino acids and derivatives
115	mws0258	L-Isoleucine	1.83328	up	Amino acids and derivatives
116	mws0282	L-Tryptophan	1.80992	up	Amino acids and derivatives
117	Zmzp000145	Trimethyllysine	1.79589	up	Amino acids and derivatives
118	pme0026	L-Lysine	1.78152	up	Amino acids and derivatives
119	pme0193	L-Glutamine	1.76743	up	Amino acids and derivatives
120	pme0170	N-Acetyl-L-Arginine	1.74176	up	Amino acids and derivatives
121	pme2735	S-Adenosyl-L-methionine	1.73803	up	Amino acids and derivatives
122	Lmhp001670	L-Valyl-L-Leucine	1.54851	up	Amino acids and derivatives
123	MWSmce608	4-Hydoxy-L-Isoleucine	1.50532	up	Amino acids and derivatives
124	pme3033	N,N-Dimethylglycine	1.37655	up	Amino acids and derivatives
125	pme0008	L-Citrulline	1.37609	up	Amino acids and derivatives
126	MWSmce461	L-Azetidine-2-carboxylic acid	1.271	up	Amino acids and derivatives
127	Lmbp000123	L-Homomethionine	1.24246	up	Amino acids and derivatives
128	Lmrj002087	L-Isoleucyl-L-Aspartate	1.23115	up	Amino acids and derivatives
129	MWS4471	N-Alpha-Acetyl-L-Asparagine	1.22855	up	Amino acids and derivatives
130	pme0014	L-Glutamic acid	1.20941	up	Amino acids and derivatives
131	pme2074	Jasmonoyl-L-Isoleucine	1.02531	up	Amino acids and derivatives
132	mws0520	N-Acetyl-L-tyrosine	-1.22467	down	Amino acids and derivatives
133	ML10181668	Cycloleucine	-1.5434	down	Amino acids and derivatives
134	pmf0512	Oxamic acid	-3.05618	down	Amino acids and derivatives
135	mws0005	Tryptamine	24.2732	up	Alkaloids
136	pmb0774	N-Hydroxytryptamine*	21.2563	up	Alkaloids
137	pmb0770	N-Feruloylserotonin	20.1782	up	Alkaloids
138	MWStz294	N-Feruloyltryptamine	20.1095	up	Alkaloids
139	Lmhp005550	N,N'-Diferuloylputrescine	16.2164	up	Alkaloids
140	pmb0500	N-p-Coumaroyl-N'-feruloylputrescine	14.0703	up	Alkaloids
141	pmb0490	p-Coumaroylputrescine	13.8143	up	Alkaloids
142	pmb0130	Acetryptine	13.2921	up	Alkaloids
143	Lmlp003161	N-Feruloylputrescine	8.09846	up	Alkaloids
144	pme2024	Serotonin*	7.2159	up	Alkaloids
145	mws0491	Phenethylamine	4.99659	up	Alkaloids
146	MWStz040	Pterolactam	4.60734	up	Alkaloids
147	mws1346	DL-2-Aminoadipic acid	4.40027	up	Alkaloids
148	Hmtp000776	4,5,6-Trihydroxy-2-cyclohexen-1-ylideneacetonitrile	3.99563	up	Alkaloids
149	pmp001287	N-Benzylmethylene isomethylamine	3.76109	up	Alkaloids
150	pmb0782	Piperidine	3.04987	up	Alkaloids
151	pmp001198	6-Deoxyfagomine	2.96234	up	Alkaloids
152	pma3649	5-Aminolevulinic Acid	2.90753	up	Alkaloids
153	Lmgp000796	4-Hydroxymandelonitrile	2.62773	up	Alkaloids
154	mws0704	O-Phosphorylethanolamine	2.23481	up	Alkaloids
155	MWStz070	N-(2-Hydroxy-4-methoxyphenyl)acetamide	2.11355	up	Alkaloids
156	HJKP000649	N-benzylformamide	2.02067	up	Alkaloids
157	Lmgp000659	2-Phenylacetamide	1.99143	up	Alkaloids
158	MWSmce548	Betaine	1.87813	up	Alkaloids
159	Zmsp000878	4-Hydroxy-5-(2-oxo-1-pyrrolidinyl)benzoic acid	1.85515	up	Alkaloids
160	pmb0818	Methoxyindoleacetic acid	1.80362	up	Alkaloids
161	Hmgp002327	3-amino-2-naphthoic acid	1.79732	up	Alkaloids
162	Hmmp001310	3-Indoleacrylic acid	1.79097	up	Alkaloids
163	Zmbp002538	1-Methoxy-indole-3-acetamide	1.76251	up	Alkaloids
164	MWSmce709	Isoquinoline	1.68562	up	Alkaloids
165	MWSmce460	2-Piperidone	1.44913	up	Alkaloids
166	mws0943	1,4-Dihydro-1-Methyl-4-oxo-3-pyridinecarboxamide	1.21295	up	Alkaloids
167	mws0677	N-Acetyl-5-hydroxytryptamine	1.13569	up	Alkaloids
168	Lmyp002912	2-Hydroxy-7-methoxy-1,4-benzoxazin-3(2H)-one (HMBOA)	1.01993	up	Alkaloids
169	pme1002	L-Tyramine	1.00319	up	Alkaloids
170	Hmlp000935	Vanillylamine	-1.10844	down	Alkaloids
171	pme2122	Histamine	-1.15609	down	Alkaloids
172	Hmcp003783	1-Acetyl-β-carboline	-1.31414	down	Alkaloids
