# Supplementary material for: Integrated Analysis of Transcriptome and Metabolome Reveals the Regulation of Chitooligosaccharide on Drought Tolerance in Sugarcane (Saccharum spp. Hybrid) under Drought Stress
Source: Int J Mol Sci. 2022 Aug 27;23(17):9737. doi: 10.3390/ijms23179737 (PMC9456405; doi:10.3390/ijms23179737)
Supplement: Supplementary file 1 [file ijms-23-09737-s001.zip › Table S8.xlsx]

## Sheet: Sheet1
Table S8. Up- and down- regulated SDMs of lipids, others, amino acids and derivatives and alkaloids in DS/COS.
No.	SDM ID	SDMs	Log2FC	Regulation	Classification
1	pmb2640	Dodecanoic acid (Lauric acid)	2.30109	up	Lipids
2	mws0120	Choline Alfoscerate	1.30262	up	Lipids
3	pmb0302	2-Aminoethylphosphonate	1.18563	up	Lipids
4	pmb0128	δ-Tridecalactone	1.12728	up	Lipids
5	pmb2791	9-Hydroperoxy-10E,12,15Z-octadecatrienoic acid	1.01016	up	Lipids
6	Lmhp011562	1-α-Linolenoyl-glycerol*	-1.03497	down	Lipids
7	Lmhp011388	2-α-Linolenoyl-glycerol*	-1.0495	down	Lipids
8	mws2623	11-Octadecanoic acid(Vaccenic acid)	-1.19125	down	Lipids
9	Lmyn012331	Petroselinic acid	-1.23941	down	Lipids
10	mws0119	Myristic Acid	-1.26981	down	Lipids
11	Lmcn009539	E,E,Z-1,3,12-Nonadecatriene-5,14-diol	-1.30443	down	Lipids
12	Zmzn003953	13(s)-hydroperoxy-(9z,11e,15z)-octadecatrienoic acid	-1.3099	down	Lipids
13	YC512118	Oleamide (9-Octadecenamide)	-1.59607	down	Lipids
14	mws0751	Tridecanoic Acid	-1.76699	down	Lipids
15	MWS2430	13-methylmyristic acid	-1.90996	down	Lipids
16	mws0359	Pentadecanoic Acid	-2.01376	down	Lipids
17	pmb2643	Myristoleic acid	-2.40275	down	Lipids
18	pmn001689	9-Hydroxy-12-oxo-15(Z)-octadecenoic acid	-2.61457	down	Lipids
19	Lmbn006152	(9Z,11E)-Octadecadienoic acid	-2.76729	down	Lipids
20	Lmcn009122	(7Z)-Hexadecenoic acid	-2.93005	down	Lipids
21	mws0361	Palmitoleic Acid	-3.01742	down	Lipids
22	pmn001610	Eicosadienoic acid	-3.44399	down	Lipids
23	Lmbn004685	5S,8R-DiHODE; (5S,8R,9Z,12Z)-5,8-Dihydroxyoctadeca-9,12-dienoate	-12.8473	down	Lipids
24	mws0383	10-Heptadecenoic Acid	-18.698	down	Lipids
25	Zmdp000376	4-Guanidinobutanal	1.62648	up	Others
26	pma0134	D-Threose	-1.32123	down	Others
27	pmf0348	2,6-Dimethyl-7-octene-2,3,6-triol	-1.48147	down	Others
28	mws1189	D-Galacturonic acid	-11.9655	down	Others
29	pme1261	D-Panthenol	-2.8463	down	Others
30	Smcp000882	N-benzoyl-2-aminoethyl-β-D-glucopyranoside	-1.76489	down	Others
31	Hmyp003337	Tabaisocoumarin D	-2.17129	down	Others
32	pmn001399	2,4,6,4'-Tetrahydroxy-stilbene-2-O-glucoside*	-1.00183	down	Others
33	pmn001394	2,3,5,4'-Tetrahydroxystilbene-2-O-glucoside*	-1.15962	down	Others
34	Zmhn101746	Tetrahydroxy-stilbene-O-glucoside	-1.13722	down	Others
35	Zmhn001746	Piceatannol-3'-O-glucoside	-1.08991	down	Others
36	MWSmce674	Phylloquinone (Vitamin K1)	-1.38851	down	Others
37	ML10181668	Cycloleucine	1.59421	up	Amino acids and derivatives
38	pmf0512	Oxamic acid	1.25665	up	Amino acids and derivatives
39	mws0250	L-Tyrosine	-1.07496	down	Amino acids and derivatives
40	Zmdp001857	γ-Glutamyltyrosine	-1.1263	down	Amino acids and derivatives
41	pme0170	N-Acetyl-L-Arginine	-1.13602	down	Amino acids and derivatives
42	pme2074	Jasmonoyl-L-Isoleucine	-1.15678	down	Amino acids and derivatives
43	pme1712	L-Saccharopine	-1.2064	down	Amino acids and derivatives
44	pme0021	L-Phenylalanine	-1.32212	down	Amino acids and derivatives
45	Zmzn000113	L-threo-3-Methylaspartate	-1.38098	down	Amino acids and derivatives
46	Lmhp002031	L-Leucyl-L-Leucine	-1.3878	down	Amino acids and derivatives
47	Zmgn002106	N-Acetyl-L-phenylalanine	-1.41045	down	Amino acids and derivatives
48	pmb0962	L-Lysine-Butanoic Acid	-1.46267	down	Amino acids and derivatives
49	Lmrj002793	Cyclo(Phe-Glu)	-2.08958	down	Amino acids and derivatives
50	Lmxp000939	Zarzissine	1.44738	up	Alkaloids
51	pme2268	Trigonelline	1.28717	up	Alkaloids
52	MWStz070	N-(2-Hydroxy-4-methoxyphenyl)acetamide	-1.02282	down	Alkaloids
53	Lmyp002912	2-Hydroxy-7-methoxy-1,4-benzoxazin-3(2H)-one (HMBOA)	-1.03624	down	Alkaloids
54	Lmyp003317	6,7-Dimethoxy-2-benzoxazolinone (DMBOA)	-1.06503	down	Alkaloids
55	pmb0500	N-p-Coumaroyl-N'-feruloylputrescine	-1.16221	down	Alkaloids
56	pmp001287	N-Benzylmethylene isomethylamine	-1.40023	down	Alkaloids
57	Hmtp000776	4,5,6-Trihydroxy-2-cyclohexen-1-ylideneacetonitrile	-1.47249	down	Alkaloids
58	MWSmce460	2-Piperidone	-1.58144	down	Alkaloids
59	Zmzp005934	Stearamide	-1.82436	down	Alkaloids
60	pme2024	Serotonin*	-1.9002	down	Alkaloids
61	pmb0774	N-Hydroxytryptamine*	-1.95181	down	Alkaloids
62	mws1346	DL-2-Aminoadipic acid	-2.61438	down	Alkaloids
63	mws0491	Phenethylamine	-2.95724	down	Alkaloids
64	pmb0130	Acetryptine	-3.04512	down	Alkaloids
65	mws0005	Tryptamine	-4.34334	down	Alkaloids
66	pmb0770	N-Feruloylserotonin	-5.51994	down	Alkaloids
67	MWStz294	N-Feruloyltryptamine	-8.07944	down	Alkaloids
