# Supplementary material for: Integrated Analysis of Transcriptome and Metabolome Reveals the Regulation of Chitooligosaccharide on Drought Tolerance in Sugarcane (Saccharum spp. Hybrid) under Drought Stress
Source: Int J Mol Sci. 2022 Aug 27;23(17):9737. doi: 10.3390/ijms23179737 (PMC9456405; doi:10.3390/ijms23179737)
Supplement: Supplementary file 1 [file ijms-23-09737-s001.zip › Table S9.xlsx]

## Sheet: Sheet1
Table S9. Top-20 enriched KEGG pathways for SDMs in M_CG/DS.
KEGG_pathway	ko_id	Cluter_frequency	Metabolome_frequency	P-value	SDMs ID
2-Oxocarboxylic acid metabolism	ko01210	18 out of 123 14.6341463414634%	24 out of 317 7.57097791798107%	0.00020641831581517	pme0026;pme2380;mws0227;Lmbp000123;mws0281;pme0014;pme1210;pme2527;pme0021;mws1346;mws0256;mws0282;mws0258;pmb3101;pme2550;Lmbn001754;pme1974;mws0250
ABC transporters	ko02010	30 out of 123 24.390243902439%	48 out of 317 15.1419558359621%	0.000276129363822573	mws0668;mws0227;pme2776;pme0513;pme0026;mws0221;pma3649;pme0014;Hmln000297;pme0193;mws0260;Zmdp000972;mws0258;pme2125;pme1184;pme1194;pme3961;pmf0138;mws4170;MWSmce548;mws0214;mws0216;pme0006;pme2527;pme1119;Zmgn000173;pme0021;mws0256;mws0254;mws0230
Biosynthesis of amino acids	ko01230	26 out of 123 21.1382113821138%	40 out of 317 12.6182965299685%	0.000313255740106644	pme2527;pme1712;mws1346;pme0021;pme0006;mws0281;pme1974;mws0282;mws0256;mws0254;mws0230;pmb3101;pme1210;pme0014;pme2735;mws0260;pme0193;pme0026;mws0227;pmb2657;pme2380;pme0008;Lmbn001754;mws0250;mws0258;Zmzn000078
Glucosinolate biosynthesis	ko00966	8 out of 123 6.50406504065041%	8 out of 317 2.52365930599369%	0.000445140200444102	pme1210;mws0250;pme0021;Lmbp000123;mws0258;mws0227;mws0282;mws0256
Valine, leucine and isoleucine biosynthesis	ko00290	7 out of 123 5.69105691056911%	8 out of 317 2.52365930599369%	0.00640080908914453	pme1974;mws0227;mws0258;mws0256;Lmbn001754;mws0230;pmb3101
Alanine, aspartate and glutamate metabolism	ko00250	8 out of 123 6.50406504065041%	10 out of 317 3.15457413249211%	0.00898540368042243	mws0281;pme3011;pmb2657;pme2380;Lmgn000219;pme0193;pme0014;pme1974
Metabolic pathways	ko01100	101 out of 123 82.1138211382114%	239 out of 317 75.3943217665615%	0.0178401975508909	mws0704;mws4085;pmb0774;mws0093;pmb0532;pme2550;mws0005;pme1712;pme3033;mws0214;Lmgn000188;Lmgp000659;Hmlp000935;Zmzn000113;pmb0998;mws0609;Lmbn001754;pme2122;mws0438;pme3184;Lmgn000160;Zmfn000481;pme0014;Zmzn003953;Lmgn000219;Hmln000297;pme3011;mws0227;pme2776;MWS20194;mws0230;pme1119;pme2527;Lmbn005662;mws0119;Zmgn000173;mws0216;MWS1709;mws0281;pmf0138;mws0250;pmf0512;Lmrn003000;mws0275;Zmzn000…
Arginine biosynthesis	ko00220	7 out of 123 5.69105691056911%	9 out of 317 2.8391167192429%	0.0194204024040866	pmb2657;pme2380;pme0008;pme0014;pme2527;mws0260;pme0193
Pyruvate metabolism	ko00620	5 out of 123 4.0650406504065%	6 out of 317 1.89274447949527%	0.0343542970704978	pmb3101;Zmgn001448;pme1974;mws0275;Lmgn000188
Monobactam biosynthesis	ko00261	5 out of 123 4.0650406504065%	6 out of 317 1.89274447949527%	0.0343542970704978	mws0230;mws0250;mws0260;pme2735;pme1974
Purine metabolism	ko00230	13 out of 123 10.5691056910569%	22 out of 317 6.94006309148265%	0.0376158122749946	pme1109;pme2776;mws0668;pme0193;pme0033;pme1119;pme3961;pmb0532;pme1184;pme3184;pmf0512;pmb0998;mws0609
Butanoate metabolism	ko00650	6 out of 123 4.8780487804878%	8 out of 317 2.52365930599369%	0.0407858888696328	pme3011;pme1974;MWS1709;pme2380;pme0014;Lmgn000219
C5-Branched dibasic acid metabolism	ko00660	7 out of 123 5.69105691056911%	10 out of 317 3.15457413249211%	0.0437687327593032	pme2380;pme2550;Zmzn000113;pme1974;pme0014;pmb2826;Lmgn000224
Taurine and hypotaurine metabolism	ko00430	3 out of 123 2.4390243902439%	3 out of 317 0.946372239747634%	0.0575431210698551	pme0014;pme2380;pme1974
Indole alkaloid biosynthesis	ko00901	3 out of 123 2.4390243902439%	3 out of 317 0.946372239747634%	0.0575431210698551	mws0282;mws4170;mws0005
Porphyrin and chlorophyll metabolism	ko00860	3 out of 123 2.4390243902439%	3 out of 317 0.946372239747634%	0.0575431210698551	pme0014;pma3649;mws0230
Arginine and proline metabolism	ko00330	10 out of 123 8.13008130081301%	17 out of 317 5.36277602523659%	0.0703129489096848	mws0216;pme3011;Lmlp003161;pme0006;pme0014;pmb0490;pme2735;pme1974;pme2527;mws0260
Valine, leucine and isoleucine degradation	ko00280	4 out of 123 3.2520325203252%	5 out of 317 1.57728706624606%	0.0765118237460437	mws0258;mws0227;mws0256;mws0147
Pentose and glucuronate interconversions	ko00040	8 out of 123 6.50406504065041%	13 out of 317 4.10094637223975%	0.0784168596802127	mws0437;Zmzn000078;pme2380;pme0513;mws0438;mws1499;mws0213;pme1974
Phenylalanine metabolism	ko00360	8 out of 123 6.50406504065041%	13 out of 317 4.10094637223975%	0.0784168596802127	MWS20194;mws0491;Zmgn002106;Lmgp000659;pme1974;Lmrn003000;pme0021;mws0250
